# Supplementary material for: Two intracellular and cell type-specific bacterial symbionts in the placozoan Trichoplax H2
Source: Nat Microbiol. 2019 Jun 10;4(9):1465–74. doi: 10.1038/s41564-019-0475-9 (PMC6784892; doi:10.1038/s41564-019-0475-9)
Supplement: Supplementary file 3 — ‘R. eludens’ transcriptome. [file 41564_2019_475_MOESM3_ESM.xlsx]

## Sheet: ST4 - Transcriptome Ruthmannia
Supplementary Table 3 – Cand. Ruthmannia eludens transcriptome
Table lists transcripts, their RAST annotation and the expression values of three individuals and their average in transcripts per million. The table is sorted by descending level of transcription and color coded (from red=high expression to green low expression) expression level as log10 of the average TPM is provided.
PEG	RAST Annotation	Domains found with PSI BLAST	tpm TR1	tpm TR2	tpm TR3	average TPM	Expression as LOG10(AVG_TPM+0.01)
fig|6666666.192816.peg.545	LSU ribosomal protein L7/L12 (P1/P2)		38210.6	21645.7	77610.9	45822.4	4.66108
fig|6666666.192816.peg.602	LSU ribosomal protein L32p		79735.4	38552.3	4675.09	40987.6	4.61265
fig|6666666.192816.peg.122	hypothetical protein		11866.8	40432.3	46356.3	32885.1	4.517
fig|6666666.192816.peg.540	hypothetical protein	SecE preprotein translocase	2271.04	66123.6	9554.03	25982.9	4.41469
fig|6666666.192816.peg.219	hypothetical protein		14887	28922.3	32602.1	25470.5	4.40604
fig|6666666.192816.peg.1096	hypothetical protein		0	11546.8	63477.6	25008.1	4.39808
fig|6666666.192816.peg.769	hypothetical protein	Outer membrane beta barrel domain - porin?	42337.7	20827.9	1496.72	21554.1	4.33353
fig|6666666.192816.peg.544	LSU ribosomal protein L10p (P0)		21741.2	24190	17794	21241.7	4.32719
fig|6666666.192816.peg.768	hypothetical protein		35401	20601.4	5587.5	20530	4.31239
fig|6666666.192816.peg.19	SSU ribosomal protein S10p (S20e)		34153.6	14867.6	1664.25	16895.1	4.22776
fig|6666666.192816.peg.448	hypothetical protein		0	36985.3	0	12328.4	4.09091
fig|6666666.192816.peg.603	FIG000557: hypothetical protein co-occurring with RecR		17884.2	7913.63	6361.15	10719.7	4.03018
fig|6666666.192816.peg.590	ATP synthase F0 sector subunit c (EC 3.6.3.14);Ontology_term=KEGG_ENZYME:3.6.3.14		16671.7	0	14375.7	10349.1	4.0149
fig|6666666.192816.peg.358	Cell division protein FtsZ (EC 3.4.24.-);Ontology_term=KEGG_ENZYME:3.4.24.-		11716.8	9210.31	9763.62	10230.2	4.00989
fig|6666666.192816.peg.832	Alkyl hydroperoxide reductase subunit C-like protein		13586.5	2725.41	13997.6	10103.2	4.00446
fig|6666666.192816.peg.497	hypothetical protein		5261.92	9026.85	15386	9891.59	3.99527
fig|6666666.192816.peg.1132	hypothetical protein		0	25202.8	0	8400.93	3.92433
fig|6666666.192816.peg.77	Heat shock protein 60 family co-chaperone GroES		13006.4	6668.14	2156.32	7276.95	3.86195
fig|6666666.192816.peg.83	Peptidyl-prolyl cis-trans isomerase PpiC (EC 5.2.1.8);Ontology_term=KEGG_ENZYME:5.2.1.8		8807.58	1435.84	11468.6	7237.34	3.85958
fig|6666666.192816.peg.633	hypothetical protein	Domain of unknown function (DUF4679)	7626.42	4473.94	6840.32	6313.56	3.80027
fig|6666666.192816.peg.294	hypothetical protein	E3 ubiquitin-protein ligase SopA	3904.14	3762.22	10167.4	5944.59	3.77412
fig|6666666.192816.peg.1088	Peptide deformylase (EC 3.5.1.88);Ontology_term=KEGG_ENZYME:3.5.1.88		2827.93	7007.49	7769.34	5868.25	3.76851
fig|6666666.192816.peg.548	SSU ribosomal protein S12p (S23e)		523.987	10711.9	5983.26	5739.72	3.75889
fig|6666666.192816.peg.1042	Transcription termination protein NusA		11310.3	3649.27	2039.19	5666.25	3.7533
fig|6666666.192816.peg.76	Heat shock protein 60 family chaperone GroEL		7318.33	4555.96	4788.19	5554.16	3.74462
fig|6666666.192816.peg.20	Translation elongation factor Tu		8217.49	4802.49	3323.45	5447.81	3.73622
fig|6666666.192816.peg.1210	RNA-binding protein		4725.24	8781.7	2271.84	5259.59	3.72095
fig|6666666.192816.peg.1208	SSU ribosomal protein S16p		4478.08	7061.39	3425.23	4988.23	3.69795
fig|6666666.192816.peg.784	Ribosome recycling factor		12257.3	982.658	1646.62	4962.19	3.69567
fig|6666666.192816.peg.1	SSU ribosomal protein S5p (S2e)		1074.57	10234.9	3551.91	4953.79	3.69494
fig|6666666.192816.peg.1207	KH domain RNA binding protein YlqC		1936.15	1199.42	10860.2	4665.26	3.66888
fig|6666666.192816.peg.831	hypothetical protein		13561.1	0	0	4520.37	3.65517
fig|6666666.192816.peg.967	Translation initiation factor 3		866.418	1610.21	10414.1	4296.91	3.63316
fig|6666666.192816.peg.1263	Serine hydroxymethyltransferase (EC 2.1.2.1);Ontology_term=KEGG_ENZYME:2.1.2.1		2056.2	3396.78	6884.87	4112.62	3.61412
fig|6666666.192816.peg.601	hypothetical protein		10263.7	0	1897.95	4053.88	3.60787
fig|6666666.192816.peg.913	UDP-glucose 4-epimerase (EC 5.1.3.2);Ontology_term=KEGG_ENZYME:5.1.3.2		5917.66	5707.18	363.725	3996.19	3.60165
fig|6666666.192816.peg.1077	Biotin carboxylase of acetyl-CoA carboxylase (EC 6.3.4.14);Ontology_term=KEGG_ENZYME:6.3.4.14		1771.66	5937.89	3794.85	3834.8	3.58374
fig|6666666.192816.peg.1242	LSU ribosomal protein L34p		7067.49	4378.23	0	3815.24	3.58152
fig|6666666.192816.peg.1243	hypothetical protein		4794.14	6533.81	0	3775.98	3.57703
fig|6666666.192816.peg.549	SSU ribosomal protein S7p (S5e)		5324.54	399.817	5527.22	3750.53	3.57409
fig|6666666.192816.peg.17	LSU ribosomal protein L4p (L1e)		122.223	227.148	10871.2	3740.19	3.57289
fig|6666666.192816.peg.812	hypothetical protein		7403.7	169.871	3625.53	3733.03	3.57206
fig|6666666.192816.peg.176	hypothetical protein		724.969	10201.2	62.2422	3662.8	3.56381
fig|6666666.192816.peg.286	hypothetical protein		10860.8	0	0	3620.27	3.55874
fig|6666666.192816.peg.550	Translation elongation factor G		2721.11	3268.18	4822.59	3603.96	3.55678
fig|6666666.192816.peg.1116	Tryptophan synthase alpha chain (EC 4.2.1.20);Ontology_term=KEGG_ENZYME:4.2.1.20		6561.38	0	4098.95	3553.44	3.55065
fig|6666666.192816.peg.206	3-isopropylmalate dehydratase large subunit (EC 4.2.1.33);Ontology_term=KEGG_ENZYME:4.2.1.33		2505.73	2248.12	5712.05	3488.63	3.54266
fig|6666666.192816.peg.724	2-keto-3-deoxy-D-arabino-heptulosonate-7-phosphate synthase I beta (EC 2.5.1.54);Ontology_term=KEGG_ENZYME:2.5.1.54		809.406	8562.68	1085.14	3485.74	3.5423
fig|6666666.192816.peg.252	DNA-directed RNA polymerase alpha subunit (EC 2.7.7.6);Ontology_term=KEGG_ENZYME:2.7.7.6		3962.13	5741.76	637.816	3447.24	3.53747
fig|6666666.192816.peg.249	SSU ribosomal protein S13p (S18e)		540.028	1672.71	7951.44	3388.06	3.52995
fig|6666666.192816.peg.961	ParD protein (antitoxin to ParE)		0	10152.2	0	3384.07	3.52944
fig|6666666.192816.peg.492	Pleiotropic regulatory protein		4348.25	3331.67	2200.61	3293.51	3.51766
fig|6666666.192816.peg.657	Succinyl-CoA ligase [ADP-forming] alpha chain (EC 6.2.1.5);Ontology_term=KEGG_ENZYME:6.2.1.5		5414.29	661.37	3758.03	3277.9	3.5156
fig|6666666.192816.peg.93	hypothetical protein		1301.38	940.554	7560.38	3267.44	3.51421
fig|6666666.192816.peg.604	Recombination protein RecR		5395.04	2546.41	1852.76	3264.74	3.51385
fig|6666666.192816.peg.1264	Prephenate dehydratase (EC 4.2.1.51);Ontology_term=KEGG_ENZYME:4.2.1.51		3060.41	3838.02	2781.32	3226.58	3.50874
fig|6666666.192816.peg.73	hypothetical protein		0	0	9540.56	3180.19	3.50245
fig|6666666.192816.peg.547	DNA-directed RNA polymerase beta' subunit (EC 2.7.7.6);Ontology_term=KEGG_ENZYME:2.7.7.6		5117.74	2609.47	1372.23	3033.15	3.48189
fig|6666666.192816.peg.134	Argininosuccinate synthase (EC 6.3.4.5);Ontology_term=KEGG_ENZYME:6.3.4.5		2842.53	2689.4	3540.87	3024.27	3.48062
fig|6666666.192816.peg.589	ATP synthase F0 sector subunit b (EC 3.6.3.14);Ontology_term=KEGG_ENZYME:3.6.3.14		5151.77	2321.06	1548.07	3006.97	3.47813
fig|6666666.192816.peg.656	Succinyl-CoA ligase [ADP-forming] beta chain (EC 6.2.1.5);Ontology_term=KEGG_ENZYME:6.2.1.5		3904.57	1274.79	3773.56	2984.31	3.47484
fig|6666666.192816.peg.253	LSU ribosomal protein L17p		2973.19	1841.86	4109.73	2974.93	3.47348
fig|6666666.192816.peg.1075	Aspartyl-tRNA(Asn) amidotransferase subunit A (EC 6.3.5.6) @ Glutamyl-tRNA(Gln) amidotransferase subunit A (EC 6.3.5.7);Ontology_term=KEGG_ENZYME:6.3.5.6,KEGG_ENZYME:6.3.5.7		3484.46	4596.51	689.823	2923.6	3.46592
fig|6666666.192816.peg.213	DNA mismatch repair protein MutS		1282.27	722.137	6725.44	2909.95	3.46389
fig|6666666.192816.peg.18	LSU ribosomal protein L3p (L3e)		4134.59	3146.78	1419.9	2900.42	3.46246
fig|6666666.192816.peg.757	Phosphoenolpyruvate carboxykinase [ATP] (EC 4.1.1.49);Ontology_term=KEGG_ENZYME:4.1.1.49		4425.59	2535.99	1706.65	2889.41	3.46081
fig|6666666.192816.peg.250	SSU ribosomal protein S11p (S14e)		3929.91	1460.72	3149.08	2846.57	3.45432
fig|6666666.192816.peg.630	hypothetical protein		8522.18	0	0	2840.73	3.45343
fig|6666666.192816.peg.696	Membrane protease subunits%2C stomatin/prohibitin homologs		1926.97	6522.9	0	2816.62	3.44973
fig|6666666.192816.peg.1046	hypothetical protein		960.228	4261.47	3126.65	2782.78	3.44448
fig|6666666.192816.peg.734	Transketolase (EC 2.2.1.1);Ontology_term=KEGG_ENZYME:2.2.1.1		4027.65	1832.05	2454.41	2771.37	3.4427
fig|6666666.192816.peg.542	LSU ribosomal protein L11p (L12e)		2274.02	1280.67	4721.17	2758.62	3.44069
fig|6666666.192816.peg.833	Manganese superoxide dismutase (EC 1.15.1.1);Ontology_term=KEGG_ENZYME:1.15.1.1		2811.14	2120.05	3305.45	2745.55	3.43863
fig|6666666.192816.peg.640	Phosphomannomutase (EC 5.4.2.8) / Phosphoglucosamine mutase (EC 5.4.2.10);Ontology_term=KEGG_ENZYME:5.4.2.8,KEGG_ENZYME:5.4.2.10		3057.56	4456.76	702.591	2738.97	3.43759
fig|6666666.192816.peg.918	SSU ribosomal protein S18p @ SSU ribosomal protein S18p%2C zinc-dependent		6064.92	2146.94	0	2737.29	3.43732
fig|6666666.192816.peg.71	Uncharacterized protein DUF547		0	0	8158.59	2719.53	3.4345
fig|6666666.192816.peg.767	hypothetical protein		1052.14	2176.98	4843.58	2690.9	3.4299
fig|6666666.192816.peg.227	ATP-dependent Clp protease proteolytic subunit (EC 3.4.21.92);Ontology_term=KEGG_ENZYME:3.4.21.92		3060.59	474	4368.5	2634.36	3.42068
fig|6666666.192816.peg.1148	hypothetical protein		2690.99	3000.66	2156.32	2615.99	3.41764
fig|6666666.192816.peg.1285	hypothetical protein		3857.1	3982.39	0	2613.16	3.41717
fig|6666666.192816.peg.208	S-adenosylmethionine synthetase (EC 2.5.1.6);Ontology_term=KEGG_ENZYME:2.5.1.6		2547.93	2860.88	2392.61	2600.47	3.41505
fig|6666666.192816.peg.26	DNA gyrase subunit B (EC 5.99.1.3);Ontology_term=KEGG_ENZYME:5.99.1.3		1566.79	754.919	5440.46	2587.39	3.41286
fig|6666666.192816.peg.115	O-acetylhomoserine sulfhydrylase (EC 2.5.1.49) / O-succinylhomoserine sulfhydrylase (EC 2.5.1.48);Ontology_term=KEGG_ENZYME:2.5.1.49,KEGG_ENZYME:2.5.1.48		1141.86	1537.76	5042.37	2574	3.41061
fig|6666666.192816.peg.144	SSU ribosomal protein S2p (SAe)		5533.89	1883.09	281.052	2566.01	3.40926
fig|6666666.192816.peg.138	ADP-heptose synthase (EC 2.7.-.-) / D-glycero-beta-D-manno-heptose 7-phosphate kinase;Ontology_term=KEGG_ENZYME:2.7.-.-		712.546	2207.07	4710.52	2543.38	3.40541
fig|6666666.192816.peg.229	Sirohydrochlorin cobaltochelatase (EC 4.99.1.3);Ontology_term=KEGG_ENZYME:4.99.1.3		2127.55	3294.98	2077.76	2500.1	3.39796
fig|6666666.192816.peg.848	Phosphopantothenoylcysteine decarboxylase (EC 4.1.1.36) / Phosphopantothenoylcysteine synthetase (EC 6.3.2.5);Ontology_term=KEGG_ENZYME:4.1.1.36,KEGG_ENZYME:6.3.2.5		4281.61	2004.73	1077.15	2454.5	3.38996
fig|6666666.192816.peg.143	Translation elongation factor Ts		5342.36	1965.03	50.1668	2452.52	3.38961
fig|6666666.192816.peg.999	Haemagluttinin motif		2823.98	2069.93	2435.63	2443.18	3.38796
fig|6666666.192816.peg.1021	Adenylosuccinate synthetase (EC 6.3.4.4);Ontology_term=KEGG_ENZYME:6.3.4.4		2718.97	2075.38	2305.19	2366.51	3.37411
fig|6666666.192816.peg.560	hypothetical protein		0	7008.76	0	2336.25	3.36852
fig|6666666.192816.peg.647	hypothetical protein		0	1529.33	5470.96	2333.43	3.368
fig|6666666.192816.peg.884	hypothetical protein		2967.63	306.402	3715.62	2329.88	3.36734
fig|6666666.192816.peg.12	SSU ribosomal protein S3p (S3e)		2021.77	810.417	4145.47	2325.89	3.36659
fig|6666666.192816.peg.622	3-oxoacyl-[acyl-carrier-protein] synthase%2C KASII (EC 2.3.1.179);Ontology_term=KEGG_ENZYME:2.3.1.179		2653.65	961.529	3340.05	2318.41	3.36519
fig|6666666.192816.peg.683	Aminomethyltransferase (glycine cleavage system T protein) (EC 2.1.2.10);Ontology_term=KEGG_ENZYME:2.1.2.10		2646.14	1974.55	2313.15	2311.28	3.36385
fig|6666666.192816.peg.546	DNA-directed RNA polymerase beta subunit (EC 2.7.7.6);Ontology_term=KEGG_ENZYME:2.7.7.6		2652.28	2513.56	1710.1	2291.98	3.36021
fig|6666666.192816.peg.585	ATP synthase beta chain (EC 3.6.3.14);Ontology_term=KEGG_ENZYME:3.6.3.14		945.816	1997.46	3798.09	2247.12	3.35163
fig|6666666.192816.peg.700	hypothetical protein		4282.76	2179.35	275.772	2245.96	3.3514
fig|6666666.192816.peg.65	Iron-sulfur cluster assembly protein SufD		2723.21	2068.96	1914.52	2235.56	3.34939
fig|6666666.192816.peg.562	Rod shape-determining protein MreB		1174.69	1455.41	3975.72	2201.94	3.34281
fig|6666666.192816.peg.140	Adenylosuccinate lyase (EC 4.3.2.2);Ontology_term=KEGG_ENZYME:4.3.2.2		2572.3	354.114	3492.62	2139.68	3.33035
fig|6666666.192816.peg.1308	short-chain dehydrogenase/oxidoreductase		4237.14	1698.44	449.375	2128.32	3.32804
fig|6666666.192816.peg.1293	ABC-type Fe3+ transport system protein%3B Molybdenum transport protein%2C putative		1453.92	2521.93	2359.22	2111.69	3.32463
fig|6666666.192816.peg.1249	hypothetical protein		92.1999	3084.31	3158.41	2111.64	3.32462
fig|6666666.192816.peg.1158	Chaperone protein DnaK		3416.34	963.71	1943.18	2107.74	3.32382
fig|6666666.192816.peg.617	Carboxyl-terminal protease-related protein		2564.3	2872.92	885.315	2107.51	3.32377
fig|6666666.192816.peg.1131	Altronate dehydratase (EC 4.2.1.7);Ontology_term=KEGG_ENZYME:4.2.1.7		0	6311.06	0	2103.69	3.32298
fig|6666666.192816.peg.1291	Molybdopterin oxidoreductase%2C iron-sulfur binding subunit (EC 1.2.7.-);Ontology_term=KEGG_ENZYME:1.2.7.-		2167.29	2329.49	1792.34	2096.37	3.32147
fig|6666666.192816.peg.541	Transcription antitermination protein NusG		3732.59	1734.22	801.152	2089.32	3.32001
fig|6666666.192816.peg.751	hypothetical protein		1122.04	4286.38	786.715	2065.05	3.31493
fig|6666666.192816.peg.1123	conserved hypothetical protein		2980.34	1219.84	1912.18	2037.45	3.30909
fig|6666666.192816.peg.1041	Translation initiation factor 2		3151.58	957.765	1983.39	2030.91	3.30769
fig|6666666.192816.peg.123	hypothetical protein		1126.01	4882.87	0	2002.96	3.30167
fig|6666666.192816.peg.704	Aspartyl-tRNA synthetase (EC 6.1.1.12);Ontology_term=KEGG_ENZYME:6.1.1.12		2709.8	1577.56	1550.06	1945.81	3.2891
fig|6666666.192816.peg.1195	Holliday junction DNA helicase RuvB		707.208	3979.47	1133.39	1940.02	3.28781
fig|6666666.192816.peg.432	Oxidoreductase%2C short-chain dehydrogenase/reductase family		99.4788	61.626	5619.81	1926.97	3.28488
fig|6666666.192816.peg.1150	HIT family hydrolase		2907.83	1801.37	1048.54	1919.25	3.28313
fig|6666666.192816.peg.1296	hypothetical protein		0	1179.32	4576.37	1918.56	3.28298
fig|6666666.192816.peg.1185	Carbamoyl-phosphate synthase small chain (EC 6.3.5.5);Ontology_term=KEGG_ENZYME:6.3.5.5		3386.6	1457.9	862.412	1902.3	3.27928
fig|6666666.192816.peg.1273	hypothetical protein		0	5642.65	0	1880.88	3.27436
fig|6666666.192816.peg.482	Glutathione S-transferase		3080.74	2249.28	198.373	1842.8	3.26548
fig|6666666.192816.peg.1043	Anti-sigma F factor antagonist (spoIIAA-2)%3B Anti-sigma B factor antagonist RsbV		1846.14	1906.11	1664.25	1805.5	3.2566
fig|6666666.192816.peg.133	Argininosuccinate lyase (EC 4.3.2.1);Ontology_term=KEGG_ENZYME:4.3.2.1		955.127	618.586	3835.48	1803.06	3.25601
fig|6666666.192816.peg.376	Ribose 5-phosphate isomerase B (EC 5.3.1.6);Ontology_term=KEGG_ENZYME:5.3.1.6		0	1376.47	4006.07	1794.18	3.25387
fig|6666666.192816.peg.534	hypothetical protein		443.487	4578.92	355.371	1792.59	3.25348
fig|6666666.192816.peg.91	Amidophosphoribosyltransferase (EC 2.4.2.14);Ontology_term=KEGG_ENZYME:2.4.2.14		0	5313.62	51.549	1788.39	3.25246
fig|6666666.192816.peg.62	Nitrite-sensitive transcriptional repressor NsrR		2886.69	0	2457.72	1781.47	3.25078
fig|6666666.192816.peg.1060	Phosphoserine aminotransferase (EC 2.6.1.52);Ontology_term=KEGG_ENZYME:2.6.1.52		0	0	5312.61	1770.87	3.24819
fig|6666666.192816.peg.1251	Flagellar motor switch protein FliM		1027.63	2769.22	1482.21	1759.69	3.24544
fig|6666666.192816.peg.16	LSU ribosomal protein L23p (L23Ae)		0	675.98	4590.52	1755.5	3.2444
fig|6666666.192816.peg.34	Putative membrane protein		0	0	5225.23	1741.74	3.24099
fig|6666666.192816.peg.1143	Serine acetyltransferase (EC 2.3.1.30);Ontology_term=KEGG_ENZYME:2.3.1.30		2323.8	1160.94	1621.82	1702.19	3.23101
fig|6666666.192816.peg.125	hypothetical protein		1936.15	799.616	2327.19	1687.65	3.22729
fig|6666666.192816.peg.443	2-oxoglutarate oxidoreductase%2C beta subunit (EC 1.2.7.3);Ontology_term=KEGG_ENZYME:1.2.7.3		587.215	454.716	3970.2	1670.71	3.2229
fig|6666666.192816.peg.587	ATP synthase alpha chain (EC 3.6.3.14);Ontology_term=KEGG_ENZYME:3.6.3.14		3136.46	664.063	1169.15	1656.56	3.21921
fig|6666666.192816.peg.346	Triosephosphate isomerase (EC 5.3.1.1);Ontology_term=KEGG_ENZYME:5.3.1.1		1314.31	3582.47	0	1632.26	3.21279
fig|6666666.192816.peg.1184	Carbamoyl-phosphate synthase large chain (EC 6.3.5.5);Ontology_term=KEGG_ENZYME:6.3.5.5		2959.61	1225.91	705.157	1630.23	3.21225
fig|6666666.192816.peg.397	Octaprenyl diphosphate synthase (EC 2.5.1.90) / Dimethylallyltransferase (EC 2.5.1.1) / (2E%2C6E)-farnesyl diphosphate synthase (EC 2.5.1.10) / Geranylgeranyl pyrophosphate synthetase (EC 2.5.1.29);Ontology_term=KEGG_ENZYME:2.5.1.90,KEGG_ENZYME:2.5.1.1,KEGG_ENZYME:2.5.1.10,KEGG_ENZYME:2.5.1.29		60.7609	1317.42	3505.57	1627.92	3.21163
fig|6666666.192816.peg.1157	Chaperone protein DnaJ		112.962	4583.61	169.721	1622.1	3.21008
fig|6666666.192816.peg.1338	5-Enolpyruvylshikimate-3-phosphate synthase (EC 2.5.1.19);Ontology_term=KEGG_ENZYME:2.5.1.19		233.397	1409.72	3191.09	1611.4	3.20721
fig|6666666.192816.peg.849	hypothetical protein		0	4811.33	0	1603.78	3.20515
fig|6666666.192816.peg.658	Dihydroneopterin aldolase (EC 4.1.2.25);Ontology_term=KEGG_ENZYME:4.1.2.25		3989.15	0	799.139	1596.1	3.20306
fig|6666666.192816.peg.644	Glycine dehydrogenase [decarboxylating] (glycine cleavage system P protein) (EC 1.4.4.2);Ontology_term=KEGG_ENZYME:1.4.4.2		1588.67	332.156	2804.63	1575.15	3.19733
fig|6666666.192816.peg.493	5'-methylthioadenosine phosphorylase (EC 2.4.2.28);Ontology_term=KEGG_ENZYME:2.4.2.28		945.049	958.004	2788.17	1563.74	3.19417
fig|6666666.192816.peg.543	LSU ribosomal protein L1p (L10Ae)		2012.27	2119.18	544.205	1558.55	3.19272
fig|6666666.192816.peg.809	hypothetical protein		0	0	4630.85	1543.62	3.18854
fig|6666666.192816.peg.978	Threonine synthase (EC 4.2.3.1);Ontology_term=KEGG_ENZYME:4.2.3.1		1383.21	1974.55	1265	1540.92	3.18778
fig|6666666.192816.peg.197	Electron transport complex protein RnfC		2680.21	928.675	1010.14	1539.68	3.18743
fig|6666666.192816.peg.815	Phosphate ABC transporter%2C periplasmic phosphate-binding protein PstS (TC 3.A.1.7.1)		129.08	399.817	4072.69	1533.86	3.18579
fig|6666666.192816.peg.1354	Polyribonucleotide nucleotidyltransferase (EC 2.7.7.8);Ontology_term=KEGG_ENZYME:2.7.7.8		305.912	2119.05	2122.61	1515.86	3.18066
fig|6666666.192816.peg.611	Glutamate 5-kinase (EC 2.7.2.11) / RNA-binding C-terminal domain PUA;Ontology_term=KEGG_ENZYME:2.7.2.11		4468.64	0	52.6585	1507.1	3.17814
fig|6666666.192816.peg.116	Sulfur carrier protein adenylyltransferase ThiF		1133.44	324.07	2934.3	1463.94	3.16553
fig|6666666.192816.peg.128	Succinate dehydrogenase flavoprotein subunit (EC 1.3.99.1);Ontology_term=KEGG_ENZYME:1.3.99.1		2688.91	946.45	752.907	1462.76	3.16517
fig|6666666.192816.peg.954	hypothetical protein		876.292	822.505	2681.07	1459.96	3.16434
fig|6666666.192816.peg.271	Lactoylglutathione lyase (EC 4.4.1.5);Ontology_term=KEGG_ENZYME:4.4.1.5		0	3306.05	1069.1	1458.38	3.16387
fig|6666666.192816.peg.922	Protein-N(5)-glutamine methyltransferase PrmC%2C methylates polypeptide chain release factors RF1 and RF2		0	4336.39	0	1445.46	3.16001
fig|6666666.192816.peg.530	Dihydrolipoamide dehydrogenase of pyruvate dehydrogenase complex (EC 1.8.1.4);Ontology_term=KEGG_ENZYME:1.8.1.4		1003.48	648.673	2674.51	1442.22	3.15903
fig|6666666.192816.peg.524	hypothetical protein		724.858	3143.29	435.628	1434.59	3.15673
fig|6666666.192816.peg.932	Porphobilinogen synthase (EC 4.2.1.24);Ontology_term=KEGG_ENZYME:4.2.1.24		1268.01	0	2927.89	1398.63	3.14571
fig|6666666.192816.peg.698	Phosphoribosylglycinamide formyltransferase (EC 2.1.2.2);Ontology_term=KEGG_ENZYME:2.1.2.2		3543.93	73.1809	567.96	1395.02	3.14458
fig|6666666.192816.peg.1151	hypothetical protein		4179.65	0	0	1393.22	3.14402
fig|6666666.192816.peg.531	Dihydrolipoamide acetyltransferase component of pyruvate dehydrogenase complex (EC 2.3.1.12);Ontology_term=KEGG_ENZYME:2.3.1.12		1086.81	2693.06	397.572	1392.48	3.14379
fig|6666666.192816.peg.232	Flagellum-specific ATP synthase FliI		376.005	1717.87	2062.01	1385.3	3.14155
fig|6666666.192816.peg.577	Translation elongation factor P		1363.99	0	2787.1	1383.7	3.14104
fig|6666666.192816.peg.588	ATP synthase delta chain (EC 3.6.3.14);Ontology_term=KEGG_ENZYME:3.6.3.14		894.469	2124.1	1075.12	1364.56	3.135
fig|6666666.192816.peg.1095	hypothetical protein		0	0	4060.3	1353.43	3.13144
fig|6666666.192816.peg.874	hypothetical protein		1037.15	607.773	2392.17	1345.7	3.12895
fig|6666666.192816.peg.14	SSU ribosomal protein S19p (S15e)		0	1490.22	2529.99	1340.07	3.12713
fig|6666666.192816.peg.63	Iron-sulfur cluster assembly protein SufB		793.632	1811.33	1380.68	1328.55	3.12338
fig|6666666.192816.peg.1008	hypothetical protein		0	888.369	3036.94	1308.44	3.11676
fig|6666666.192816.peg.92	massive surface protein MspF		1742.17	892.035	1250.01	1294.74	3.11219
fig|6666666.192816.peg.433	6-pyruvoyl tetrahydrobiopterin synthase (EC 4.2.3.12);Ontology_term=KEGG_ENZYME:4.2.3.12		0	663.333	3217.6	1293.64	3.11182
fig|6666666.192816.peg.510	tRNA uridine 5-carboxymethylaminomethyl modification enzyme GidA		1852.46	474.859	1535.58	1287.63	3.1098
fig|6666666.192816.peg.965	LSU ribosomal protein L20p		1538.45	1715.5	554.751	1269.57	3.10366
fig|6666666.192816.peg.114	Sulfur carrier protein ThiS		0	0	3779.28	1259.76	3.10029
fig|6666666.192816.peg.1078	Transcription termination protein NusB		1556.55	2204.04	0	1253.53	3.09814
fig|6666666.192816.peg.739	4-hydroxy-tetrahydrodipicolinate synthase (EC 4.3.3.7);Ontology_term=KEGG_ENZYME:4.3.3.7		1547.88	776.247	1417.53	1247.22	3.09595
fig|6666666.192816.peg.708	hypothetical protein		0	0	3733.98	1244.66	3.09505
fig|6666666.192816.peg.124	Protein of unknown function DUF132		693.311	2863.32	138.89	1231.84	3.09056
fig|6666666.192816.peg.402	Hydroxymethylpyrimidine phosphate synthase ThiC (EC 4.1.99.17);Ontology_term=KEGG_ENZYME:4.1.99.17		1728.37	1284.85	664.784	1226	3.08849
fig|6666666.192816.peg.850	hypothetical protein		0	1601.87	2072.04	1224.64	3.08801
fig|6666666.192816.peg.1198	RNA binding protein%2C contains ribosomal protein S1 domain		1351.22	0	2300.84	1217.35	3.08542
fig|6666666.192816.peg.322	hypothetical protein		3620.57	0	0	1206.86	3.08166
fig|6666666.192816.peg.722	Pyrroline-5-carboxylate reductase (EC 1.5.1.2);Ontology_term=KEGG_ENZYME:1.5.1.2		1761.3	363.701	1411.35	1178.78	3.07144
fig|6666666.192816.peg.40	hypothetical protein		1310.25	1429.27	787.44	1175.65	3.07028
fig|6666666.192816.peg.935	hypothetical protein		3213.93	265.466	0	1159.8	3.06439
fig|6666666.192816.peg.675	UDP-glucose 4-epimerase (EC 5.1.3.2);Ontology_term=KEGG_ENZYME:5.1.3.2		857.85	2452.75	158.632	1156.41	3.06312
fig|6666666.192816.peg.60	Putative surface protein		532.617	749.886	2182.46	1154.99	3.06258
fig|6666666.192816.peg.845	Ribonuclease HIII (EC 3.1.26.4);Ontology_term=KEGG_ENZYME:3.1.26.4		0	2216.34	1176.49	1130.94	3.05344
fig|6666666.192816.peg.1228	Branched-chain amino acid aminotransferase (EC 2.6.1.42);Ontology_term=KEGG_ENZYME:2.6.1.42		2715.09	427.167	233.104	1125.12	3.0512
fig|6666666.192816.peg.387	hypothetical protein		2202.15	572.088	555	1109.75	3.04523
fig|6666666.192816.peg.359	Lipoate-protein ligase A		118.131	2854.05	354.975	1109.05	3.04496
fig|6666666.192816.peg.801	carbonic anhydrase%2C family 3		0	184.704	3135.78	1106.83	3.04408
fig|6666666.192816.peg.1265	Seryl-tRNA synthetase (EC 6.1.1.11);Ontology_term=KEGG_ENZYME:6.1.1.11		531.159	1166.62	1596.09	1097.96	3.04059
fig|6666666.192816.peg.1165	ATP binding protein		3283.53	0	0	1094.51	3.03922
fig|6666666.192816.peg.667	Diaminohydroxyphosphoribosylaminopyrimidine deaminase (EC 3.5.4.26) / 5-amino-6-(5-phosphoribosylamino)uracil reductase (EC 1.1.1.193);Ontology_term=KEGG_ENZYME:3.5.4.26,KEGG_ENZYME:1.1.1.193		1958.09	1314.1	0	1090.73	3.03772
fig|6666666.192816.peg.1200	Enolase (EC 4.2.1.11);Ontology_term=KEGG_ENZYME:4.2.1.11		561.018	2085.27	618.133	1088.14	3.03669
fig|6666666.192816.peg.1290	Molybdopterin oxidoreductase subunit%2C predicted%3B chaperone protein HtpG		972.05	0	2271.84	1081.3	3.03395
fig|6666666.192816.peg.1065	DNA polymerase III polC-type (EC 2.7.7.7);Ontology_term=KEGG_ENZYME:2.7.7.7		460.198	1221.8	1540.9	1074.3	3.03113
fig|6666666.192816.peg.920	Single-stranded DNA-binding protein		1352.66	1256.93	609.695	1073.1	3.03064
fig|6666666.192816.peg.520	RNA polymerase sigma factor for flagellar operon		0	3013.33	175.399	1062.91	3.0265
fig|6666666.192816.peg.485	Pyruvate dehydrogenase E1 component (EC 1.2.4.1);Ontology_term=KEGG_ENZYME:1.2.4.1		1243.01	1500.91	443.153	1062.36	3.02627
fig|6666666.192816.peg.1020	Phosphoribosylamine--glycine ligase (EC 6.3.4.13);Ontology_term=KEGG_ENZYME:6.3.4.13		186.512	1877.56	1120.91	1061.66	3.02599
fig|6666666.192816.peg.1199	hypothetical protein		0	0	3145.61	1048.54	3.02059
fig|6666666.192816.peg.456	Cytosol aminopeptidase PepA (EC 3.4.11.1);Ontology_term=KEGG_ENZYME:3.4.11.1		1506.26	327.85	1296.7	1043.6	3.01854
fig|6666666.192816.peg.1074	hypothetical protein		2061.92	1064.45	0	1042.12	3.01792
fig|6666666.192816.peg.445	Malate dehydrogenase (EC 1.1.1.37);Ontology_term=KEGG_ENZYME:1.1.1.37		982.65	913.111	1223.3	1039.69	3.01691
fig|6666666.192816.peg.699	hypothetical protein		1183.86	298.787	1633.77	1038.81	3.01654
fig|6666666.192816.peg.474	Long-chain-fatty-acid--CoA ligase (EC 6.2.1.3);Ontology_term=KEGG_ENZYME:6.2.1.3		1157.68	983.551	954.172	1031.8	3.0136
fig|6666666.192816.peg.403	Na+/H+ antiporter NhaA type		1725.74	550.737	817.144	1031.21	3.01335
fig|6666666.192816.peg.304	Flagellar P-ring protein FlgI		1237.61	0	1841.76	1026.46	3.01134
fig|6666666.192816.peg.791	hypothetical protein		0	1253.94	1824.73	1026.22	3.01125
fig|6666666.192816.peg.755	Glutamate-1-semialdehyde aminotransferase (EC 5.4.3.8);Ontology_term=KEGG_ENZYME:5.4.3.8		2087.22	201.135	780.509	1022.95	3.00986
fig|6666666.192816.peg.605	Putative regulatory protein%2C contains AAA+ NTPase domain and putative R3H ssDNA-binding domain		671.909	2203.62	190.027	1021.85	3.00939
fig|6666666.192816.peg.1107	Cyclopropane-fatty-acyl-phospholipid synthase-like protein%2C clusters with FIG005069		501.637	2408.38	113.054	1007.69	3.00333
fig|6666666.192816.peg.912	Scaffold protein for [4Fe-4S] cluster assembly ApbC%2C MRP-like		0	83.1404	2930.54	1004.56	3.00198
fig|6666666.192816.peg.425	Aconitate hydratase (EC 4.2.1.3);Ontology_term=KEGG_ENZYME:4.2.1.3		1003.88	1275.68	727.077	1002.21	3.00096
fig|6666666.192816.peg.288	Sodium/hydrogen exchanger family protein		2137.96	835.417	0	991.126	2.99613
fig|6666666.192816.peg.1142	Indole-3-glycerol phosphate synthase (EC 4.1.1.48);Ontology_term=KEGG_ENZYME:4.1.1.48		0	1784.57	1187.15	990.573	2.99589
fig|6666666.192816.peg.214	hypothetical protein		875.721	1645.58	438.579	986.627	2.99416
fig|6666666.192816.peg.553	3-hydroxyacyl-[acyl-carrier-protein] dehydratase%2C FabZ form (EC 4.2.1.59);Ontology_term=KEGG_ENZYME:4.2.1.59		1287.18	1165.42	505.798	986.133	2.99394
fig|6666666.192816.peg.1039	FIG146085: 3'-to-5' oligoribonuclease A%2C Bacillus type		65.7425	0	2884.25	983.331	2.9927
fig|6666666.192816.peg.1232	hypothetical protein		1030.79	1798.05	114.116	980.985	2.99167
fig|6666666.192816.peg.64	Iron-sulfur cluster assembly ATPase protein SufC		816.989	1124.7	981.996	974.562	2.98881
fig|6666666.192816.peg.1000	hypothetical protein		288.801	2102.18	520.694	970.558	2.98703
fig|6666666.192816.peg.760	hypothetical protein		0	2850.87	0	950.29	2.97786
fig|6666666.192816.peg.257	D-3-phosphoglycerate dehydrogenase (EC 1.1.1.95);Ontology_term=KEGG_ENZYME:1.1.1.95		1700.54	63.8462	1083.93	949.439	2.97747
fig|6666666.192816.peg.336	Quinolinate synthetase (EC 2.5.1.72);Ontology_term=KEGG_ENZYME:2.5.1.72		1223.65	75.8035	1544.33	947.928	2.97678
fig|6666666.192816.peg.58	Ketol-acid reductoisomerase (EC 1.1.1.86);Ontology_term=KEGG_ENZYME:1.1.1.86		932.024	1581.51	316.596	943.377	2.97469
fig|6666666.192816.peg.1316	hypothetical protein		501.637	2175.31	150.738	942.562	2.97431
fig|6666666.192816.peg.315	2%2C3-bisphosphoglycerate-independent phosphoglycerate mutase (EC 5.4.2.1);Ontology_term=KEGG_ENZYME:5.4.2.1		211.353	2409.12	203.232	941.235	2.9737
fig|6666666.192816.peg.348	Iron binding protein IscA for iron-sulfur cluster assembly		2819.65	0	0	939.883	2.97308
fig|6666666.192816.peg.952	Arginyl-tRNA synthetase (EC 6.1.1.19);Ontology_term=KEGG_ENZYME:6.1.1.19		996.373	47.4801	1773.38	939.078	2.97271
fig|6666666.192816.peg.1024	Acriflavin resistance protein		1346.86	767.617	690.725	935.067	2.97085
fig|6666666.192816.peg.969	Dihydroxy-acid dehydratase (EC 4.2.1.9);Ontology_term=KEGG_ENZYME:4.2.1.9		950.076	1155.32	697.865	934.42	2.97055
fig|6666666.192816.peg.317	ATP phosphoribosyltransferase (EC 2.4.2.17);Ontology_term=KEGG_ENZYME:2.4.2.17		1642.83	0	1128.36	923.73	2.96555
fig|6666666.192816.peg.906	Naphthoate synthase (EC 4.1.3.36);Ontology_term=KEGG_ENZYME:4.1.3.36		1146.93	1624.03	0	923.653	2.96551
fig|6666666.192816.peg.1260	Flagellar biosynthesis protein FlhA		1446.13	1274.88	16.7135	912.575	2.96027
fig|6666666.192816.peg.47	Ferredoxin--NADP(+) reductase%2C actinobacterial (eukaryote-like) type (EC 1.18.1.2);Ontology_term=KEGG_ENZYME:1.18.1.2		833.084	1086.5	816.883	912.156	2.96007
fig|6666666.192816.peg.1211	Isoleucyl-tRNA synthetase (EC 6.1.1.5);Ontology_term=KEGG_ENZYME:6.1.1.5		1919.37	371.572	420.552	903.831	2.95609
fig|6666666.192816.peg.11	LSU ribosomal protein L16p (L10e)		1097.98	816.225	791.844	902.016	2.95522
fig|6666666.192816.peg.306	hypothetical protein		0	0	2696.57	898.857	2.9537
fig|6666666.192816.peg.31	Thioredoxin reductase (EC 1.8.1.9);Ontology_term=KEGG_ENZYME:1.8.1.9		414.538	42.8003	2200.66	885.999	2.94744
fig|6666666.192816.peg.1252	Flagellar motor switch protein FliN		1435.19	1111.36	107.816	884.789	2.94684
fig|6666666.192816.peg.391	Alanyl-tRNA synthetase (EC 6.1.1.7);Ontology_term=KEGG_ENZYME:6.1.1.7		1673.9	383.534	592.568	883.334	2.94613
fig|6666666.192816.peg.27	hypothetical protein		0	0	2646.19	882.063	2.9455
fig|6666666.192816.peg.255	LSU ribosomal protein L13p (L13Ae)		390.574	846.846	1408.37	881.93	2.94544
fig|6666666.192816.peg.15	LSU ribosomal protein L2p (L8e)		640.517	892.785	1106.71	880.004	2.94449
fig|6666666.192816.peg.50	Filamentation induced by cAMP protein Fic		318.332	2218.54	95.6564	877.509	2.94326
fig|6666666.192816.peg.416	FIG000859: hypothetical protein YebC		195.648	2424.03	0	873.226	2.94113
fig|6666666.192816.peg.608	DNA-damage-inducible protein D		1263.6	0	1340.13	867.91	2.93848
fig|6666666.192816.peg.350	Leucyl-tRNA synthetase (EC 6.1.1.4);Ontology_term=KEGG_ENZYME:6.1.1.4		211.879	714.62	1669.52	865.34	2.93719
fig|6666666.192816.peg.1178	hypothetical protein		0	80.7513	2506.86	862.537	2.93578
fig|6666666.192816.peg.268	Aspartate carbamoyltransferase (EC 2.1.3.2);Ontology_term=KEGG_ENZYME:2.1.3.2		557.081	1984.36	0	847.147	2.92796
fig|6666666.192816.peg.810	hypothetical protein		832.924	39.6913	1655.75	842.788	2.92572
fig|6666666.192816.peg.1064	Deoxycytidine triphosphate deaminase (EC 3.5.4.13);Ontology_term=KEGG_ENZYME:3.5.4.13		447.234	369.409	1702.28	839.641	2.9241
fig|6666666.192816.peg.498	Lipopolysaccharide ABC transporter%2C ATP-binding protein LptB		782.591	0	1704.93	829.174	2.91865
fig|6666666.192816.peg.198	hypothetical protein		0	2481.03	0	827.01	2.91752
fig|6666666.192816.peg.1061	Pyruvate kinase (EC 2.7.1.40);Ontology_term=KEGG_ENZYME:2.7.1.40		700.145	1454.28	321.77	825.398	2.91667
fig|6666666.192816.peg.157	Cell division protein BolA		853.592	1586.37	0	813.321	2.91027
fig|6666666.192816.peg.1222	Phosphoglycolate phosphatase (EC 3.1.3.18);Ontology_term=KEGG_ENZYME:3.1.3.18		0	0	2431.43	810.477	2.90875
fig|6666666.192816.peg.1189	2-isopropylmalate synthase (EC 2.3.3.13);Ontology_term=KEGG_ENZYME:2.3.3.13		428.998	386.559	1593.8	803.119	2.90479
fig|6666666.192816.peg.1001	hypothetical protein		137.462	1277.34	991.348	802.05	2.90421
fig|6666666.192816.peg.269	LSU ribosomal protein L25p		0	1710.52	691.429	800.65	2.90345
fig|6666666.192816.peg.917	LSU ribosomal protein L9p		1938.02	0	447.968	795.329	2.90055
fig|6666666.192816.peg.859	FIG00651849: hypothetical protein		259.743	120.681	1990.3	790.241	2.89777
fig|6666666.192816.peg.899	hypothetical protein		0	1805.34	560.454	788.598	2.89686
fig|6666666.192816.peg.1179	hypothetical protein		0	78.4331	2282.71	787.048	2.89601
fig|6666666.192816.peg.914	UDP-glucose dehydrogenase (EC 1.1.1.22);Ontology_term=KEGG_ENZYME:1.1.1.22		326.396	317.74	1709.38	784.505	2.8946
fig|6666666.192816.peg.195	Na(+)-translocating NADH-quinone reductase subunit C (EC 1.6.5.-);Ontology_term=KEGG_ENZYME:1.6.5.-		2340.81	0	0	780.27	2.89225
fig|6666666.192816.peg.785	Uridine monophosphate kinase (EC 2.7.4.22);Ontology_term=KEGG_ENZYME:2.7.4.22		553.199	399.817	1385.27	779.429	2.89178
fig|6666666.192816.peg.1216	Prolyl-tRNA synthetase (EC 6.1.1.15)%2C bacterial type;Ontology_term=KEGG_ENZYME:6.1.1.15		242.447	300.386	1769.3	770.711	2.8869
fig|6666666.192816.peg.1044	Serine-protein kinase RsbW (EC 2.7.11.1);Ontology_term=KEGG_ENZYME:2.7.11.1		0	0	2311.14	770.38	2.88671
fig|6666666.192816.peg.885	Glycerol kinase (EC 2.7.1.30);Ontology_term=KEGG_ENZYME:2.7.1.30		2085.83	101.345	122.897	770.024	2.88651
fig|6666666.192816.peg.1010	ATP-dependent Clp protease%2C ATP-binding subunit ClpC / Negative regulator of genetic competence clcC/mecB		1315.57	500.426	471.607	762.534	2.88227
fig|6666666.192816.peg.834	Methylated-DNA--protein-cysteine methyltransferase (EC 2.1.1.63);Ontology_term=KEGG_ENZYME:2.1.1.63		0	2287.33	0	762.443	2.88221
fig|6666666.192816.peg.149	Endoribonuclease L-PSP		516.319	1759.2	0	758.506	2.87996
fig|6666666.192816.peg.465	DNA double-strand break repair Rad50 ATPase		759.213	780.05	734.492	757.918	2.87963
fig|6666666.192816.peg.669	2-amino-4-hydroxy-6-hydroxymethyldihydropteridine pyrophosphokinase (EC 2.7.6.3);Ontology_term=KEGG_ENZYME:2.7.6.3		0	2264.76	0	754.92	2.87791
fig|6666666.192816.peg.1168	Acetolactate synthase large subunit (EC 2.2.1.6);Ontology_term=KEGG_ENZYME:2.2.1.6		748.746	969.847	531.8	750.131	2.87514
fig|6666666.192816.peg.476	FIG007959: peptidase%2C M16 family		1387.91	591.991	218.784	732.895	2.86505
fig|6666666.192816.peg.648	DNA polymerase III subunits gamma and tau (EC 2.7.7.7);Ontology_term=KEGG_ENZYME:2.7.7.7		716.625	377.35	1076.7	723.558	2.85948
fig|6666666.192816.peg.1017	Adenosylhomocysteinase (EC 3.3.1.1);Ontology_term=KEGG_ENZYME:3.3.1.1		632.543	522.471	1013.73	722.915	2.85909
fig|6666666.192816.peg.775	Serine phosphatase RsbU%2C regulator of sigma subunit		40.6161	0	2123.64	721.419	2.85819
fig|6666666.192816.peg.1159	Acetyltransferase (EC 2.3.1.-);Ontology_term=KEGG_ENZYME:2.3.1.-		0	0	2154.58	718.193	2.85625
fig|6666666.192816.peg.221	hypothetical protein		0	1832.7	296.327	709.676	2.85107
fig|6666666.192816.peg.473	Single-stranded-DNA-specific exonuclease RecJ (EC 3.1.-.-);Ontology_term=KEGG_ENZYME:3.1.-.-		954.638	498.983	663.367	705.663	2.8486
fig|6666666.192816.peg.940	RNA polymerase sigma-54 factor RpoN		1275.25	395	437.945	702.732	2.8468
fig|6666666.192816.peg.819	Phosphoribosylaminoimidazole-succinocarboxamide synthase (EC 6.3.2.6);Ontology_term=KEGG_ENZYME:6.3.2.6		668.967	1289.3	134.013	697.427	2.8435
fig|6666666.192816.peg.619	Malonyl CoA-acyl carrier protein transacylase (EC 2.3.1.39);Ontology_term=KEGG_ENZYME:2.3.1.39		1824.92	217.407	42.1827	694.837	2.84189
fig|6666666.192816.peg.1253	hypothetical protein		0	0	2082.81	694.27	2.84153
fig|6666666.192816.peg.532	Phenylalanyl-tRNA synthetase beta chain (EC 6.1.1.20);Ontology_term=KEGG_ENZYME:6.1.1.20		1293.72	371.039	417.549	694.103	2.84143
fig|6666666.192816.peg.280	S-adenosylmethionine:tRNA ribosyltransferase-isomerase (EC 5.-.-.-);Ontology_term=KEGG_ENZYME:5.-.-.-		1504.91	194.224	376.845	691.993	2.84011
fig|6666666.192816.peg.509	hypothetical protein		1640.35	160.449	259.427	686.742	2.8368
fig|6666666.192816.peg.990	Phosphoribosylformylglycinamidine synthase%2C synthetase subunit (EC 6.3.5.3);Ontology_term=KEGG_ENZYME:6.3.5.3		102.663	143.097	1804.69	683.483	2.83473
fig|6666666.192816.peg.66	Cysteine desulfurase (EC 2.8.1.7)%2C SufS subfamily;Ontology_term=KEGG_ENZYME:2.8.1.7		2019.95	0	30.349	683.433	2.8347
fig|6666666.192816.peg.210	RecA protein		435.834	1157.12	449.022	680.659	2.83294
fig|6666666.192816.peg.750	hypothetical protein		772.595	1226.45	29.0198	676.022	2.82997
fig|6666666.192816.peg.260	hypothetical protein		0	2019.93	0	673.31	2.82822
fig|6666666.192816.peg.837	hypothetical protein		98.6444	1649.95	237.135	661.91	2.82081
fig|6666666.192816.peg.941	TsaD/Kae1/Qri7 protein%2C required for threonylcarbamoyladenosine t(6)A37 formation in tRNA		249.048	1735.68	0	661.576	2.82059
fig|6666666.192816.peg.459	massive surface protein MspF		1001.62	308.561	665.755	658.645	2.81866
fig|6666666.192816.peg.278	hypothetical protein		853.592	183.927	936.775	658.098	2.8183
fig|6666666.192816.peg.467	GTP cyclohydrolase I (EC 3.5.4.16) type 1;Ontology_term=KEGG_ENZYME:3.5.4.16		0	0	1961.21	653.737	2.81541
fig|6666666.192816.peg.964	hypothetical protein		0	1141.25	805.209	648.82	2.81213
fig|6666666.192816.peg.802	DNA double-strand break repair Rad50 ATPase		1645.45	155.117	107.488	636.018	2.80348
fig|6666666.192816.peg.142	Deoxyguanosinetriphosphate triphosphohydrolase (EC 3.1.5.1);Ontology_term=KEGG_ENZYME:3.1.5.1		281.504	1185.84	439.867	635.737	2.80328
fig|6666666.192816.peg.501	Chromosome (plasmid) partitioning protein ParA		533.675	1157.12	213.82	634.872	2.80269
fig|6666666.192816.peg.477	hypothetical protein		139.638	0	1762.32	633.986	2.80209
fig|6666666.192816.peg.843	Glycine cleavage system H protein		1571.96	324.604	0	632.188	2.80085
fig|6666666.192816.peg.1342	Transcription termination factor Rho		1302.14	201.665	391.283	631.696	2.80052
fig|6666666.192816.peg.362	Enoyl-CoA hydratase (EC 4.2.1.17) / Delta(3)-cis-delta(2)-trans-enoyl-CoA isomerase (EC 5.3.3.8) / 3-hydroxyacyl-CoA dehydrogenase (EC 1.1.1.35) / 3-hydroxybutyryl-CoA epimerase (EC 5.1.2.3);Ontology_term=KEGG_ENZYME:4.2.1.17,KEGG_ENZYME:5.3.3.8,KEGG_ENZYME:1.1.1.35,KEGG_ENZYME:5.1.2.3		188.146	1082.29	613.823	628.086	2.79803
fig|6666666.192816.peg.340	Glutamyl-tRNA reductase (EC 1.2.1.70);Ontology_term=KEGG_ENZYME:1.2.1.70		63.8392	988.692	805.694	619.408	2.79198
fig|6666666.192816.peg.417	Cell division protein FtsK		0	48.6184	1808.04	618.886	2.79162
fig|6666666.192816.peg.1149	DNA polymerase III delta prime subunit (EC 2.7.7.7);Ontology_term=KEGG_ENZYME:2.7.7.7		179.704	55.6622	1619.99	618.452	2.79131
fig|6666666.192816.peg.1337	Endonuclease III (EC 4.2.99.18);Ontology_term=KEGG_ENZYME:4.2.99.18		316.271	457.162	1077.09	616.841	2.79018
fig|6666666.192816.peg.919	Single-stranded DNA-binding protein		0	1189.09	659.186	616.092	2.78965
fig|6666666.192816.peg.199	hypothetical protein		0	1841.9	0	613.967	2.78815
fig|6666666.192816.peg.754	UDP-N-acetylmuramoylalanyl-D-glutamate--2%2C6-diaminopimelate ligase (EC 6.3.2.13);Ontology_term=KEGG_ENZYME:6.3.2.13		106.164	1315.35	414.719	612.078	2.78681
fig|6666666.192816.peg.1134	NifU-like domain protein		824.77	170.312	826.123	607.068	2.78324
fig|6666666.192816.peg.554	Ferredoxin		1392.59	0	418.461	603.684	2.78082
fig|6666666.192816.peg.300	hypothetical protein		338.525	1467.99	0	602.172	2.77973
fig|6666666.192816.peg.279	hypothetical protein		681.859	552.374	567.397	600.543	2.77855
fig|6666666.192816.peg.351	hypothetical protein		723.42	252.085	815.184	596.896	2.77591
fig|6666666.192816.peg.202	MG(2+) CHELATASE FAMILY PROTEIN / ComM-related protein		39.6128	245.397	1499.82	594.943	2.77448
fig|6666666.192816.peg.795	ATP-dependent DNA helicase UvrD/PcrA		465.019	631.547	687.924	594.83	2.7744
fig|6666666.192816.peg.836	hypothetical protein		875.962	22.6104	877.4	591.991	2.77232
fig|6666666.192816.peg.381	4-hydroxy-tetrahydrodipicolinate reductase (EC 1.17.1.8);Ontology_term=KEGG_ENZYME:1.17.1.8		0	60.9387	1714.44	591.793	2.77218
fig|6666666.192816.peg.661	Dimeric dUTPase (EC 3.6.1.23);Ontology_term=KEGG_ENZYME:3.6.1.23		740.178	1031.7	0	590.626	2.77132
fig|6666666.192816.peg.686	Phosphoribosylformylglycinamidine cyclo-ligase (EC 6.3.3.1);Ontology_term=KEGG_ENZYME:6.3.3.1		200.212	1405.66	160.433	588.768	2.76995
fig|6666666.192816.peg.209	hypothetical protein		144.204	1339.99	259.992	581.395	2.76448
fig|6666666.192816.peg.854	1-deoxy-D-xylulose 5-phosphate synthase (EC 2.2.1.7);Ontology_term=KEGG_ENZYME:2.2.1.7		213.891	132.503	1395.63	580.675	2.76394
fig|6666666.192816.peg.515	hypothetical protein		122.223	0	1616	579.408	2.76299
fig|6666666.192816.peg.1186	cyanobacteria-specific protein related to lipid A disaccharide synthetase		1728.77	0	0	576.257	2.76062
fig|6666666.192816.peg.1190	hypothetical protein		1504.08	151.682	21.0216	558.928	2.74736
fig|6666666.192816.peg.285	hypothetical protein		357.586	0	1289.42	549.002	2.73958
fig|6666666.192816.peg.557	D-alanine--D-alanine ligase (EC 6.3.2.4);Ontology_term=KEGG_ENZYME:6.3.2.4		68.8202	0	1571.68	546.833	2.73786
fig|6666666.192816.peg.502	Chromosome (plasmid) partitioning protein ParB		626.305	824.476	188.2	546.327	2.73746
fig|6666666.192816.peg.662	hypothetical protein		407.098	252.193	978.638	545.976	2.73718
fig|6666666.192816.peg.148	UDP-N-acetylglucosamine 1-carboxyvinyltransferase (EC 2.5.1.7);Ontology_term=KEGG_ENZYME:2.5.1.7		346.547	30.6689	1249.62	542.279	2.73423
fig|6666666.192816.peg.511	Chaperone protein HtpG		476.495	157.431	992.736	542.221	2.73418
fig|6666666.192816.peg.111	hypothetical protein		327.949	558.691	739.096	541.912	2.73394
fig|6666666.192816.peg.620	3-oxoacyl-[acyl-carrier protein] reductase (EC 1.1.1.100);Ontology_term=KEGG_ENZYME:1.1.1.100		187.337	870.399	562.934	540.223	2.73258
fig|6666666.192816.peg.639	Aspartate racemase (EC 5.1.1.13);Ontology_term=KEGG_ENZYME:5.1.1.13		0	1558.22	60.4672	539.562	2.73205
fig|6666666.192816.peg.1213	UPF0135 protein Bsu YqfO @ Bsu YqfO NIF3/CutA domain		0	0	1610.42	536.807	2.72983
fig|6666666.192816.peg.1309	NAD-dependent glyceraldehyde-3-phosphate dehydrogenase (EC 1.2.1.12);Ontology_term=KEGG_ENZYME:1.2.1.12		694.69	156.492	759.087	536.756	2.72979
fig|6666666.192816.peg.673	hypothetical protein		133.307	990.983	480.691	534.994	2.72836
fig|6666666.192816.peg.181	hypothetical protein		506.599	753.198	345.053	534.95	2.72832
fig|6666666.192816.peg.674	hypothetical protein		666.533	908.401	0	524.978	2.72015
fig|6666666.192816.peg.380	Aspartate-semialdehyde dehydrogenase (EC 1.2.1.11);Ontology_term=KEGG_ENZYME:1.2.1.11		435.834	462.848	673.533	524.072	2.7194
fig|6666666.192816.peg.488	LSU ribosomal protein L21p		0	0	1567.89	522.63	2.7182
fig|6666666.192816.peg.404	Pyrophosphate-energized proton pump (EC 3.6.1.1);Ontology_term=KEGG_ENZYME:3.6.1.1		322.397	276.537	953.874	517.603	2.714
fig|6666666.192816.peg.945	Circadian clock protein KaiC		0	1549.39	0	516.463	2.71305
fig|6666666.192816.peg.660	Methylenetetrahydrofolate dehydrogenase (NADP+) (EC 1.5.1.5) / Methenyltetrahydrofolate cyclohydrolase (EC 3.5.4.9);Ontology_term=KEGG_ENZYME:1.5.1.5,KEGG_ENZYME:3.5.4.9		587.215	954.904	0	514.04	2.71101
fig|6666666.192816.peg.363	Butyryl-CoA dehydrogenase (EC 1.3.99.2);Ontology_term=KEGG_ENZYME:1.3.99.2		543.646	878.563	113.643	511.951	2.70924
fig|6666666.192816.peg.307	Flagellar basal-body rod protein FlgG		958.828	0	576.241	511.69	2.70902
fig|6666666.192816.peg.813	Ferric iron ABC transporter%2C iron-binding protein		0	153.74	1379.62	511.12	2.70853
fig|6666666.192816.peg.681	hypothetical protein		534.123	992.65	0	508.924	2.70666
fig|6666666.192816.peg.703	hypothetical protein		155.199	528.791	839.448	507.813	2.70571
fig|6666666.192816.peg.420	Flagellar motor switch protein FliG		503.626	1013.97	0	505.865	2.70404
fig|6666666.192816.peg.108	hypothetical protein		442.251	365.293	708.763	505.436	2.70367
fig|6666666.192816.peg.481	Fructokinase (EC 2.7.1.4);Ontology_term=KEGG_ENZYME:2.7.1.4		261.994	933.237	314.908	503.38	2.7019
fig|6666666.192816.peg.846	hypothetical protein		1413.37	0	94.3791	502.583	2.70122
fig|6666666.192816.peg.960	hypothetical protein		328.87	1144.03	15.2035	496.035	2.69552
fig|6666666.192816.peg.1295	Putative uncharacterized protein TTHA1760		104.281	355.306	1002.74	487.442	2.68793
fig|6666666.192816.peg.1255	hypothetical protein		1317.58	0	131.974	483.185	2.68412
fig|6666666.192816.peg.33	tRNA-i(6)A37 methylthiotransferase		229.5	1108.95	110.341	482.93	2.68389
fig|6666666.192816.peg.164	hypothetical protein		754.732	99.1768	591.032	481.647	2.68274
fig|6666666.192816.peg.1093	Homoserine O-acetyltransferase (EC 2.3.1.31);Ontology_term=KEGG_ENZYME:2.3.1.31		1182.63	256.419	0	479.683	2.68096
fig|6666666.192816.peg.637	3-dehydroquinate synthase (EC 4.2.3.4);Ontology_term=KEGG_ENZYME:4.2.3.4		0	1434.56	0	478.187	2.67961
fig|6666666.192816.peg.156	Chorismate synthase (EC 4.2.3.5);Ontology_term=KEGG_ENZYME:4.2.3.5		939.804	0	494.207	478.004	2.67944
fig|6666666.192816.peg.934	massive surface protein MspC		646.129	126.011	661.571	477.904	2.67935
fig|6666666.192816.peg.1045	tRNA-guanine transglycosylase (EC 2.4.2.29);Ontology_term=KEGG_ENZYME:2.4.2.29		886.973	366.313	177.686	476.991	2.67852
fig|6666666.192816.peg.720	hypothetical protein		0	1408.73	0	469.577	2.67172
fig|6666666.192816.peg.96	Histidyl-tRNA synthetase (EC 6.1.1.21);Ontology_term=KEGG_ENZYME:6.1.1.21		100.709	1216.57	90.7871	469.355	2.67151
fig|6666666.192816.peg.373	5-methyltetrahydropteroyltriglutamate--homocysteine methyltransferase (EC 2.1.1.14);Ontology_term=KEGG_ENZYME:2.1.1.14		345.739	122.389	935.027	467.718	2.66999
fig|6666666.192816.peg.98	5%2C10-methylenetetrahydrofolate reductase-related protein		1003.71	282.63	109.675	465.338	2.66778
fig|6666666.192816.peg.32	tRNA-t(6)A37 methylthiotransferase		1069.62	201.665	111.795	461.027	2.66374
fig|6666666.192816.peg.586	ATP synthase gamma chain (EC 3.6.3.14);Ontology_term=KEGG_ENZYME:3.6.3.14		152.515	1086.54	137.489	458.848	2.66168
fig|6666666.192816.peg.1339	Branched-chain amino acid aminotransferase (EC 2.6.1.42);Ontology_term=KEGG_ENZYME:2.6.1.42		0	1374.46	0	458.153	2.66102
fig|6666666.192816.peg.135	1-hydroxy-2-methyl-2-(E)-butenyl 4-diphosphate synthase (EC 1.17.7.1);Ontology_term=KEGG_ENZYME:1.17.7.1		0	0	1369.63	456.543	2.65949
fig|6666666.192816.peg.876	8-amino-7-oxononanoate synthase (EC 2.3.1.47);Ontology_term=KEGG_ENZYME:2.3.1.47		0	0	1352.07	450.69	2.65389
fig|6666666.192816.peg.1302	hypothetical protein		643.588	613.378	89.2584	448.741	2.65201
fig|6666666.192816.peg.580	Isocitrate dehydrogenase [NADP] (EC 1.1.1.42);Ontology_term=KEGG_ENZYME:1.1.1.42		98.4609	60.9954	1183.47	447.642	2.65094
fig|6666666.192816.peg.830	hypothetical protein		266.613	990.983	80.1152	445.904	2.64925
fig|6666666.192816.peg.1051	FIG004556: membrane metalloprotease		1335.21	0	0	445.07	2.64844
fig|6666666.192816.peg.730	Ribonucleotide reductase of class Ia (aerobic)%2C beta subunit (EC 1.17.4.1);Ontology_term=KEGG_ENZYME:1.17.4.1		0	37.1291	1296.72	444.616	2.648
fig|6666666.192816.peg.310	hypothetical protein		296.209	489.329	534.052	439.863	2.64333
fig|6666666.192816.peg.1292	Molybdopterin oxidoreductase (EC 1.2.7.-);Ontology_term=KEGG_ENZYME:1.2.7.-		0	0	1310.75	436.917	2.64041
fig|6666666.192816.peg.687	hypothetical protein		1206.71	0	103.602	436.771	2.64026
fig|6666666.192816.peg.102	hypothetical protein		53.8928	600.948	647.775	434.205	2.63771
fig|6666666.192816.peg.574	Valyl-tRNA synthetase (EC 6.1.1.9);Ontology_term=KEGG_ENZYME:6.1.1.9		0	95.2262	1200.96	432.062	2.63556
fig|6666666.192816.peg.496	hypothetical protein		0	1294.62	0	431.54	2.63503
fig|6666666.192816.peg.782	1-deoxy-D-xylulose 5-phosphate reductoisomerase (EC 1.1.1.267);Ontology_term=KEGG_ENZYME:1.1.1.267		0	1290.23	0	430.077	2.63356
fig|6666666.192816.peg.196	Na(+)-translocating NADH-quinone reductase subunit B (EC 1.6.5.-);Ontology_term=KEGG_ENZYME:1.6.5.-		1220.89	65.7674	0	428.886	2.63235
fig|6666666.192816.peg.1187	Mannose-1-phosphate guanylyltransferase (GDP) (EC 2.7.7.22);Ontology_term=KEGG_ENZYME:2.7.7.22		1132.71	0	151.276	427.995	2.63145
fig|6666666.192816.peg.162	Ferritin-like protein 2		0	1281.5	0	427.167	2.63061
fig|6666666.192816.peg.1320	YD repeat protein		0	0	1272.95	424.317	2.6277
fig|6666666.192816.peg.1082	Translation elongation factor LepA		879.873	40.3757	352.527	424.259	2.62764
fig|6666666.192816.peg.535	Sigma-fimbriae chaperone protein		1211.26	57.7201	0	422.993	2.62634
fig|6666666.192816.peg.320	hypothetical protein		567.029	585.447	113.592	422.023	2.62535
fig|6666666.192816.peg.1343	Radical SAM		64.7769	1083.47	116.79	421.679	2.62499
fig|6666666.192816.peg.925	hypothetical protein		374.159	309.05	574.652	419.287	2.62252
fig|6666666.192816.peg.747	UDP-N-acetylmuramoylalanine--D-glutamate ligase (EC 6.3.2.9);Ontology_term=KEGG_ENZYME:6.3.2.9		870.945	380.852	0	417.266	2.62042
fig|6666666.192816.peg.745	Acetyl-coenzyme A carboxyl transferase alpha chain (EC 6.4.1.2);Ontology_term=KEGG_ENZYME:6.4.1.2		675.035	209.088	365.117	416.413	2.61954
fig|6666666.192816.peg.514	Flagellar M-ring protein FliF		447.234	577.201	223.984	416.14	2.61925
fig|6666666.192816.peg.386	Ribose-phosphate pyrophosphokinase (EC 2.7.6.1);Ontology_term=KEGG_ENZYME:2.7.6.1		0	1236.37	0	412.123	2.61504
fig|6666666.192816.peg.671	Ribosome hibernation protein YhbH		429.103	531.649	257.884	406.212	2.60876
fig|6666666.192816.peg.113	Cysteine synthase (EC 2.5.1.47);Ontology_term=KEGG_ENZYME:2.5.1.47		491.325	130.444	590.558	404.109	2.60651
fig|6666666.192816.peg.118	Ferredoxin--sulfite reductase (EC 1.8.7.1);Ontology_term=KEGG_ENZYME:1.8.7.1		72.7627	510.858	626.786	403.469	2.60582
fig|6666666.192816.peg.1324	N-succinyl-L%2CL-diaminopimelate aminotransferase alternative (EC 2.6.1.17);Ontology_term=KEGG_ENZYME:2.6.1.17		0	200.93	1007.13	402.687	2.60498
fig|6666666.192816.peg.82	Single-stranded-DNA-specific exonuclease RecJ (EC 3.1.-.-);Ontology_term=KEGG_ENZYME:3.1.-.-		0	890.19	315.951	402.047	2.60429
fig|6666666.192816.peg.193	Na(+)-translocating NADH-quinone reductase subunit E (EC 1.6.5.-);Ontology_term=KEGG_ENZYME:1.6.5.-		1205.53	0	0	401.843	2.60407
fig|6666666.192816.peg.44	hypothetical protein		0	1205.33	0	401.777	2.604
fig|6666666.192816.peg.224	Glycosyltransferase		353.492	844.653	0	399.382	2.6014
fig|6666666.192816.peg.632	hypothetical protein		0	1196.53	0	398.843	2.60081
fig|6666666.192816.peg.211	FIG002344: Hydrolase (HAD superfamily)		233.483	771.413	187.093	397.33	2.59916
fig|6666666.192816.peg.596	Death on curing protein%2C Doc toxin		0	0	1189	396.333	2.59807
fig|6666666.192816.peg.378	massive surface protein MspC		481.521	248.581	455.516	395.206	2.59683
fig|6666666.192816.peg.1050	putative autotransporter protein		365.766	526.577	287.933	393.425	2.59487
fig|6666666.192816.peg.856	hypothetical protein		349.095	367.642	461.561	392.766	2.59414
fig|6666666.192816.peg.756	Phosphoribosyltransferase		546.534	564.286	54.7431	388.521	2.58943
fig|6666666.192816.peg.1119	Aspartokinase (EC 2.7.2.4);Ontology_term=KEGG_ENZYME:2.7.2.4		0	732.093	432.311	388.135	2.58899
fig|6666666.192816.peg.356	Oligoendopeptidase F (EC 3.4.24.-);Ontology_term=KEGG_ENZYME:3.4.24.-		328.917	122.256	711.626	387.6	2.58839
fig|6666666.192816.peg.959	Glycyl-tRNA synthetase alpha chain (EC 6.1.1.14);Ontology_term=KEGG_ENZYME:6.1.1.14		0	0	1155.73	385.243	2.58575
fig|6666666.192816.peg.958	Glycyl-tRNA synthetase beta chain (EC 6.1.1.14);Ontology_term=KEGG_ENZYME:6.1.1.14		337.446	17.4203	794.299	383.055	2.58327
fig|6666666.192816.peg.523	hypothetical protein		1135.52	0	0	378.507	2.57809
fig|6666666.192816.peg.225	conserved hypothetical protein		184.559	465.336	465.09	371.662	2.57016
fig|6666666.192816.peg.788	Polysaccharide pyruvyl transferase		1109.78	0	0	369.927	2.56813
fig|6666666.192816.peg.684	tRNA-specific 2-thiouridylase MnmA		886.973	109.894	106.611	367.826	2.56565
fig|6666666.192816.peg.1162	Isochorismate synthase (EC 5.4.4.2) @ Menaquinone-specific isochorismate synthase (EC 5.4.4.2);Ontology_term=KEGG_ENZYME:5.4.4.2,KEGG_ENZYME:5.4.4.2		0	252.624	844.159	365.594	2.56301
fig|6666666.192816.peg.711	Glutamyl-tRNA synthetase (EC 6.1.1.17) @ Glutamyl-tRNA(Gln) synthetase (EC 6.1.1.24);Ontology_term=KEGG_ENZYME:6.1.1.17,KEGG_ENZYME:6.1.1.24		544.3	466.875	75.4883	362.221	2.55899
fig|6666666.192816.peg.415	hypothetical protein		121.144	889.849	72.8058	361.266	2.55784
fig|6666666.192816.peg.712	hypothetical protein		1070.77	0	0	356.923	2.55259
fig|6666666.192816.peg.382	Heat-inducible transcription repressor HrcA		63.6091	315.241	688.105	355.652	2.55104
fig|6666666.192816.peg.905	Uracil-DNA glycosylase%2C family 4		1063.18	0	0	354.393	2.5495
fig|6666666.192816.peg.1105	DNA topoisomerase I (EC 5.99.1.2);Ontology_term=KEGG_ENZYME:5.99.1.2		421.596	0	640.884	354.16	2.54921
fig|6666666.192816.peg.921	SSU ribosomal protein S6p		877.172	181.133	0	352.768	2.5475
fig|6666666.192816.peg.479	thioredoxin family protein		0	1057.58	0	352.527	2.5472
fig|6666666.192816.peg.1325	N-succinyl-L%2CL-diaminopimelate desuccinylase (EC 3.5.1.18);Ontology_term=KEGG_ENZYME:3.5.1.18		59.5306	774.45	214.662	349.548	2.54352
fig|6666666.192816.peg.1156	S-layer domain protein		0	1047.45	0	349.15	2.54302
fig|6666666.192816.peg.187	hypothetical protein PA3071		0	0	1045.05	348.35	2.54203
fig|6666666.192816.peg.158	Acetylornithine aminotransferase (EC 2.6.1.11);Ontology_term=KEGG_ENZYME:2.6.1.11		568.552	440.265	28.4743	345.764	2.53879
fig|6666666.192816.peg.1250	hypothetical protein		765.411	270.951	0	345.454	2.5384
fig|6666666.192816.peg.1048	DNA repair protein RecN		0	0	1033.63	344.543	2.53726
fig|6666666.192816.peg.347	Pyrophosphate-energized proton pump (EC 3.6.1.1);Ontology_term=KEGG_ENZYME:3.6.1.1		228.979	425.549	378.435	344.321	2.53698
fig|6666666.192816.peg.468	Thiol peroxidase%2C Bcp-type (EC 1.11.1.15);Ontology_term=KEGG_ENZYME:1.11.1.15		555.134	343.899	111.209	336.747	2.52732
fig|6666666.192816.peg.798	Aspartate aminotransferase (EC 2.6.1.1);Ontology_term=KEGG_ENZYME:2.6.1.1		0	0	1010.22	336.74	2.52731
fig|6666666.192816.peg.200	Exonuclease sbcC (EC 3.1.11.-);Ontology_term=KEGG_ENZYME:3.1.11.-		350.693	256.75	402.362	336.602	2.52713
fig|6666666.192816.peg.130	Adenosylmethionine-8-amino-7-oxononanoate aminotransferase (EC 2.6.1.62);Ontology_term=KEGG_ENZYME:2.6.1.62		147.691	0	858.015	335.235	2.52536
fig|6666666.192816.peg.126	Phosphoheptose isomerase (EC 5.3.1.-);Ontology_term=KEGG_ENZYME:5.3.1.-		1005.66	0	0	335.22	2.52534
fig|6666666.192816.peg.877	Fructose-1%2C6-bisphosphatase%2C type I (EC 3.1.3.11);Ontology_term=KEGG_ENZYME:3.1.3.11		645.399	359.836	0	335.078	2.52516
fig|6666666.192816.peg.188	MoxR-like ATPase in aerotolerance operon		0	936.715	39.5102	325.408	2.51244
fig|6666666.192816.peg.45	hypothetical protein		381.738	322.476	271.131	325.115	2.51205
fig|6666666.192816.peg.800	hypothetical protein		55.9437	34.6565	874.154	321.585	2.50731
fig|6666666.192816.peg.339	Porphobilinogen deaminase (EC 2.5.1.61);Ontology_term=KEGG_ENZYME:2.5.1.61		0	502.278	442.977	315.085	2.49844
fig|6666666.192816.peg.907	predicted thioesterase		270.014	669.082	0	313.032	2.4956
fig|6666666.192816.peg.1022	hypothetical protein		829.51	0	99.7045	309.738	2.49101
fig|6666666.192816.peg.1086	Diaminopimelate decarboxylase (EC 4.1.1.20);Ontology_term=KEGG_ENZYME:4.1.1.20		285.811	413.133	229.024	309.323	2.49043
fig|6666666.192816.peg.764	massive surface protein MspG		31.8812	256.75	632.283	306.971	2.48711
fig|6666666.192816.peg.25	DNA gyrase subunit A (EC 5.99.1.3);Ontology_term=KEGG_ENZYME:5.99.1.3		45.6821	665.039	205.907	305.543	2.48509
fig|6666666.192816.peg.272	Citrate synthase (si) (EC 2.3.3.1);Ontology_term=KEGG_ENZYME:2.3.3.1		330.767	526.902	56.796	304.822	2.48406
fig|6666666.192816.peg.69	Permease of the major facilitator superfamily		0	909.492	0	303.164	2.48169
fig|6666666.192816.peg.962	hypothetical protein		0	898.083	0	299.361	2.47621
fig|6666666.192816.peg.1274	GTP-binding protein TypA/BipA		358.467	323.005	215.433	298.968	2.47564
fig|6666666.192816.peg.226	Cell division trigger factor (EC 5.2.1.8);Ontology_term=KEGG_ENZYME:5.2.1.8		714.528	177.057	0	297.195	2.47306
fig|6666666.192816.peg.361	3-ketoacyl-CoA thiolase (EC 2.3.1.16) @ Acetyl-CoA acetyltransferase (EC 2.3.1.9);Ontology_term=KEGG_ENZYME:2.3.1.16,KEGG_ENZYME:2.3.1.9		718.408	0	172.701	297.036	2.47282
fig|6666666.192816.peg.968	Threonyl-tRNA synthetase (EC 6.1.1.3);Ontology_term=KEGG_ENZYME:6.1.1.3		406.837	126.015	346.379	293.077	2.467
fig|6666666.192816.peg.405	Queuosine Biosynthesis QueC ATPase		0	875.165	0	291.722	2.46498
fig|6666666.192816.peg.90	Excinuclease ABC subunit A		741.439	111.725	12.0431	288.402	2.46001
fig|6666666.192816.peg.431	Tryptophan synthase beta chain (EC 4.2.1.20);Ontology_term=KEGG_ENZYME:4.2.1.20		161.678	701.106	0	287.595	2.4588
fig|6666666.192816.peg.820	GMP synthase [glutamine-hydrolyzing] (EC 6.3.5.2);Ontology_term=KEGG_ENZYME:6.3.5.2		0	853.142	0	284.381	2.45392
fig|6666666.192816.peg.439	protein of unknown function DUF1703		37.748	0	805.352	281.033	2.44877
fig|6666666.192816.peg.440	protein of unknown function DUF1703		37.748	0	805.352	281.033	2.44877
fig|6666666.192816.peg.494	Phosphate acetyltransferase (EC 2.3.1.8);Ontology_term=KEGG_ENZYME:2.3.1.8		0	0	841.607	280.536	2.448
fig|6666666.192816.peg.46	GTP-binding protein EngA		830.522	0	0	276.841	2.44225
fig|6666666.192816.peg.694	Aspartate aminotransferase (EC 2.6.1.1);Ontology_term=KEGG_ENZYME:2.6.1.1		766.256	31.6458	30.7005	276.201	2.44124
fig|6666666.192816.peg.48	Alkyl hydroperoxide reductase and/or thiol-specific antioxidant family (AhpC/TSA) protein		141.884	0	682.161	274.682	2.43885
fig|6666666.192816.peg.578	hypothetical protein		822.633	0	0	274.211	2.4381
fig|6666666.192816.peg.245	Preprotein translocase secY subunit (TC 3.A.5.1.1)		0	0	822.279	274.093	2.43791
fig|6666666.192816.peg.1053	ADP-ribose pyrophosphatase (EC 3.6.1.13);Ontology_term=KEGG_ENZYME:3.6.1.13		814.196	0	0	271.399	2.43362
fig|6666666.192816.peg.273	Pyridoxine 5'-phosphate synthase (EC 2.6.99.2);Ontology_term=KEGG_ENZYME:2.6.99.2		0	805.681	0	268.56	2.42906
fig|6666666.192816.peg.141	Glutamine synthetase type III%2C GlnN (EC 6.3.1.2);Ontology_term=KEGG_ENZYME:6.3.1.2		137.533	102.24	562.056	267.276	2.42698
fig|6666666.192816.peg.453	Ferric iron ABC transporter%2C ATP-binding protein		0	760.674	36.8976	265.857	2.42466
fig|6666666.192816.peg.672	N-acetylglucosamine-1-phosphate uridyltransferase (EC 2.7.7.23) / Glucosamine-1-phosphate N-acetyltransferase (EC 2.3.1.157);Ontology_term=KEGG_ENZYME:2.7.7.23,KEGG_ENZYME:2.3.1.157		544.193	252.841	0	265.678	2.42437
fig|6666666.192816.peg.1317	Serine phosphatase RsbU%2C regulator of sigma subunit		465.401	164.749	159.828	263.326	2.42051
fig|6666666.192816.peg.793	Protein-export membrane protein SecD (TC 3.A.5.1.1)		380.056	0	399.713	259.923	2.41486
fig|6666666.192816.peg.237	IMP cyclohydrolase (EC 3.5.4.10) / Phosphoribosylaminoimidazolecarboxamide formyltransferase (EC 2.1.2.3);Ontology_term=KEGG_ENZYME:3.5.4.10,KEGG_ENZYME:2.1.2.3		233.483	241.066	304.026	259.525	2.4142
fig|6666666.192816.peg.930	NAD-specific glutamate dehydrogenase (EC 1.4.1.2)%2C large form;Ontology_term=KEGG_ENZYME:1.4.1.2		395.705	266.146	115.509	259.12	2.41352
fig|6666666.192816.peg.370	hypothetical protein		189.01	585.447	0	258.152	2.41189
fig|6666666.192816.peg.1280	N-acetyl-gamma-glutamyl-phosphate reductase (EC 1.2.1.38);Ontology_term=KEGG_ENZYME:1.2.1.38		501.637	271.914	0	257.85	2.41138
fig|6666666.192816.peg.372	Preprotein translocase subunit SecG (TC 3.A.5.1.1)		0	0	772.687	257.562	2.4109
fig|6666666.192816.peg.1066	Sulfate adenylyltransferase subunit 2 (EC 2.7.7.4);Ontology_term=KEGG_ENZYME:2.7.7.4		0	0	769.129	256.376	2.40889
fig|6666666.192816.peg.86	Replicative DNA helicase (EC 3.6.1.-);Ontology_term=KEGG_ENZYME:3.6.1.-		0	0	764.43	254.81	2.40623
fig|6666666.192816.peg.337	Transaldolase (EC 2.2.1.2);Ontology_term=KEGG_ENZYME:2.2.1.2		0	70.81	686.949	252.586	2.40243
fig|6666666.192816.peg.393	hypothetical protein		755.834	0	0	251.945	2.40132
fig|6666666.192816.peg.621	Acyl carrier protein		755.834	0	0	251.945	2.40132
fig|6666666.192816.peg.618	hypothetical protein		250.029	382.062	120.211	250.767	2.39929
fig|6666666.192816.peg.929	COG0398: uncharacterized membrane protein / PF00070 family%2C FAD-dependent NAD(P)-disulphide oxidoreductase		41.8692	77.8126	629.069	249.584	2.39723
fig|6666666.192816.peg.765	hypothetical protein		0	747.691	0	249.23	2.39662
fig|6666666.192816.peg.1038	tRNA pseudouridine synthase B (EC 4.2.1.70);Ontology_term=KEGG_ENZYME:4.2.1.70		0	378.289	366.989	248.426	2.39521
fig|6666666.192816.peg.4	SSU ribosomal protein S8p (S15Ae)		0	735.09	0	245.03	2.38924
fig|6666666.192816.peg.169	UDP-N-acetylmuramate--alanine ligase (EC 6.3.2.8);Ontology_term=KEGG_ENZYME:6.3.2.8		174.518	297.309	262.207	244.678	2.38861
fig|6666666.192816.peg.1221	putative protein		0	222.859	504.472	242.444	2.38463
fig|6666666.192816.peg.1144	hypothetical protein		451.367	69.9041	203.448	241.573	2.38307
fig|6666666.192816.peg.38	2-iminoacetate synthase (ThiH) (EC 4.1.99.19);Ontology_term=KEGG_ENZYME:4.1.99.19		514.924	0	206.308	240.411	2.38097
fig|6666666.192816.peg.991	Tryptophanyl-tRNA synthetase (EC 6.1.1.2);Ontology_term=KEGG_ENZYME:6.1.1.2		717.818	0	0	239.273	2.37891
fig|6666666.192816.peg.786	hypothetical protein		139.696	564.788	13.2561	239.247	2.37886
fig|6666666.192816.peg.998	hypothetical protein		252.873	111.894	347.366	237.378	2.37546
fig|6666666.192816.peg.783	Undecaprenyl diphosphate synthase (EC 2.5.1.31);Ontology_term=KEGG_ENZYME:2.5.1.31		188.337	291.682	226.375	235.465	2.37194
fig|6666666.192816.peg.682	Biosynthetic Aromatic amino acid aminotransferase beta (EC 2.6.1.57) @ Histidinol-phosphate aminotransferase (EC 2.6.1.9);Ontology_term=KEGG_ENZYME:2.6.1.57,KEGG_ENZYME:2.6.1.9		0	36.2666	668.484	234.917	2.37093
fig|6666666.192816.peg.988	Ribonuclease III (EC 3.1.26.3);Ontology_term=KEGG_ENZYME:3.1.26.3		583.707	0	116.933	233.547	2.36839
fig|6666666.192816.peg.2	LSU ribosomal protein L18p (L5e)		0	471.727	228.818	233.515	2.36833
fig|6666666.192816.peg.338	Uroporphyrinogen-III methyltransferase (EC 2.1.1.107);Ontology_term=KEGG_ENZYME:2.1.1.107		40.804	606.662	49.0451	232.17	2.36583
fig|6666666.192816.peg.190	hypothetical protein		345.148	0	345.715	230.288	2.36229
fig|6666666.192816.peg.911	hypothetical protein		116.527	60.156	513.561	230.081	2.3619
fig|6666666.192816.peg.1018	periplasmic ATP/GTP-binding protein		67.5035	459.994	162.274	229.924	2.3616
fig|6666666.192816.peg.695	band 7 protein		312.413	38.7072	337.96	229.693	2.36117
fig|6666666.192816.peg.823	Hemerythrin		684.346	0	0	228.115	2.35817
fig|6666666.192816.peg.444	Sulfur carrier protein adenylyltransferase ThiF		0	678.311	0	226.104	2.35433
fig|6666666.192816.peg.127	Succinate dehydrogenase iron-sulfur protein (EC 1.3.99.1);Ontology_term=KEGG_ENZYME:1.3.99.1		451.559	223.789	0	225.116	2.35243
fig|6666666.192816.peg.1300	Cytochrome c oxidase polypeptide III (EC 1.9.3.1);Ontology_term=KEGG_ENZYME:1.9.3.1		672.747	0	0	224.249	2.35075
fig|6666666.192816.peg.487	LSU ribosomal protein L27p		669.877	0	0	223.292	2.34889
fig|6666666.192816.peg.1030	DNA polymerase III alpha subunit (EC 2.7.7.7);Ontology_term=KEGG_ENZYME:2.7.7.7		410.508	213.616	39.4735	221.199	2.3448
fig|6666666.192816.peg.1277	Ornithine carbamoyltransferase (EC 2.1.3.3);Ontology_term=KEGG_ENZYME:2.1.3.3		663.377	0	0	221.126	2.34466
fig|6666666.192816.peg.1040	Ribosome-binding factor A		661.534	0	0	220.511	2.34345
fig|6666666.192816.peg.864	hypothetical protein		360.837	298.046	0	219.628	2.34171
fig|6666666.192816.peg.992	Chromosome partition protein smc		456.947	0	199.722	218.89	2.34025
fig|6666666.192816.peg.527	hypothetical protein		0	655.7	0	218.567	2.3396
fig|6666666.192816.peg.612	tRNA (guanine46-N7-)-methyltransferase (EC 2.1.1.33);Ontology_term=KEGG_ENZYME:2.1.1.33		123.076	457.466	73.9668	218.17	2.33881
fig|6666666.192816.peg.155	Imidazole glycerol phosphate synthase amidotransferase subunit (EC 2.4.2.-);Ontology_term=KEGG_ENZYME:2.4.2.-		0	363.47	282.091	215.187	2.33284
fig|6666666.192816.peg.883	hypothetical protein		645.384	0	0	215.128	2.33272
fig|6666666.192816.peg.112	ATPase		199.708	433.01	0	210.906	2.32411
fig|6666666.192816.peg.1278	Acetylglutamate kinase (EC 2.7.2.8);Ontology_term=KEGG_ENZYME:2.7.2.8		626.305	0	0	208.768	2.31969
fig|6666666.192816.peg.385	Zinc ABC transporter%2C ATP-binding protein ZnuC		0	0	625.873	208.624	2.31939
fig|6666666.192816.peg.762	Methionyl-tRNA formyltransferase (EC 2.1.2.9);Ontology_term=KEGG_ENZYME:2.1.2.9		0	387.989	235.25	207.746	2.31755
fig|6666666.192816.peg.461	Threonine dehydratase biosynthetic (EC 4.3.1.19);Ontology_term=KEGG_ENZYME:4.3.1.19		156.692	388.276	70.6271	205.198	2.3122
fig|6666666.192816.peg.383	Heat shock protein GrpE		279.276	0	335.681	204.986	2.31174
fig|6666666.192816.peg.528	Thiamin-phosphate pyrophosphorylase (EC 2.5.1.3);Ontology_term=KEGG_ENZYME:2.5.1.3		0	0	608.528	202.843	2.30718
fig|6666666.192816.peg.411	CAAX prenyl protease 1%2C putative		477.738	98.6511	31.9014	202.763	2.30701
fig|6666666.192816.peg.1080	3%2C4-dihydroxy-2-butanone 4-phosphate synthase (EC 4.1.99.12) / GTP cyclohydrolase II (EC 3.5.4.25);Ontology_term=KEGG_ENZYME:4.1.99.12,KEGG_ENZYME:3.5.4.25		355.527	251.709	0	202.412	2.30626
fig|6666666.192816.peg.1238	hypothetical protein		73.4018	90.9432	441.134	201.826	2.305
fig|6666666.192816.peg.1099	ATP-dependent DNA helicase UvrD/PcrA%2C proteobacterial paralog		82.5199	119.28	396.745	199.515	2.3
fig|6666666.192816.peg.744	Acetyl-coenzyme A carboxyl transferase beta chain (EC 6.4.1.2);Ontology_term=KEGG_ENZYME:6.4.1.2		228.773	94.4814	274.978	199.411	2.29977
fig|6666666.192816.peg.517	hypothetical protein		412.385	170.312	0	194.232	2.28834
fig|6666666.192816.peg.349	Fructose-bisphosphate aldolase class I (EC 4.1.2.13);Ontology_term=KEGG_ENZYME:4.1.2.13		0	331.907	250.439	194.115	2.28808
fig|6666666.192816.peg.1111	COG2907: Amine oxidase%2C flavin-containing		144.861	29.9134	406.278	193.684	2.28712
fig|6666666.192816.peg.926	hypothetical protein		258.791	320.636	0	193.142	2.2859
fig|6666666.192816.peg.594	hypothetical protein		0	0	576.241	192.08	2.28351
fig|6666666.192816.peg.606	putative TYPE II DNA MODIFICATION ENZYME (METHYLTRANSFERASE)		359.407	0	215.998	191.802	2.28288
fig|6666666.192816.peg.1341	DNA double-strand break repair Rad50 ATPase		429.478	77.2422	66.6089	191.11	2.28131
fig|6666666.192816.peg.569	hypothetical protein		0	0	567.96	189.32	2.27722
fig|6666666.192816.peg.430	SSU ribosomal protein S1p		335.257	59.3394	172.701	189.099	2.27671
fig|6666666.192816.peg.536	P pilus assembly protein%2C porin PapC		106.1	433.804	25.5058	188.47	2.27527
fig|6666666.192816.peg.689	Methionyl-tRNA synthetase (EC 6.1.1.10);Ontology_term=KEGG_ENZYME:6.1.1.10		145.093	179.767	239.797	188.219	2.27469
fig|6666666.192816.peg.233	hypothetical protein		52.1406	355.306	156.679	188.042	2.27428
fig|6666666.192816.peg.483	tmRNA-binding protein SmpB		0	340.329	220.109	186.813	2.27143
fig|6666666.192816.peg.522	Altronate dehydratase (EC 4.2.1.7);Ontology_term=KEGG_ENZYME:4.2.1.7		113.325	105.305	340.533	186.388	2.27044
fig|6666666.192816.peg.631	Histone H1-like protein HC2		0	558.043	0	186.014	2.26957
fig|6666666.192816.peg.1092	Methionine biosynthesis protein MetW		253.219	0	304.361	185.86	2.26921
fig|6666666.192816.peg.584	ATP synthase epsilon chain (EC 3.6.3.14);Ontology_term=KEGG_ENZYME:3.6.3.14		0	0	555.559	185.186	2.26763
fig|6666666.192816.peg.665	hypothetical protein		264.027	272.603	17.6307	184.754	2.26662
fig|6666666.192816.peg.43	ATP-dependent DNA helicase-like		50.3546	436.718	60.5247	182.532	2.26136
fig|6666666.192816.peg.1033	hypothetical protein		545.595	0	0	181.865	2.25977
fig|6666666.192816.peg.1281	LSU ribosomal protein L19p		0	0	536.052	178.684	2.25211
fig|6666666.192816.peg.1248	7%2C8-didemethyl-8-hydroxy-5-deazariboflavin synthase subunit 1		462.207	71.583	0	177.93	2.25027
fig|6666666.192816.peg.763	Flagellar hook protein FlgE		0	526.475	0	175.492	2.24428
fig|6666666.192816.peg.1100	Pyridoxamine 5'-phosphate oxidase (EC 1.4.3.5);Ontology_term=KEGG_ENZYME:1.4.3.5		454.272	70.3541	0	174.875	2.24275
fig|6666666.192816.peg.159	23S rRNA (guanosine-2'-O-) -methyltransferase rlmB (EC 2.1.1.-);Ontology_term=KEGG_ENZYME:2.1.1.-		0	0	520.458	173.486	2.23929
fig|6666666.192816.peg.717	hypothetical protein		516.319	0	0	172.106	2.23582
fig|6666666.192816.peg.258	Glycosyl transferase%2C family 2		513.813	0	0	171.271	2.23371
fig|6666666.192816.peg.228	ATP-dependent Clp protease ATP-binding subunit ClpX		0	212.299	294.225	168.841	2.2275
fig|6666666.192816.peg.1336	Fumarate hydratase class II (EC 4.2.1.2);Ontology_term=KEGG_ENZYME:4.2.1.2		479.926	0	26.2207	168.716	2.22718
fig|6666666.192816.peg.1112	Deoxyribodipyrimidine photolyase (EC 4.1.99.3);Ontology_term=KEGG_ENZYME:4.1.99.3		86.6166	0	416.442	167.686	2.22452
fig|6666666.192816.peg.1206	2-succinyl-5-enolpyruvyl-6-hydroxy-3-cyclohexene-1-carboxylic-acid synthase (EC 2.2.1.9);Ontology_term=KEGG_ENZYME:2.2.1.9		66.9061	435.2	0	167.369	2.2237
fig|6666666.192816.peg.729	Ribonucleotide reductase of class Ia (aerobic)%2C alpha subunit (EC 1.17.4.1);Ontology_term=KEGG_ENZYME:1.17.4.1		103.486	0	398.038	167.175	2.2232
fig|6666666.192816.peg.1007	RNA polymerase sigma factor SigB		0	391.63	108.552	166.727	2.22203
fig|6666666.192816.peg.643	Uroporphyrinogen III decarboxylase (EC 4.1.1.37);Ontology_term=KEGG_ENZYME:4.1.1.37		121.522	376.407	0	165.976	2.22007
fig|6666666.192816.peg.234	Chromosomal replication initiator protein DnaA		360.632	0	135.459	165.364	2.21847
fig|6666666.192816.peg.1174	hypothetical protein		0	0	495.674	165.225	2.2181
fig|6666666.192816.peg.559	hypothetical protein		57.0595	282.782	154.314	164.718	2.21677
fig|6666666.192816.peg.194	Na(+)-translocating NADH-quinone reductase subunit D (EC 1.6.5.-);Ontology_term=KEGG_ENZYME:1.6.5.-		352.036	0	141.045	164.36	2.21582
fig|6666666.192816.peg.264	hypothetical protein		58.1568	396.303	34.9514	163.137	2.21258
fig|6666666.192816.peg.818	Membrane proteins related to metalloendopeptidases		0	485.981	0	161.994	2.20952
fig|6666666.192816.peg.1155	hypothetical protein		485.53	0	0	161.843	2.20912
fig|6666666.192816.peg.923	Peptide chain release factor 1		484.419	0	0	161.473	2.20813
fig|6666666.192816.peg.428	hypothetical protein		0	0	484	161.333	2.20775
fig|6666666.192816.peg.1170	hypothetical protein		0	162.302	314.908	159.07	2.20162
fig|6666666.192816.peg.424	RNA polymerase sigma factor RpoD		0	441.054	35.6567	158.904	2.20116
fig|6666666.192816.peg.450	Response regulator receiver modulated serine phosphatase		44.5103	55.1472	374.5	158.053	2.19883
fig|6666666.192816.peg.191	hypothetical protein		189.348	0	284.488	157.945	2.19853
fig|6666666.192816.peg.512	hypothetical protein		472.524	0	0	157.508	2.19733
fig|6666666.192816.peg.291	hypothetical protein		0	40.4254	431.397	157.274	2.19668
fig|6666666.192816.peg.153	Cell division protein FtsA		156.886	0	314.286	157.057	2.19609
fig|6666666.192816.peg.342	Ankyrin		0	467.912	0	155.971	2.19307
fig|6666666.192816.peg.733	hypothetical protein		355.783	110.202	0	155.328	2.19128
fig|6666666.192816.peg.716	Lysyl-tRNA synthetase (class II) (EC 6.1.1.6);Ontology_term=KEGG_ENZYME:6.1.1.6		120.736	24.9316	314.429	153.366	2.18576
fig|6666666.192816.peg.216	Peptide chain release factor 3		185.564	229.909	44.6083	153.36	2.18574
fig|6666666.192816.peg.131	hypothetical protein		226.488	93.5379	136.116	152.047	2.18201
fig|6666666.192816.peg.581	Imidazole glycerol phosphate synthase cyclase subunit (EC 4.1.3.-);Ontology_term=KEGG_ENZYME:4.1.3.-		0	0	451.501	150.5	2.17757
fig|6666666.192816.peg.924	LSU ribosomal protein L31p @ LSU ribosomal protein L31p%2C zinc-dependent		0	449.041	0	149.68	2.17519
fig|6666666.192816.peg.8	LSU ribosomal protein L14p (L23e)		278.541	0	167.399	148.647	2.17218
fig|6666666.192816.peg.104	DNA double-strand break repair Rad50 ATPase		24.4956	7.58737	397.48	143.188	2.15594
fig|6666666.192816.peg.670	Dihydropteroate synthase (EC 2.5.1.15);Ontology_term=KEGG_ENZYME:2.5.1.15		265.499	109.649	53.1869	142.778	2.15469
fig|6666666.192816.peg.95	Phosphoribosylformimino-5-aminoimidazole carboxamide ribotide isomerase (EC 5.3.1.16);Ontology_term=KEGG_ENZYME:5.3.1.16		0	0	427.64	142.547	2.15399
fig|6666666.192816.peg.414	hypothetical protein		99.4788	308.13	14.9463	140.852	2.14879
fig|6666666.192816.peg.442	2-oxoglutarate oxidoreductase%2C alpha subunit (EC 1.2.7.3);Ontology_term=KEGG_ENZYME:1.2.7.3		162.639	181.355	78.1948	140.73	2.14842
fig|6666666.192816.peg.707	transcriptional regulator%2C Fis family		0	0	421.761	140.587	2.14798
fig|6666666.192816.peg.1244	Protein YidD		0	414.982	0	138.327	2.14094
fig|6666666.192816.peg.289	Sodium:alanine symporter family protein		0	19.2967	393.126	137.474	2.13825
fig|6666666.192816.peg.821	Inosine-5'-monophosphate dehydrogenase (EC 1.1.1.205);Ontology_term=KEGG_ENZYME:1.1.1.205		213.613	198.497	0	137.37	2.13792
fig|6666666.192816.peg.835	massive surface protein MspG		49.1238	284.029	78.7271	137.293	2.13768
fig|6666666.192816.peg.324	2-C-methyl-D-erythritol 2%2C4-cyclodiphosphate synthase (EC 4.6.1.12);Ontology_term=KEGG_ENZYME:4.6.1.12		0	0	410.397	136.799	2.13611
fig|6666666.192816.peg.1067	3-oxoacyl-[acyl-carrier-protein] synthase%2C KASIII (EC 2.3.1.180);Ontology_term=KEGG_ENZYME:2.3.1.180		0	124.5	281.823	135.441	2.13178
fig|6666666.192816.peg.464	hypothetical protein		205.013	145.147	52.8042	134.321	2.12818
fig|6666666.192816.peg.723	hypothetical protein		0	0	402.586	134.195	2.12777
fig|6666666.192816.peg.220	hypothetical protein		179.399	222.271	0	133.89	2.12678
fig|6666666.192816.peg.880	Cell division protein YlmG/Ycf19 (putative)%2C YggT family		0	399.808	0	133.269	2.12476
fig|6666666.192816.peg.345	Peptidyl-prolyl cis-trans isomerase PpiA precursor (EC 5.2.1.8);Ontology_term=KEGG_ENZYME:5.2.1.8		0	395	0	131.667	2.11951
fig|6666666.192816.peg.1122	hypothetical protein		0	393.42	0	131.14	2.11777
fig|6666666.192816.peg.916	Mannose-1-phosphate guanylyltransferase (GDP) (EC 2.7.7.22) / Mannose-6-phosphate isomerase (EC 5.3.1.8);Ontology_term=KEGG_ENZYME:2.7.7.22,KEGG_ENZYME:5.3.1.8		0	387.989	0	129.33	2.11173
fig|6666666.192816.peg.1212	cell surface protein		0	385.933	0	128.644	2.10942
fig|6666666.192816.peg.308	Flagellar basal-body rod protein FlgF		0	383.771	0	127.924	2.10698
fig|6666666.192816.peg.231	hypothetical protein		174.088	0	209.248	127.779	2.10649
fig|6666666.192816.peg.13	LSU ribosomal protein L22p (L17e)		0	381.221	0	127.074	2.10409
fig|6666666.192816.peg.1294	ABC-type Fe3+ transport system protein%3B Molybdenum transport protein%2C putative		234.691	145.388	0	126.693	2.10279
fig|6666666.192816.peg.878	Quinolinate phosphoribosyltransferase [decarboxylating] (EC 2.4.2.19);Ontology_term=KEGG_ENZYME:2.4.2.19		0	0	378.077	126.026	2.10049
fig|6666666.192816.peg.1289	tRNA dihydrouridine synthase B (EC 1.-.-.-);Ontology_term=KEGG_ENZYME:1.-.-.-		0	0	376.647	125.549	2.09885
fig|6666666.192816.peg.52	hypothetical protein		0	0	376.647	125.549	2.09885
fig|6666666.192816.peg.953	Putative deoxyribonuclease YcfH		372.695	0	0	124.232	2.09427
fig|6666666.192816.peg.659	Thymidylate synthase (EC 2.1.1.45);Ontology_term=KEGG_ENZYME:2.1.1.45		166.162	205.871	0	124.011	2.0935
fig|6666666.192816.peg.989	hypothetical protein		369.802	0	0	123.267	2.09088
fig|6666666.192816.peg.1276	hypothetical protein		41.4918	0	324.167	121.886	2.08599
fig|6666666.192816.peg.738	Excinuclease ABC subunit B		86.8535	0	278.387	121.747	2.08549
fig|6666666.192816.peg.582	hypothetical protein		164.356	0	197.551	120.636	2.08151
fig|6666666.192816.peg.1110	Cyclopropane-fatty-acyl-phospholipid synthase (EC 2.1.1.79);Ontology_term=KEGG_ENZYME:2.1.1.79		89.0455	165.488	107.03	120.521	2.0811
fig|6666666.192816.peg.787	Diaminopimelate epimerase (EC 5.1.1.7);Ontology_term=KEGG_ENZYME:5.1.1.7		76.5886	284.675	0	120.421	2.08074
fig|6666666.192816.peg.287	hypothetical protein		357.586	0	0	119.195	2.0763
fig|6666666.192816.peg.1037	Lipoate synthase		0	45.6616	310.084	118.582	2.07405
fig|6666666.192816.peg.942	Histidinol dehydrogenase (EC 1.1.1.23);Ontology_term=KEGG_ENZYME:1.1.1.23		0	324.604	28.628	117.744	2.07098
fig|6666666.192816.peg.352	hypothetical protein		0	0	341.08	113.693	2.05577
fig|6666666.192816.peg.37	Xaa-Pro aminopeptidase (EC 3.4.11.9);Ontology_term=KEGG_ENZYME:3.4.11.9		0	0	338.359	112.786	2.05229
fig|6666666.192816.peg.212	FIG006542: Phosphoesterase		169.353	52.4561	101.778	107.862	2.03291
fig|6666666.192816.peg.1352	Cell division protein FtsH (EC 3.4.24.-);Ontology_term=KEGG_ENZYME:3.4.24.-		61.4309	95.1394	166.136	107.569	2.03173
fig|6666666.192816.peg.591	ATP synthase F0 sector subunit c (EC 3.6.3.14);Ontology_term=KEGG_ENZYME:3.6.3.14		200.086	0	120.249	106.778	2.02852
fig|6666666.192816.peg.1055	hypothetical protein		316.903	0	0	105.634	2.02385
fig|6666666.192816.peg.993	hypothetical protein		0	311.744	0	103.915	2.01672
fig|6666666.192816.peg.1203	hypothetical protein		286.65	22.197	0	102.949	2.01266
fig|6666666.192816.peg.1089	DNA polymerase I (EC 2.7.7.7);Ontology_term=KEGG_ENZYME:2.7.7.7		103.123	178.874	24.7901	102.262	2.00976
fig|6666666.192816.peg.1330	Protein export cytoplasm protein SecA ATPase RNA helicase (TC 3.A.5.1.1)		67.0474	207.675	26.863	100.528	2.00233
fig|6666666.192816.peg.500	hypothetical protein		119.464	0	179.491	99.6517	1.99853
fig|6666666.192816.peg.475	Phosphatidylserine decarboxylase (EC 4.1.1.65);Ontology_term=KEGG_ENZYME:4.1.1.65		0	0	296.788	98.9293	1.99537
fig|6666666.192816.peg.1355	Thiamin biosynthesis lipoprotein ApbE		63.1536	156.492	75.9087	98.5181	1.99356
fig|6666666.192816.peg.610	Gamma-glutamyl phosphate reductase (EC 1.2.1.41);Ontology_term=KEGG_ENZYME:1.2.1.41		294.561	0	0	98.187	1.9921
fig|6666666.192816.peg.1313	YafQ toxin protein		0	0	291.796	97.2653	1.988
fig|6666666.192816.peg.1194	Imidazoleglycerol-phosphate dehydratase (EC 4.2.1.19);Ontology_term=KEGG_ENZYME:4.2.1.19		127.525	158	0	95.175	1.97857
fig|6666666.192816.peg.713	hypothetical protein		175.823	108.92	0	94.9143	1.97738
fig|6666666.192816.peg.23	hypothetical protein		0	0	282.897	94.299	1.97455
fig|6666666.192816.peg.51	hypothetical protein		0	139.511	135.344	91.6183	1.96203
fig|6666666.192816.peg.1209	3-isopropylmalate dehydratase small subunit (EC 4.2.1.33);Ontology_term=KEGG_ENZYME:4.2.1.33		123.076	76.2443	73.9668	91.0957	1.95955
fig|6666666.192816.peg.997	GTP-binding protein HflX		242.765	30.078	0	90.9477	1.95884
fig|6666666.192816.peg.1310	Phosphoglycerate kinase (EC 2.7.2.3);Ontology_term=KEGG_ENZYME:2.7.2.3		52.2952	0	220	90.7651	1.95797
fig|6666666.192816.peg.852	Cell division inhibitor		0	269.466	0	89.822	1.95343
fig|6666666.192816.peg.972	hypothetical protein		94.1686	175.009	0	89.7259	1.95297
fig|6666666.192816.peg.277	Enoyl-[acyl-carrier-protein] reductase [NADH] (EC 1.3.1.9);Ontology_term=KEGG_ENZYME:1.3.1.9		166.949	0	100.334	89.0943	1.9499
fig|6666666.192816.peg.679	Manganese ABC transporter%2C periplasmic-binding protein SitA		265.943	0	0	88.6477	1.94772
fig|6666666.192816.peg.944	Flagellar basal-body rod protein FlgF		0	161.238	104.281	88.5063	1.94702
fig|6666666.192816.peg.933	Glycolate dehydrogenase (EC 1.1.99.14)%2C subunit GlcD;Ontology_term=KEGG_ENZYME:1.1.99.14		130.566	134.807	0	88.4577	1.94678
fig|6666666.192816.peg.1152	Ycf84 protein		0	0	260.347	86.7823	1.93848
fig|6666666.192816.peg.316	Hydrolase%2C HAD subfamily IIIA		0	0	257.884	85.9613	1.93435
fig|6666666.192816.peg.1054	YapH protein		125.748	56.4101	75.5728	85.9103	1.9341
fig|6666666.192816.peg.714	Hypothetical protein YggS%2C proline synthase co-transcribed bacterial homolog PROSC		0	192.476	62.2422	84.9061	1.92899
fig|6666666.192816.peg.1117	Dihydroorotate dehydrogenase (EC 1.3.3.1);Ontology_term=KEGG_ENZYME:1.3.3.1		179.197	74.0068	0	84.4013	1.9264
fig|6666666.192816.peg.369	UDP-3-O-[3-hydroxymyristoyl] glucosamine N-acyltransferase (EC 2.3.1.191);Ontology_term=KEGG_ENZYME:2.3.1.191		0	127.9	124.08	83.9933	1.9243
fig|6666666.192816.peg.230	NAD-dependent epimerase/dehydratase		89.8518	0	161.999	83.9503	1.92407
fig|6666666.192816.peg.1254	Flagellar biosynthesis protein FliP		88.4995	54.8245	106.374	83.2327	1.92035
fig|6666666.192816.peg.1154	Nucleotidyltransferase (EC 2.7.7.-);Ontology_term=KEGG_ENZYME:2.7.7.-		0	246.504	0	82.168	1.91476
fig|6666666.192816.peg.24	massive surface protein MspJ'		192.546	0	49.5932	80.7131	1.907
fig|6666666.192816.peg.847	hypothetical protein		0	241.066	0	80.3553	1.90507
fig|6666666.192816.peg.623	Ribonuclease HII (EC 3.1.26.4);Ontology_term=KEGG_ENZYME:3.1.26.4		0	81.9626	159.029	80.3305	1.90493
fig|6666666.192816.peg.3	LSU ribosomal protein L6p (L9e)		145.392	90.0688	0	78.4869	1.89485
fig|6666666.192816.peg.979	Phosphoribosylaminoimidazole carboxylase catalytic subunit (EC 4.1.1.21);Ontology_term=KEGG_ENZYME:4.1.1.21		0	0	234.729	78.243	1.8935
fig|6666666.192816.peg.1120	Serine phosphatase RsbU%2C regulator of sigma subunit		0	232.885	0	77.6283	1.89008
fig|6666666.192816.peg.1091	hypothetical protein		231.609	0	0	77.203	1.88769
fig|6666666.192816.peg.677	Late competence protein ComEA%2C DNA receptor		0	230.34	0	76.78	1.8853
fig|6666666.192816.peg.869	hypothetical protein		0	0	228.544	76.1813	1.88191
fig|6666666.192816.peg.1299	Cytochrome c oxidase polypeptide I (EC 1.9.3.1);Ontology_term=KEGG_ENZYME:1.9.3.1		37.191	184.315	0	73.8353	1.86832
fig|6666666.192816.peg.1101	Ferrochelatase%2C protoheme ferro-lyase (EC 4.99.1.1);Ontology_term=KEGG_ENZYME:4.99.1.1		183.547	37.9018	0	73.8163	1.86821
fig|6666666.192816.peg.1124	Homoserine dehydrogenase (EC 1.1.1.3);Ontology_term=KEGG_ENZYME:1.1.1.3		47.7642	0	172.233	73.3324	1.86536
fig|6666666.192816.peg.56	hypothetical protein		0	215.691	0	71.897	1.85677
fig|6666666.192816.peg.1258	Flagellar biosynthesis protein FliR		0	0	214.904	71.6347	1.85518
fig|6666666.192816.peg.803	hypothetical protein		0	0	214.904	71.6347	1.85518
fig|6666666.192816.peg.39	Thiazole biosynthesis protein ThiG		0	0	213.82	71.2733	1.85299
fig|6666666.192816.peg.680	hypothetical protein		0	0	213.461	71.1537	1.85226
fig|6666666.192816.peg.75	hypothetical protein		52.7644	0	158.553	70.4391	1.84788
fig|6666666.192816.peg.177	Thioredoxin		0	0	210.634	70.2113	1.84647
fig|6666666.192816.peg.223	Putative cytochrome C-type biogenesis protein		31.8812	177.75	0	69.8771	1.8444
fig|6666666.192816.peg.254	tRNA pseudouridine synthase A (EC 4.2.1.70);Ontology_term=KEGG_ENZYME:4.2.1.70		0	0	208.562	69.5207	1.84218
fig|6666666.192816.peg.290	hypothetical protein		0	207.829	0	69.2763	1.84065
fig|6666666.192816.peg.654	Glutathione synthetase (EC 6.3.2.3);Ontology_term=KEGG_ENZYME:6.3.2.3		205.658	0	0	68.5527	1.83609
fig|6666666.192816.peg.371	Outer membrane protein assembly factor YaeT precursor		0	20.9623	183.025	67.9958	1.83255
fig|6666666.192816.peg.943	hypothetical protein		0	0	202.584	67.528	1.82955
fig|6666666.192816.peg.691	Glucose-1-phosphate thymidylyltransferase (EC 2.7.7.24);Ontology_term=KEGG_ENZYME:2.7.7.24		142.521	58.86	0	67.127	1.82696
fig|6666666.192816.peg.1284	DNA methylase N-4/N-6 domain protein		125.707	0	75.5481	67.085	1.82669
fig|6666666.192816.peg.59	hypothetical protein		30.9852	76.7799	93.1082	66.9578	1.82587
fig|6666666.192816.peg.401	hypothetical protein		0	101.817	98.7756	66.8642	1.82526
fig|6666666.192816.peg.1133	Putative iron-sulfur cluster assembly scaffold protein for SUF system%2C SufE2		197.473	0	0	65.8243	1.81845
fig|6666666.192816.peg.394	BpmI endonuclease-methyltransferase fusion protein type IIG		197.179	0	0	65.7263	1.81781
fig|6666666.192816.peg.1279	Glutamate N-acetyltransferase (EC 2.3.1.35) / N-acetylglutamate synthase (EC 2.3.1.1);Ontology_term=KEGG_ENZYME:2.3.1.35,KEGG_ENZYME:2.3.1.1		0	193.803	0	64.601	1.81031
fig|6666666.192816.peg.178	Dihydrolipoamide dehydrogenase (EC 1.8.1.4);Ontology_term=KEGG_ENZYME:1.8.1.4		0	109.741	79.8471	63.196	1.80076
fig|6666666.192816.peg.1188	3-isopropylmalate dehydrogenase (EC 1.1.1.85);Ontology_term=KEGG_ENZYME:1.1.1.85		114.8	71.1172	0	61.9724	1.79227
fig|6666666.192816.peg.1140	D12 class N6 adenine-specific DNA methyltransferase		0	0	180.203	60.0677	1.77871
fig|6666666.192816.peg.1201	hypothetical protein		0	177.857	0	59.2857	1.77302
fig|6666666.192816.peg.1245	Inner membrane protein translocase component YidC%2C long form		0	60.2666	116.933	59.0665	1.77142
fig|6666666.192816.peg.799	Transcriptional regulator%2C AsnC family		175.823	0	0	58.6077	1.76803
fig|6666666.192816.peg.1023	Membrane fusion protein of RND family multidrug efflux pump		0	35.5586	137.986	57.8482	1.76236
fig|6666666.192816.peg.552	Lipid-A-disaccharide synthase (EC 2.4.1.182);Ontology_term=KEGG_ENZYME:2.4.1.182		0	35.3287	137.094	57.4742	1.75955
fig|6666666.192816.peg.572	Sulfate adenylyltransferase subunit 1 (EC 2.7.7.4) / Adenylylsulfate kinase (EC 2.7.1.25);Ontology_term=KEGG_ENZYME:2.7.7.4,KEGG_ENZYME:2.7.1.25		32.7695	20.3003	118.164	57.0779	1.75654
fig|6666666.192816.peg.1052	Site-specific recombinase XerD		75.9293	94.0747	0	56.668	1.75341
fig|6666666.192816.peg.1180	4-hydroxythreonine-4-phosphate dehydrogenase (EC 1.1.1.262);Ontology_term=KEGG_ENZYME:1.1.1.262		0	166	0	55.3333	1.74307
fig|6666666.192816.peg.81	Biotin carboxyl carrier protein of acetyl-CoA carboxylase		0	0	162.274	54.0913	1.73321
fig|6666666.192816.peg.568	UDP-N-acetylglucosamine 2-epimerase (EC 5.1.3.14);Ontology_term=KEGG_ENZYME:5.1.3.14		0	0	162.274	54.0913	1.73321
fig|6666666.192816.peg.555	Anthranilate synthase%2C aminase component (EC 4.1.3.27);Ontology_term=KEGG_ENZYME:4.1.3.27		161.72	0	0	53.9067	1.73172
fig|6666666.192816.peg.1104	hypothetical protein		0	108.023	52.3983	53.4738	1.72822
fig|6666666.192816.peg.718	Serine phosphatase RsbU%2C regulator of sigma subunit		71.5414	88.6381	0	53.3932	1.72757
fig|6666666.192816.peg.331	Agmatinase (EC 3.5.3.11);Ontology_term=KEGG_ENZYME:3.5.3.11		0	159.344	0	53.1147	1.7253
fig|6666666.192816.peg.78	hypothetical protein		0	0	158.106	52.702	1.72191
fig|6666666.192816.peg.814	hypothetical protein		0	157.62	0	52.54	1.72057
fig|6666666.192816.peg.1223	DnaJ-like protein DjlA		0	0	157.195	52.3983	1.7194
fig|6666666.192816.peg.313	hypothetical protein		71.0849	0	85.4419	52.1756	1.71755
fig|6666666.192816.peg.484	hypothetical protein		0	153.74	0	51.2467	1.70975
fig|6666666.192816.peg.567	massive surface protein MspC		87.4595	60.2002	5.8402	51.1666	1.70907
fig|6666666.192816.peg.217	Multimodular transpeptidase-transglycosylase (EC 2.4.1.129) (EC 3.4.-.-);Ontology_term=KEGG_ENZYME:2.4.1.129,KEGG_ENZYME:3.4.-.-		135.214	16.7527	0	50.6556	1.70471
fig|6666666.192816.peg.1219	FIG053235: Diacylglucosamine hydrolase like		0	0	151.096	50.3653	1.70222
fig|6666666.192816.peg.311	Aminodeoxychorismate lyase (EC 4.1.3.38);Ontology_term=KEGG_ENZYME:4.1.3.38		0	149.476	0	49.8253	1.69754
fig|6666666.192816.peg.790	hypothetical protein		43.167	80.2244	25.9427	49.778	1.69712
fig|6666666.192816.peg.139	ADP-heptose synthase (EC 2.7.-.-) / D-glycero-beta-D-manno-heptose 7-phosphate kinase;Ontology_term=KEGG_ENZYME:2.7.-.-		0	149.023	0	49.6743	1.69622
fig|6666666.192816.peg.1326	2%2C3%2C4%2C5-tetrahydropyridine-2%2C6-dicarboxylate N-succinyltransferase (EC 2.3.1.117);Ontology_term=KEGG_ENZYME:2.3.1.117		0	0	148.625	49.5417	1.69506
fig|6666666.192816.peg.407	Glucosamine--fructose-6-phosphate aminotransferase [isomerizing] (EC 2.6.1.16);Ontology_term=KEGG_ENZYME:2.6.1.16		128.453	19.8938	0	49.4489	1.69424
fig|6666666.192816.peg.1297	SCO1/SenC family protein		0	49.8253	96.674	48.8331	1.6888
fig|6666666.192816.peg.6	LSU ribosomal protein L5p (L11e)		140.752	0	0	46.9173	1.67143
fig|6666666.192816.peg.642	Coproporphyrinogen III oxidase%2C oxygen-independent (EC 1.3.99.22);Ontology_term=KEGG_ENZYME:1.3.99.22		0	138.92	0	46.3067	1.66574
fig|6666666.192816.peg.879	hypothetical protein		29.632	73.4267	35.6167	46.2251	1.66497
fig|6666666.192816.peg.30	hypothetical protein		138.541	0	0	46.1803	1.66455
fig|6666666.192816.peg.436	Cell division protein FtsX		0	0	137.489	45.8297	1.66124
fig|6666666.192816.peg.866	Dihydroorotase (EC 3.5.2.3);Ontology_term=KEGG_ENZYME:3.5.2.3		135.932	0	0	45.3107	1.6563
fig|6666666.192816.peg.256	SSU ribosomal protein S9p (S16e)		0	134.365	0	44.7883	1.65126
fig|6666666.192816.peg.302	Patatin		0	0	134.06	44.6867	1.65028
fig|6666666.192816.peg.462	hypothetical protein		0	133.816	0	44.6053	1.64948
fig|6666666.192816.peg.1034	hypothetical protein		82.6918	0	49.6965	44.1294	1.64483
fig|6666666.192816.peg.259	rRNA small subunit methyltransferase I		0	0	131.429	43.8097	1.64167
fig|6666666.192816.peg.437	Survival protein SurA precursor (Peptidyl-prolyl cis-trans isomerase SurA) (EC 5.2.1.8);Ontology_term=KEGG_ENZYME:5.2.1.8		0	130.618	0	43.5393	1.63898
fig|6666666.192816.peg.766	hypothetical protein		78.9892	48.9329	0	42.6407	1.62993
fig|6666666.192816.peg.419	hypothetical protein		0	124.421	0	41.4737	1.61788
fig|6666666.192816.peg.1328	Pentapeptide repeat family protein		0	83.3694	40.4396	41.2697	1.61574
fig|6666666.192816.peg.1025	hypothetical protein		94.5049	29.2724	0	41.2591	1.61562
fig|6666666.192816.peg.1271	ADP-L-glycero-D-manno-heptose-6-epimerase (EC 5.1.3.20);Ontology_term=KEGG_ENZYME:5.1.3.20		0	123.562	0	41.1873	1.61487
fig|6666666.192816.peg.985	Cell envelope-associated transcriptional attenuator LytR-CpsA-Psr%2C subfamily M (as in PMID19099556)		0	0	122.448	40.816	1.61094
fig|6666666.192816.peg.423	hypothetical protein		121.382	0	0	40.4607	1.60714
fig|6666666.192816.peg.344	Nicotinate-nucleotide adenylyltransferase (EC 2.7.7.18);Ontology_term=KEGG_ENZYME:2.7.7.18		119.735	0	0	39.9117	1.60121
fig|6666666.192816.peg.1081	6%2C7-dimethyl-8-ribityllumazine synthase (EC 2.5.1.78);Ontology_term=KEGG_ENZYME:2.5.1.78		0	119.653	0	39.8843	1.60091
fig|6666666.192816.peg.367	Myo-inositol 2-dehydrogenase		0	0	118.974	39.658	1.59844
fig|6666666.192816.peg.736	hypothetical protein		0	116.053	0	38.6843	1.58765
fig|6666666.192816.peg.794	Protein-export membrane protein SecF (TC 3.A.5.1.1)		71.3244	0	42.8649	38.0631	1.58062
fig|6666666.192816.peg.1163	2-heptaprenyl-1%2C4-naphthoquinone methyltransferase (EC 2.1.1.163);Ontology_term=KEGG_ENZYME:2.1.1.163		0	113.052	0	37.684	1.57627
fig|6666666.192816.peg.247	Methionine aminopeptidase (EC 3.4.11.18);Ontology_term=KEGG_ENZYME:3.4.11.18		0	0	110.821	36.9403	1.56762
fig|6666666.192816.peg.365	Exodeoxyribonuclease III (EC 3.1.11.2);Ontology_term=KEGG_ENZYME:3.1.11.2		0	110.202	0	36.734	1.56519
fig|6666666.192816.peg.1084	Cysteinyl-tRNA synthetase (EC 6.1.1.16);Ontology_term=KEGG_ENZYME:6.1.1.16		0	27.9259	81.2753	36.4004	1.56123
fig|6666666.192816.peg.1145	Manganese ABC transporter%2C ATP-binding protein SitB		0	0	109.111	36.3703	1.56087
fig|6666666.192816.peg.939	hypothetical protein		0	0	109.111	36.3703	1.56087
fig|6666666.192816.peg.422	Flagellar motor rotation protein MotB		108.006	0	0	36.002	1.55645
fig|6666666.192816.peg.506	UDP-N-acetylmuramoylalanyl-D-glutamyl-2%2C6-diaminopimelate--D-alanyl-D-alanine ligase (EC 6.3.2.10);Ontology_term=KEGG_ENZYME:6.3.2.10		107.457	0	0	35.819	1.55423
fig|6666666.192816.peg.1202	hypothetical protein		0	72.1078	34.977	35.6949	1.55273
fig|6666666.192816.peg.1225	hypothetical protein		0	0	103.602	34.534	1.53837
fig|6666666.192816.peg.427	hypothetical protein		0	103.423	0	34.4743	1.53762
fig|6666666.192816.peg.676	Conserved hypothetical protein 1784		0	102.968	0	34.3227	1.53571
fig|6666666.192816.peg.678	Conserved hypothetical protein 1784		0	102.968	0	34.3227	1.53571
fig|6666666.192816.peg.192	Na(+)-translocating NADH-quinone reductase subunit F (EC 1.6.5.-);Ontology_term=KEGG_ENZYME:1.6.5.-		101.579	0	0	33.8597	1.52981
fig|6666666.192816.peg.154	hypothetical protein		101.191	0	0	33.7303	1.52815
fig|6666666.192816.peg.1118	hypothetical protein		0	0	100.651	33.5503	1.52583
fig|6666666.192816.peg.171	UDP-N-acetylenolpyruvoylglucosamine reductase (EC 1.1.1.158);Ontology_term=KEGG_ENZYME:1.1.1.158		0	0	100.651	33.5503	1.52583
fig|6666666.192816.peg.690	Glucose-6-phosphate isomerase (EC 5.3.1.9);Ontology_term=KEGG_ENZYME:5.3.1.9		0	99.2734	0	33.0911	1.51984
fig|6666666.192816.peg.1171	hypothetical protein		0	99.0484	0	33.0161	1.51886
fig|6666666.192816.peg.266	Orotidine 5'-phosphate decarboxylase (EC 4.1.1.23);Ontology_term=KEGG_ENZYME:4.1.1.23		0	0	98.9292	32.9764	1.51833
fig|6666666.192816.peg.1169	Acetolactate synthase small subunit (EC 2.2.1.6);Ontology_term=KEGG_ENZYME:2.2.1.6		0	0	97.8638	32.6213	1.51363
fig|6666666.192816.peg.974	hypothetical protein		0	0	96.2838	32.0946	1.50657
fig|6666666.192816.peg.318	ATP phosphoribosyltransferase regulatory subunit (EC 2.4.2.17);Ontology_term=KEGG_ENZYME:2.4.2.17		0	0	96.2352	32.0784	1.50635
fig|6666666.192816.peg.1049	hypothetical protein		0	0	93.5463	31.1821	1.49404
fig|6666666.192816.peg.928	COG0398: uncharacterized membrane protein		0	0	92.7281	30.9094	1.49023
fig|6666666.192816.peg.1011	DNA repair protein RadA		90.6211	0	0	30.207	1.48025
fig|6666666.192816.peg.262	hypothetical protein		90.3118	0	0	30.1039	1.47877
fig|6666666.192816.peg.399	CTP synthase (EC 6.3.4.2);Ontology_term=KEGG_ENZYME:6.3.4.2		0	22.9426	66.772	29.9049	1.47589
fig|6666666.192816.peg.1351	Biotin operon repressor / Biotin-protein ligase (EC 6.3.4.15);Ontology_term=KEGG_ENZYME:6.3.4.15		0	88.6082	0	29.5361	1.4705
fig|6666666.192816.peg.147	Dephospho-CoA kinase archaeal%2C predicted (EC 2.7.1.24);Ontology_term=KEGG_ENZYME:2.7.1.24		0	86.504	0	28.8347	1.46007
fig|6666666.192816.peg.79	Cysteine desulfurase (EC 2.8.1.7);Ontology_term=KEGG_ENZYME:2.8.1.7		53.7287	0	32.2901	28.6729	1.45762
fig|6666666.192816.peg.904	hypothetical protein		0	0	85.7298	28.5766	1.45616
fig|6666666.192816.peg.1318	Pentalenene synthase (EC 4.2.3.7) (PS) (Sesquiterpene synthase) (Sesquiterpene cyclase);Ontology_term=KEGG_ENZYME:4.2.3.7		0	85.2667	0	28.4222	1.45381
fig|6666666.192816.peg.1014	4-hydroxy-3-methylbut-2-enyl diphosphate reductase (EC 1.17.1.2);Ontology_term=KEGG_ENZYME:1.17.1.2		0	0	85.0421	28.3474	1.45267
fig|6666666.192816.peg.779	Glycosyl transferase%2C group 2 family protein		0	84.2803	0	28.0934	1.44876
fig|6666666.192816.peg.325	hypothetical protein		0	0	83.9202	27.9734	1.4469
fig|6666666.192816.peg.563	General secretion pathway protein E		83.1465	0	0	27.7155	1.44288
fig|6666666.192816.peg.343	Dephospho-CoA kinase (EC 2.7.1.24);Ontology_term=KEGG_ENZYME:2.7.1.24		0	81.3524	0	27.1175	1.43341
fig|6666666.192816.peg.780	hypothetical protein		0	26.7633	51.9277	26.2303	1.41897
fig|6666666.192816.peg.538	hypothetical protein		75.9293	0	0	25.3098	1.40346
fig|6666666.192816.peg.1036	Acyl-phosphate:glycerol-3-phosphate O-acyltransferase PlsY		0	0	75.5481	25.1827	1.40127
fig|6666666.192816.peg.319	Tyrosine recombinase XerC		73.4018	0	0	24.4673	1.38876
fig|6666666.192816.peg.1323	MotA/TolQ/ExbB proton channel family protein		0	0	72.4504	24.1501	1.3831
fig|6666666.192816.peg.1331	Peptide chain release factor 2%3B programmed frameshift-containing		0	0	70.8368	23.6123	1.37332
fig|6666666.192816.peg.312	ClpB protein		0	68.7029	0	22.901	1.36004
fig|6666666.192816.peg.183	tetratricopeptide repeat domain protein		0	68.1602	0	22.7201	1.3566
fig|6666666.192816.peg.458	Serine/threonine protein kinase PrkC%2C regulator of stationary phase		0	65.7015	0	21.9005	1.34065
fig|6666666.192816.peg.600	Phosphate:acyl-ACP acyltransferase PlsX		0	65.7015	0	21.9005	1.34065
fig|6666666.192816.peg.893	signal peptide peptidase SppA%2C 36K type		47.6567	14.7614	0	20.806	1.3184
fig|6666666.192816.peg.321	Glycerol-3-phosphate dehydrogenase [NAD(P)+] (EC 1.1.1.94);Ontology_term=KEGG_ENZYME:1.1.1.94		62.262	0	0	20.754	1.31731
fig|6666666.192816.peg.413	FIG004453: protein YceG like		62.0431	0	0	20.681	1.31578
fig|6666666.192816.peg.873	hypothetical protein		62.0431	0	0	20.681	1.31578
fig|6666666.192816.peg.1230	hypothetical protein		0	60.9387	0	20.3129	1.30799
fig|6666666.192816.peg.240	hypothetical protein		0	60.6008	0	20.2003	1.30557
fig|6666666.192816.peg.1335	hypothetical protein		26.878	16.6506	16.1532	19.8939	1.29894
fig|6666666.192816.peg.1083	Phosphoadenylyl-sulfate reductase [thioredoxin] (EC 1.8.4.8) / Adenylyl-sulfate reductase [thioredoxin] (EC 1.8.4.10);Ontology_term=KEGG_ENZYME:1.8.4.8,KEGG_ENZYME:1.8.4.10		0	57.4169	0	19.139	1.28215
fig|6666666.192816.peg.938	Methionine ABC transporter ATP-binding protein		0	0	56.5939	18.8646	1.27588
fig|6666666.192816.peg.1334	hypothetical protein		54.8991	0	0	18.2997	1.26268
fig|6666666.192816.peg.1282	tRNA (Guanine37-N1) -methyltransferase (EC 2.1.1.31);Ontology_term=KEGG_ENZYME:2.1.1.31		0	0	54.8375	18.2792	1.26219
fig|6666666.192816.peg.1108	FIG005069: Hypothetical protein		0	0	53.7259	17.9086	1.2533
fig|6666666.192816.peg.1269	DNA ligase (EC 6.5.1.2);Ontology_term=KEGG_ENZYME:6.5.1.2		0	0	53.515	17.8383	1.2516
fig|6666666.192816.peg.655	2-succinyl-6-hydroxy-2%2C4-cyclohexadiene-1-carboxylate synthase (EC 4.2.99.20);Ontology_term=KEGG_ENZYME:4.2.99.20		0	0	52.1406	17.3802	1.2403
fig|6666666.192816.peg.174	Phosphoribosylformylglycinamidine synthase%2C glutamine amidotransferase subunit (EC 6.3.5.3);Ontology_term=KEGG_ENZYME:6.3.5.3		0	51.9573	0	17.3191	1.23878
fig|6666666.192816.peg.529	ATP-dependent DNA helicase RecG (EC 3.6.1.-);Ontology_term=KEGG_ENZYME:3.6.1.-		0	34.7299	16.8463	17.1921	1.23558
fig|6666666.192816.peg.599	type II restriction modification system%2C methylation subunit		0	51.4679	0	17.156	1.23467
fig|6666666.192816.peg.886	hypothetical protein		0	51.2266	0	17.0755	1.23263
fig|6666666.192816.peg.57	Cytochrome oxidase assembly protein		0	50.2838	0	16.7613	1.22457
fig|6666666.192816.peg.816	Phosphate regulon sensor protein PhoR (SphS) (EC 2.7.13.3);Ontology_term=KEGG_ENZYME:2.7.13.3		0	25.2193	24.466	16.5618	1.21937
fig|6666666.192816.peg.242	Shikimate 5-dehydrogenase I alpha (EC 1.1.1.25);Ontology_term=KEGG_ENZYME:1.1.1.25		0	0	47.9002	15.9667	1.20349
fig|6666666.192816.peg.592	ATP synthase F0 sector subunit a (EC 3.6.3.14);Ontology_term=KEGG_ENZYME:3.6.3.14		0	0	47.0499	15.6833	1.19571
fig|6666666.192816.peg.688	hypothetical protein		0	0	46.2293	15.4098	1.18808
fig|6666666.192816.peg.61	INTEGRAL MEMBRANE PROTEIN (Rhomboid family)		20.6729	0	24.8482	15.1737	1.18138
fig|6666666.192816.peg.807	Glycerol-3-phosphate dehydrogenase (EC 1.1.5.3);Ontology_term=KEGG_ENZYME:1.1.5.3		0	0	44.3286	14.7762	1.16986
fig|6666666.192816.peg.1182	DNA-damage-inducible protein D		0	0	44.1134	14.7045	1.16774
fig|6666666.192816.peg.948	hypothetical protein		0	0	43.5695	14.5232	1.16236
fig|6666666.192816.peg.663	sodium-dependent transporter		0	0	42.6923	14.2308	1.15353
fig|6666666.192816.peg.1029	Exodeoxyribonuclease I (EC 3.1.11.1);Ontology_term=KEGG_ENZYME:3.1.11.1		42.1695	0	0	14.0565	1.14819
fig|6666666.192816.peg.357	hypothetical protein		42.1695	0	0	14.0565	1.14819
fig|6666666.192816.peg.184	BatA (Bacteroides aerotolerance operon)		0	0	41.6851	13.895	1.14317
fig|6666666.192816.peg.173	Thioredoxin reductase (EC 1.8.1.9);Ontology_term=KEGG_ENZYME:1.8.1.9		0	0	40.2604	13.4201	1.12808
fig|6666666.192816.peg.870	methyltransferase%2C FkbM family domain protein		0	37.6407	0	12.5469	1.09888
fig|6666666.192816.peg.749	UDP-N-acetylglucosamine--N-acetylmuramyl-(pentapeptide) pyrophosphoryl-undecaprenol N-acetylglucosamine transferase (EC 2.4.1.227);Ontology_term=KEGG_ENZYME:2.4.1.227		0	0	36.391	12.1303	1.08423
fig|6666666.192816.peg.1098	Helicase PriA essential for oriC/DnaA-independent DNA replication		0	35.9288	0	11.9763	1.07868
fig|6666666.192816.peg.996	TPR repeat		0	0	35.3005	11.7668	1.07103
fig|6666666.192816.peg.946	Phosphate regulon transcriptional regulatory protein PhoB (SphR)		0	34.4381	0	11.4794	1.0603
fig|6666666.192816.peg.781	Rossmann fold nucleotide-binding protein Smf possibly involved in DNA uptake		0	0	34.3846	11.4615	1.05962
fig|6666666.192816.peg.1234	Arginine N-succinyltransferase (EC 2.3.1.109);Ontology_term=KEGG_ENZYME:2.3.1.109		0	34.1155	0	11.3718	1.05621
fig|6666666.192816.peg.222	Putative cytochrome C-type biogenesis protein		0	0	33.2002	11.0667	1.04441
fig|6666666.192816.peg.1307	tetracycline resistance protein		0	0	31.8057	10.6019	1.02579
fig|6666666.192816.peg.67	Tyrosyl-tRNA synthetase (EC 6.1.1.1);Ontology_term=KEGG_ENZYME:6.1.1.1		0	0	31.616	10.5387	1.0232
fig|6666666.192816.peg.1231	hypothetical protein		0	0	28.5638	9.52127	0.979151
fig|6666666.192816.peg.238	Soluble lytic murein transglycosylase precursor (EC 3.2.1.-);Ontology_term=KEGG_ENZYME:3.2.1.-		27.9866	0	0	9.32887	0.970294
fig|6666666.192816.peg.1102	Chloride channel protein		0	27.5736	0	9.1912	0.963844
fig|6666666.192816.peg.281	hypothetical protein		0	13.6918	13.2828	8.99153	0.954316
fig|6666666.192816.peg.1114	HtrA protease/chaperone protein		0	0	25.9004	8.63347	0.936688
fig|6666666.192816.peg.828	conserved hypothetical protein		0	0	25.8373	8.61243	0.93563
fig|6666666.192816.peg.625	Type I restriction-modification system%2C DNA-methyltransferase subunit M (EC 2.1.1.72);Ontology_term=KEGG_ENZYME:2.1.1.72		0	24.6597	0	8.2199	0.915395
fig|6666666.192816.peg.551	NAD synthetase (EC 6.3.1.5) / Glutamine amidotransferase chain of NAD synthetase;Ontology_term=KEGG_ENZYME:6.3.1.5		0	0	21.755	7.25167	0.861036
fig|6666666.192816.peg.649	hypothetical protein		0	21.5408	0	7.18027	0.856745
fig|6666666.192816.peg.1236	Tail-specific protease precursor (EC 3.4.21.102);Ontology_term=KEGG_ENZYME:3.4.21.102		0	16.9607	0	5.65357	0.75309
fig|6666666.192816.peg.460	Transcription-repair coupling factor		0	0	16.5311	5.51037	0.741968
fig|6666666.192816.peg.977	hypothetical protein		0	13.5728	0	4.52427	0.656507
fig|6666666.192816.peg.10	hypothetical protein		0	0	0	0	-2
fig|6666666.192816.peg.100	Ribosomal large subunit pseudouridine synthase D (EC 4.2.1.70);Ontology_term=KEGG_ENZYME:4.2.1.70		0	0	0	0	-2
fig|6666666.192816.peg.1002	hypothetical protein		0	0	0	0	-2
fig|6666666.192816.peg.1003	Riboflavin kinase (EC 2.7.1.26) / FMN adenylyltransferase (EC 2.7.7.2);Ontology_term=KEGG_ENZYME:2.7.1.26,KEGG_ENZYME:2.7.7.2		0	0	0	0	-2
fig|6666666.192816.peg.1004	PUTATIVE PERIPLASMIC PROTEIN		0	0	0	0	-2
fig|6666666.192816.peg.1005	Regulator of competence-specific genes		0	0	0	0	-2
fig|6666666.192816.peg.1006	Abortive infection bacteriophage resistance protein		0	0	0	0	-2
fig|6666666.192816.peg.1009	Crossover junction endodeoxyribonuclease RuvC (EC 3.1.22.4);Ontology_term=KEGG_ENZYME:3.1.22.4		0	0	0	0	-2
fig|6666666.192816.peg.101	hypothetical protein		0	0	0	0	-2
fig|6666666.192816.peg.1012	FOG: HEAT repeat		0	0	0	0	-2
fig|6666666.192816.peg.1013	Phosphoribosyl-AMP cyclohydrolase (EC 3.5.4.19);Ontology_term=KEGG_ENZYME:3.5.4.19		0	0	0	0	-2
fig|6666666.192816.peg.1015	Heme O synthase%2C protoheme IX farnesyltransferase (EC 2.5.1.-) COX10-CtaB;Ontology_term=KEGG_ENZYME:2.5.1.-		0	0	0	0	-2
fig|6666666.192816.peg.1016	hypothetical protein		0	0	0	0	-2
fig|6666666.192816.peg.1019	ATPase		0	0	0	0	-2
fig|6666666.192816.peg.1026	hypothetical protein		0	0	0	0	-2
fig|6666666.192816.peg.1027	Single-stranded DNA-binding protein		0	0	0	0	-2
fig|6666666.192816.peg.1028	GTPase and tRNA-U34 5-formylation enzyme TrmE		0	0	0	0	-2
fig|6666666.192816.peg.103	hypothetical protein		0	0	0	0	-2
fig|6666666.192816.peg.1031	DNA-cytosine methyltransferase (EC 2.1.1.37);Ontology_term=KEGG_ENZYME:2.1.1.37		0	0	0	0	-2
fig|6666666.192816.peg.1032	hypothetical protein		0	0	0	0	-2
fig|6666666.192816.peg.1035	sugar transferase		0	0	0	0	-2
fig|6666666.192816.peg.1047	hypothetical protein		0	0	0	0	-2
fig|6666666.192816.peg.105	hypothetical protein		0	0	0	0	-2
fig|6666666.192816.peg.1056	hypothetical protein		0	0	0	0	-2
fig|6666666.192816.peg.1057	Mg/Co/Ni transporter MgtE / CBS domain		0	0	0	0	-2
fig|6666666.192816.peg.1058	Protein hipA		0	0	0	0	-2
fig|6666666.192816.peg.1059	hypothetical protein		0	0	0	0	-2
fig|6666666.192816.peg.106	hypothetical protein		0	0	0	0	-2
fig|6666666.192816.peg.1062	hypothetical protein		0	0	0	0	-2
fig|6666666.192816.peg.1063	hypothetical protein		0	0	0	0	-2
fig|6666666.192816.peg.1068	Transporter		0	0	0	0	-2
fig|6666666.192816.peg.1069	dTDP-glucose 4%2C6-dehydratase (EC 4.2.1.46);Ontology_term=KEGG_ENZYME:4.2.1.46		0	0	0	0	-2
fig|6666666.192816.peg.107	Nucleoside 5-triphosphatase RdgB (dHAPTP%2C dITP%2C XTP-specific) (EC 3.6.1.15);Ontology_term=KEGG_ENZYME:3.6.1.15		0	0	0	0	-2
fig|6666666.192816.peg.1070	hypothetical protein		0	0	0	0	-2
fig|6666666.192816.peg.1071	N-acetylmuramoyl-L-alanine amidase (EC 3.5.1.28);Ontology_term=KEGG_ENZYME:3.5.1.28		0	0	0	0	-2
fig|6666666.192816.peg.1072	Serine phosphatase RsbU%2C regulator of sigma subunit		0	0	0	0	-2
fig|6666666.192816.peg.1073	Aspartyl-tRNA(Asn) amidotransferase subunit B (EC 6.3.5.6) @ Glutamyl-tRNA(Gln) amidotransferase subunit B (EC 6.3.5.7);Ontology_term=KEGG_ENZYME:6.3.5.6,KEGG_ENZYME:6.3.5.7		0	0	0	0	-2
fig|6666666.192816.peg.1076	hypothetical protein		0	0	0	0	-2
fig|6666666.192816.peg.1079	Riboflavin synthase eubacterial/eukaryotic (EC 2.5.1.9);Ontology_term=KEGG_ENZYME:2.5.1.9		0	0	0	0	-2
fig|6666666.192816.peg.1085	3-methyl-2-oxobutanoate hydroxymethyltransferase (EC 2.1.2.11);Ontology_term=KEGG_ENZYME:2.1.2.11		0	0	0	0	-2
fig|6666666.192816.peg.1087	Aspartate 1-decarboxylase (EC 4.1.1.11);Ontology_term=KEGG_ENZYME:4.1.1.11		0	0	0	0	-2
fig|6666666.192816.peg.109	hypothetical protein		0	0	0	0	-2
fig|6666666.192816.peg.1090	Proton/glutamate symport protein @ Sodium/glutamate symport protein		0	0	0	0	-2
fig|6666666.192816.peg.1094	hypothetical protein		0	0	0	0	-2
fig|6666666.192816.peg.1097	hypothetical protein		0	0	0	0	-2
fig|6666666.192816.peg.110	hypothetical protein		0	0	0	0	-2
fig|6666666.192816.peg.1103	Peptidyl-tRNA hydrolase (EC 3.1.1.29);Ontology_term=KEGG_ENZYME:3.1.1.29		0	0	0	0	-2
fig|6666666.192816.peg.1106	UTP--glucose-1-phosphate uridylyltransferase (EC 2.7.7.9);Ontology_term=KEGG_ENZYME:2.7.7.9		0	0	0	0	-2
fig|6666666.192816.peg.1109	hypothetical protein		0	0	0	0	-2
fig|6666666.192816.peg.1113	hypothetical protein		0	0	0	0	-2
fig|6666666.192816.peg.1115	2-C-methyl-D-erythritol 4-phosphate cytidylyltransferase (EC 2.7.7.60);Ontology_term=KEGG_ENZYME:2.7.7.60		0	0	0	0	-2
fig|6666666.192816.peg.1121	hypothetical protein		0	0	0	0	-2
fig|6666666.192816.peg.1125	Mlr9349 protein		0	0	0	0	-2
fig|6666666.192816.peg.1126	hypothetical protein		0	0	0	0	-2
fig|6666666.192816.peg.1127	hypothetical protein		0	0	0	0	-2
fig|6666666.192816.peg.1128	General secretion pathway protein D		0	0	0	0	-2
fig|6666666.192816.peg.1129	BatE		0	0	0	0	-2
fig|6666666.192816.peg.1130	BatD		0	0	0	0	-2
fig|6666666.192816.peg.1135	hypothetical protein		0	0	0	0	-2
fig|6666666.192816.peg.1136	Conserved domain protein		0	0	0	0	-2
fig|6666666.192816.peg.1137	DNA-damage-inducible protein d		0	0	0	0	-2
fig|6666666.192816.peg.1138	Type III restriction-modification system methylation subunit (EC 2.1.1.72);Ontology_term=KEGG_ENZYME:2.1.1.72		0	0	0	0	-2
fig|6666666.192816.peg.1139	hypothetical protein		0	0	0	0	-2
fig|6666666.192816.peg.1141	Phosphoribosylanthranilate isomerase (EC 5.3.1.24);Ontology_term=KEGG_ENZYME:5.3.1.24		0	0	0	0	-2
fig|6666666.192816.peg.1146	Manganese ABC transporter%2C inner membrane permease protein SitC		0	0	0	0	-2
fig|6666666.192816.peg.1147	Manganese ABC transporter%2C inner membrane permease protein SitD		0	0	0	0	-2
fig|6666666.192816.peg.1153	TPR repeat		0	0	0	0	-2
fig|6666666.192816.peg.1160	Queuosine Biosynthesis QueE Radical SAM		0	0	0	0	-2
fig|6666666.192816.peg.1161	peptidase%2C U32 family large subunit [C1]		0	0	0	0	-2
fig|6666666.192816.peg.1164	unknown		0	0	0	0	-2
fig|6666666.192816.peg.1166	hypothetical protein		0	0	0	0	-2
fig|6666666.192816.peg.1167	Zn peptidase		0	0	0	0	-2
fig|6666666.192816.peg.117	Predicted metal-dependent protease of the PAD1/JAB1 superfamily		0	0	0	0	-2
fig|6666666.192816.peg.1172	Glycosyltransferase (EC 2.4.1.-);Ontology_term=KEGG_ENZYME:2.4.1.-		0	0	0	0	-2
fig|6666666.192816.peg.1173	tetratricopeptide repeat domain protein		0	0	0	0	-2
fig|6666666.192816.peg.1175	Ribosomal large subunit pseudouridine synthase B (EC 4.2.1.70);Ontology_term=KEGG_ENZYME:4.2.1.70		0	0	0	0	-2
fig|6666666.192816.peg.1176	hypothetical protein		0	0	0	0	-2
fig|6666666.192816.peg.1177	Rod shape-determining protein MreB		0	0	0	0	-2
fig|6666666.192816.peg.1181	SSU rRNA (adenine(1518)-N(6)/adenine(1519)-N(6))-dimethyltransferase (EC 2.1.1.182);Ontology_term=KEGG_ENZYME:2.1.1.182		0	0	0	0	-2
fig|6666666.192816.peg.1183	Orotate phosphoribosyltransferase (EC 2.4.2.10);Ontology_term=KEGG_ENZYME:2.4.2.10		0	0	0	0	-2
fig|6666666.192816.peg.119	Conserved hypothetical protein probably involved in assimilatory sulfate reduction		0	0	0	0	-2
fig|6666666.192816.peg.1191	hypothetical protein		0	0	0	0	-2
fig|6666666.192816.peg.1192	glycosyl transferase%2C family 2		0	0	0	0	-2
fig|6666666.192816.peg.1193	hypothetical protein		0	0	0	0	-2
fig|6666666.192816.peg.1196	Serine/threonine protein kinase PrkC%2C regulator of stationary phase		0	0	0	0	-2
fig|6666666.192816.peg.1197	hypothetical protein		0	0	0	0	-2
fig|6666666.192816.peg.120	hypothetical protein		0	0	0	0	-2
fig|6666666.192816.peg.1204	hypothetical protein		0	0	0	0	-2
fig|6666666.192816.peg.1205	hypothetical protein		0	0	0	0	-2
fig|6666666.192816.peg.121	hypothetical protein		0	0	0	0	-2
fig|6666666.192816.peg.1214	Polymyxin resistance protein ArnT%2C undecaprenyl phosphate-alpha-L-Ara4N transferase%3B Melittin resistance protein PqaB		0	0	0	0	-2
fig|6666666.192816.peg.1215	Dolichol-phosphate mannosyltransferase (EC 2.4.1.83) homolog;Ontology_term=KEGG_ENZYME:2.4.1.83		0	0	0	0	-2
fig|6666666.192816.peg.1217	Membrane-bound lytic murein transglycosylase C precursor (EC 3.2.1.-);Ontology_term=KEGG_ENZYME:3.2.1.-		0	0	0	0	-2
fig|6666666.192816.peg.1218	YceI		0	0	0	0	-2
fig|6666666.192816.peg.1220	hypothetical protein		0	0	0	0	-2
fig|6666666.192816.peg.1224	Phosphopantetheine adenylyltransferase (EC 2.7.7.3);Ontology_term=KEGG_ENZYME:2.7.7.3		0	0	0	0	-2
fig|6666666.192816.peg.1226	Ribonuclease PH (EC 2.7.7.56);Ontology_term=KEGG_ENZYME:2.7.7.56		0	0	0	0	-2
fig|6666666.192816.peg.1227	hypothetical protein		0	0	0	0	-2
fig|6666666.192816.peg.1229	Apolipoprotein N-acyltransferase (EC 2.3.1.-) / Copper homeostasis protein CutE;Ontology_term=KEGG_ENZYME:2.3.1.-		0	0	0	0	-2
fig|6666666.192816.peg.1233	DNA recombination and repair protein RecO		0	0	0	0	-2
fig|6666666.192816.peg.1235	Histidinol-phosphatase [alternative form] (EC 3.1.3.15);Ontology_term=KEGG_ENZYME:3.1.3.15		0	0	0	0	-2
fig|6666666.192816.peg.1237	hypothetical protein		0	0	0	0	-2
fig|6666666.192816.peg.1239	hypothetical protein		0	0	0	0	-2
fig|6666666.192816.peg.1240	Holliday junction DNA helicase RuvA		0	0	0	0	-2
fig|6666666.192816.peg.1241	hypothetical protein		0	0	0	0	-2
fig|6666666.192816.peg.1246	RNA-binding protein Jag		0	0	0	0	-2
fig|6666666.192816.peg.1256	hypothetical protein		0	0	0	0	-2
fig|6666666.192816.peg.1257	Flagellar biosynthesis protein FliQ		0	0	0	0	-2
fig|6666666.192816.peg.1259	Flagellar biosynthesis protein FlhB		0	0	0	0	-2
fig|6666666.192816.peg.1261	hypothetical protein		0	0	0	0	-2
fig|6666666.192816.peg.1262	hypothetical protein		0	0	0	0	-2
fig|6666666.192816.peg.1266	hypothetical protein		0	0	0	0	-2
fig|6666666.192816.peg.1267	1-acyl-sn-glycerol-3-phosphate acyltransferase (EC 2.3.1.51);Ontology_term=KEGG_ENZYME:2.3.1.51		0	0	0	0	-2
fig|6666666.192816.peg.1268	membrane protein%2C putative		0	0	0	0	-2
fig|6666666.192816.peg.1270	FKBP-type peptidyl-prolyl cis-trans isomerase SlyD (EC 5.2.1.8);Ontology_term=KEGG_ENZYME:5.2.1.8		0	0	0	0	-2
fig|6666666.192816.peg.1272	hypothetical protein		0	0	0	0	-2
fig|6666666.192816.peg.1275	hypothetical protein		0	0	0	0	-2
fig|6666666.192816.peg.1283	hypothetical protein		0	0	0	0	-2
fig|6666666.192816.peg.1286	hypothetical protein		0	0	0	0	-2
fig|6666666.192816.peg.1287	hypothetical protein		0	0	0	0	-2
fig|6666666.192816.peg.1288	rRNA small subunit 7-methylguanosine (m7G) methyltransferase GidB		0	0	0	0	-2
fig|6666666.192816.peg.129	Succinate dehydrogenase cytochrome b subunit		0	0	0	0	-2
fig|6666666.192816.peg.1298	Cytochrome c oxidase polypeptide II (EC 1.9.3.1);Ontology_term=KEGG_ENZYME:1.9.3.1		0	0	0	0	-2
fig|6666666.192816.peg.1301	Cytochrome c oxidase polypeptide IV(EC 1.9.3.1);Ontology_term=KEGG_ENZYME:1.9.3.1		0	0	0	0	-2
fig|6666666.192816.peg.1303	hypothetical protein		0	0	0	0	-2
fig|6666666.192816.peg.1304	hypothetical protein		0	0	0	0	-2
fig|6666666.192816.peg.1305	hypothetical protein		0	0	0	0	-2
fig|6666666.192816.peg.1306	hypothetical protein		0	0	0	0	-2
fig|6666666.192816.peg.1311	hypothetical protein		0	0	0	0	-2
fig|6666666.192816.peg.1312	Lipoprotein signal peptidase (EC 3.4.23.36);Ontology_term=KEGG_ENZYME:3.4.23.36		0	0	0	0	-2
fig|6666666.192816.peg.1314	hypothetical protein		0	0	0	0	-2
fig|6666666.192816.peg.1315	hypothetical protein		0	0	0	0	-2
fig|6666666.192816.peg.1319	hypothetical protein		0	0	0	0	-2
fig|6666666.192816.peg.132	Nucleoside diphosphate kinase (EC 2.7.4.6);Ontology_term=KEGG_ENZYME:2.7.4.6		0	0	0	0	-2
fig|6666666.192816.peg.1321	hypothetical protein		0	0	0	0	-2
fig|6666666.192816.peg.1322	Biopolymer transport protein ExbD/TolR		0	0	0	0	-2
fig|6666666.192816.peg.1327	hypothetical protein		0	0	0	0	-2
fig|6666666.192816.peg.1329	hypothetical protein		0	0	0	0	-2
fig|6666666.192816.peg.1332	LSU ribosomal protein L33p @ LSU ribosomal protein L33p%2C zinc-independent		0	0	0	0	-2
fig|6666666.192816.peg.1333	LSU ribosomal protein L28p		0	0	0	0	-2
fig|6666666.192816.peg.1340	dTDP-4-dehydrorhamnose 3%2C5-epimerase (EC 5.1.3.13);Ontology_term=KEGG_ENZYME:5.1.3.13		0	0	0	0	-2
fig|6666666.192816.peg.1344	hypothetical protein		0	0	0	0	-2
fig|6666666.192816.peg.1345	hypothetical protein		0	0	0	0	-2
fig|6666666.192816.peg.1346	hypothetical protein		0	0	0	0	-2
fig|6666666.192816.peg.1347	hypothetical protein		0	0	0	0	-2
fig|6666666.192816.peg.1348	FIG006231: RNA-binding protein		0	0	0	0	-2
fig|6666666.192816.peg.1349	Prephenate dehydrogenase (EC 1.3.1.12);Ontology_term=KEGG_ENZYME:1.3.1.12		0	0	0	0	-2
fig|6666666.192816.peg.1350	Chorismate mutase II (EC 5.4.99.5);Ontology_term=KEGG_ENZYME:5.4.99.5		0	0	0	0	-2
fig|6666666.192816.peg.1353	SSU ribosomal protein S15p (S13e)		0	0	0	0	-2
fig|6666666.192816.peg.1356	hypothetical protein		0	0	0	0	-2
fig|6666666.192816.peg.1357	hypothetical protein		0	0	0	0	-2
fig|6666666.192816.peg.136	DNA recombination protein RmuC		0	0	0	0	-2
fig|6666666.192816.peg.137	hypothetical protein		0	0	0	0	-2
fig|6666666.192816.peg.145	hypothetical protein		0	0	0	0	-2
fig|6666666.192816.peg.146	Small-conductance mechanosensitive channel		0	0	0	0	-2
fig|6666666.192816.peg.150	hypothetical protein		0	0	0	0	-2
fig|6666666.192816.peg.151	Trk system potassium uptake protein TrkA		0	0	0	0	-2
fig|6666666.192816.peg.152	Potassium uptake protein%2C integral membrane component%2C KtrB		0	0	0	0	-2
fig|6666666.192816.peg.160	Sensory box histidine kinase/response regulator		0	0	0	0	-2
fig|6666666.192816.peg.161	NAD(P)H oxidoreductase YRKL (EC 1.6.99.-) @ Putative NADPH-quinone reductase (modulator of drug activity B) @ Flavodoxin 2;Ontology_term=KEGG_ENZYME:1.6.99.-		0	0	0	0	-2
fig|6666666.192816.peg.163	conserved hypothetical protein%3B putative phospholipase D endonuclease domain		0	0	0	0	-2
fig|6666666.192816.peg.165	hypothetical protein		0	0	0	0	-2
fig|6666666.192816.peg.166	UDP-3-O-[3-hydroxymyristoyl] N-acetylglucosamine deacetylase (EC 3.5.1.108);Ontology_term=KEGG_ENZYME:3.5.1.108		0	0	0	0	-2
fig|6666666.192816.peg.167	Shikimate kinase I (EC 2.7.1.71);Ontology_term=KEGG_ENZYME:2.7.1.71		0	0	0	0	-2
fig|6666666.192816.peg.168	CDP-diacylglycerol--glycerol-3-phosphate 3-phosphatidyltransferase (EC 2.7.8.5);Ontology_term=KEGG_ENZYME:2.7.8.5		0	0	0	0	-2
fig|6666666.192816.peg.170	hypothetical protein		0	0	0	0	-2
fig|6666666.192816.peg.172	hypothetical protein		0	0	0	0	-2
fig|6666666.192816.peg.175	hypothetical protein		0	0	0	0	-2
fig|6666666.192816.peg.179	FIG074102: hypothetical protein		0	0	0	0	-2
fig|6666666.192816.peg.180	hypothetical protein		0	0	0	0	-2
fig|6666666.192816.peg.182	hypothetical protein		0	0	0	0	-2
fig|6666666.192816.peg.185	BatA (Bacteroides aerotolerance operon)		0	0	0	0	-2
fig|6666666.192816.peg.186	hypothetical protein		0	0	0	0	-2
fig|6666666.192816.peg.189	hypothetical protein		0	0	0	0	-2
fig|6666666.192816.peg.201	hypothetical protein		0	0	0	0	-2
fig|6666666.192816.peg.203	hypothetical protein		0	0	0	0	-2
fig|6666666.192816.peg.204	hypothetical protein		0	0	0	0	-2
fig|6666666.192816.peg.205	hypothetical protein		0	0	0	0	-2
fig|6666666.192816.peg.207	Membrane proteins related to metalloendopeptidases		0	0	0	0	-2
fig|6666666.192816.peg.21	Lipid A export ATP-binding/permease protein MsbA		0	0	0	0	-2
fig|6666666.192816.peg.215	hypothetical protein		0	0	0	0	-2
fig|6666666.192816.peg.218	hypothetical protein		0	0	0	0	-2
fig|6666666.192816.peg.22	Glycosyltransferase		0	0	0	0	-2
fig|6666666.192816.peg.235	DNA polymerase III beta subunit (EC 2.7.7.7);Ontology_term=KEGG_ENZYME:2.7.7.7		0	0	0	0	-2
fig|6666666.192816.peg.236	DNA recombination and repair protein RecF		0	0	0	0	-2
fig|6666666.192816.peg.239	hypothetical protein		0	0	0	0	-2
fig|6666666.192816.peg.241	hypothetical protein		0	0	0	0	-2
fig|6666666.192816.peg.243	hypothetical protein		0	0	0	0	-2
fig|6666666.192816.peg.244	DNA mismatch repair protein MutL		0	0	0	0	-2
fig|6666666.192816.peg.246	Adenylate kinase (EC 2.7.4.3);Ontology_term=KEGG_ENZYME:2.7.4.3		0	0	0	0	-2
fig|6666666.192816.peg.248	Translation initiation factor 1		0	0	0	0	-2
fig|6666666.192816.peg.251	SSU ribosomal protein S4p (S9e)		0	0	0	0	-2
fig|6666666.192816.peg.261	DNA polymerase III delta subunit (EC 2.7.7.7);Ontology_term=KEGG_ENZYME:2.7.7.7		0	0	0	0	-2
fig|6666666.192816.peg.263	Prolipoprotein diacylglyceryl transferase (EC 2.4.99.-);Ontology_term=KEGG_ENZYME:2.4.99.-		0	0	0	0	-2
fig|6666666.192816.peg.265	hypothetical protein		0	0	0	0	-2
fig|6666666.192816.peg.267	hypothetical protein		0	0	0	0	-2
fig|6666666.192816.peg.270	hypothetical protein		0	0	0	0	-2
fig|6666666.192816.peg.274	hypothetical protein		0	0	0	0	-2
fig|6666666.192816.peg.275	hypothetical protein		0	0	0	0	-2
fig|6666666.192816.peg.276	hypothetical protein		0	0	0	0	-2
fig|6666666.192816.peg.28	hypothetical protein		0	0	0	0	-2
fig|6666666.192816.peg.282	DNA-damage-inducible protein D		0	0	0	0	-2
fig|6666666.192816.peg.283	hypothetical protein		0	0	0	0	-2
fig|6666666.192816.peg.284	hypothetical protein		0	0	0	0	-2
fig|6666666.192816.peg.29	hypothetical protein		0	0	0	0	-2
fig|6666666.192816.peg.292	hypothetical protein		0	0	0	0	-2
fig|6666666.192816.peg.293	hypothetical protein		0	0	0	0	-2
fig|6666666.192816.peg.295	hypothetical protein		0	0	0	0	-2
fig|6666666.192816.peg.296	hypothetical protein		0	0	0	0	-2
fig|6666666.192816.peg.297	ADP-heptose--lipooligosaccharide heptosyltransferase II (EC 2.4.1.-);Ontology_term=KEGG_ENZYME:2.4.1.-		0	0	0	0	-2
fig|6666666.192816.peg.298	Dethiobiotin synthetase (EC 6.3.3.3);Ontology_term=KEGG_ENZYME:6.3.3.3		0	0	0	0	-2
fig|6666666.192816.peg.299	Glucose-1-phosphate thymidylyltransferase (EC 2.7.7.24);Ontology_term=KEGG_ENZYME:2.7.7.24		0	0	0	0	-2
fig|6666666.192816.peg.301	hypothetical protein		0	0	0	0	-2
fig|6666666.192816.peg.303	hypothetical protein		0	0	0	0	-2
fig|6666666.192816.peg.305	Flagellar L-ring protein FlgH		0	0	0	0	-2
fig|6666666.192816.peg.309	Flagellar biosynthesis protein FlhB		0	0	0	0	-2
fig|6666666.192816.peg.314	Acetoacetate metabolism regulatory protein AtoC		0	0	0	0	-2
fig|6666666.192816.peg.323	FIG011178: rRNA methylase		0	0	0	0	-2
fig|6666666.192816.peg.326	Protease IV (EC 3.4.21.-);Ontology_term=KEGG_ENZYME:3.4.21.-		0	0	0	0	-2
fig|6666666.192816.peg.327	hypothetical protein		0	0	0	0	-2
fig|6666666.192816.peg.328	hypothetical protein		0	0	0	0	-2
fig|6666666.192816.peg.329	hypothetical protein		0	0	0	0	-2
fig|6666666.192816.peg.330	ABC transporter ATP-binding protein		0	0	0	0	-2
fig|6666666.192816.peg.332	O-succinylbenzoate synthase (EC 4.2.1.113);Ontology_term=KEGG_ENZYME:4.2.1.113		0	0	0	0	-2
fig|6666666.192816.peg.333	hypothetical protein		0	0	0	0	-2
fig|6666666.192816.peg.334	hypothetical protein		0	0	0	0	-2
fig|6666666.192816.peg.335	Ferredoxin		0	0	0	0	-2
fig|6666666.192816.peg.341	Signal peptidase I (EC 3.4.21.89);Ontology_term=KEGG_ENZYME:3.4.21.89		0	0	0	0	-2
fig|6666666.192816.peg.35	Restriction enzyme BcgI beta subunit( EC:3.1.21.- );Ontology_term=KEGG_ENZYME:3.1.21.-		0	0	0	0	-2
fig|6666666.192816.peg.353	50S ribosomal subunit maturation GTPase RbgA (B. subtilis YlqF)		0	0	0	0	-2
fig|6666666.192816.peg.354	O-succinylbenzoic acid--CoA ligase (EC 6.2.1.26);Ontology_term=KEGG_ENZYME:6.2.1.26		0	0	0	0	-2
fig|6666666.192816.peg.355	hypothetical protein		0	0	0	0	-2
fig|6666666.192816.peg.36	Adenine-specific methyltransferase activity (EC 2.1.1.72);Ontology_term=KEGG_ENZYME:2.1.1.72		0	0	0	0	-2
fig|6666666.192816.peg.360	hypothetical protein		0	0	0	0	-2
fig|6666666.192816.peg.364	hypothetical protein		0	0	0	0	-2
fig|6666666.192816.peg.366	Membrane protein%2C putative		0	0	0	0	-2
fig|6666666.192816.peg.368	hypothetical protein		0	0	0	0	-2
fig|6666666.192816.peg.374	hypothetical protein		0	0	0	0	-2
fig|6666666.192816.peg.375	hypothetical protein		0	0	0	0	-2
fig|6666666.192816.peg.377	hypothetical protein		0	0	0	0	-2
fig|6666666.192816.peg.379	hypothetical protein		0	0	0	0	-2
fig|6666666.192816.peg.384	Zinc ABC transporter%2C inner membrane permease protein ZnuB		0	0	0	0	-2
fig|6666666.192816.peg.388	Putative Holliday junction resolvase YggF		0	0	0	0	-2
fig|6666666.192816.peg.389	UPF0331 protein MA_1296		0	0	0	0	-2
fig|6666666.192816.peg.390	hypothetical protein		0	0	0	0	-2
fig|6666666.192816.peg.392	hypothetical protein		0	0	0	0	-2
fig|6666666.192816.peg.395	Exodeoxyribonuclease VII large subunit (EC 3.1.11.6);Ontology_term=KEGG_ENZYME:3.1.11.6		0	0	0	0	-2
fig|6666666.192816.peg.396	hypothetical protein		0	0	0	0	-2
fig|6666666.192816.peg.398	hypothetical protein		0	0	0	0	-2
fig|6666666.192816.peg.400	Putative DNA-binding protein in cluster with Type I restriction-modification system		0	0	0	0	-2
fig|6666666.192816.peg.406	hypothetical protein		0	0	0	0	-2
fig|6666666.192816.peg.408	hypothetical protein		0	0	0	0	-2
fig|6666666.192816.peg.409	hypothetical protein		0	0	0	0	-2
fig|6666666.192816.peg.41	hypothetical protein		0	0	0	0	-2
fig|6666666.192816.peg.410	hypothetical protein		0	0	0	0	-2
fig|6666666.192816.peg.412	D-alanyl-D-alanine carboxypeptidase (EC 3.4.16.4);Ontology_term=KEGG_ENZYME:3.4.16.4		0	0	0	0	-2
fig|6666666.192816.peg.418	hypothetical protein		0	0	0	0	-2
fig|6666666.192816.peg.42	hypothetical protein		0	0	0	0	-2
fig|6666666.192816.peg.421	Flagellar motor rotation protein MotA		0	0	0	0	-2
fig|6666666.192816.peg.426	hypothetical protein		0	0	0	0	-2
fig|6666666.192816.peg.429	hypothetical protein		0	0	0	0	-2
fig|6666666.192816.peg.434	Membrane-associated zinc metalloprotease		0	0	0	0	-2
fig|6666666.192816.peg.435	Cell division transporter%2C ATP-binding protein FtsE (TC 3.A.5.1.1)		0	0	0	0	-2
fig|6666666.192816.peg.438	hypothetical protein		0	0	0	0	-2
fig|6666666.192816.peg.441	1%2C4-dihydroxy-2-naphthoate polyprenyltransferase (EC 2.5.1.74);Ontology_term=KEGG_ENZYME:2.5.1.74		0	0	0	0	-2
fig|6666666.192816.peg.446	hypothetical protein		0	0	0	0	-2
fig|6666666.192816.peg.447	hypothetical protein		0	0	0	0	-2
fig|6666666.192816.peg.449	hypothetical protein		0	0	0	0	-2
fig|6666666.192816.peg.451	Terpene synthase%2C metal-binding domain protein		0	0	0	0	-2
fig|6666666.192816.peg.452	hypothetical protein		0	0	0	0	-2
fig|6666666.192816.peg.454	Ferric iron ABC transporter%2C permease protein		0	0	0	0	-2
fig|6666666.192816.peg.455	hypothetical protein		0	0	0	0	-2
fig|6666666.192816.peg.457	NADPH dependent preQ0 reductase (EC 1.7.1.13);Ontology_term=KEGG_ENZYME:1.7.1.13		0	0	0	0	-2
fig|6666666.192816.peg.463	COG1496: Uncharacterized conserved protein		0	0	0	0	-2
fig|6666666.192816.peg.466	hypothetical protein		0	0	0	0	-2
fig|6666666.192816.peg.469	hypothetical protein		0	0	0	0	-2
fig|6666666.192816.peg.470	Predicted secretion system W protein GspG-like 2		0	0	0	0	-2
fig|6666666.192816.peg.471	hypothetical protein		0	0	0	0	-2
fig|6666666.192816.peg.472	Lipid-A-disaccharide synthase (EC 2.4.1.182);Ontology_term=KEGG_ENZYME:2.4.1.182		0	0	0	0	-2
fig|6666666.192816.peg.478	hypothetical protein		0	0	0	0	-2
fig|6666666.192816.peg.480	hypothetical protein		0	0	0	0	-2
fig|6666666.192816.peg.486	GTP-binding protein Obg		0	0	0	0	-2
fig|6666666.192816.peg.489	hypothetical protein		0	0	0	0	-2
fig|6666666.192816.peg.49	hypothetical protein		0	0	0	0	-2
fig|6666666.192816.peg.490	hypothetical protein		0	0	0	0	-2
fig|6666666.192816.peg.491	hypothetical protein		0	0	0	0	-2
fig|6666666.192816.peg.495	Heptaprenyl diphosphate synthase component II (EC 2.5.1.30);Ontology_term=KEGG_ENZYME:2.5.1.30		0	0	0	0	-2
fig|6666666.192816.peg.499	hypothetical protein		0	0	0	0	-2
fig|6666666.192816.peg.5	SSU ribosomal protein S14p (S29e) @ SSU ribosomal protein S14p (S29e)%2C zinc-dependent		0	0	0	0	-2
fig|6666666.192816.peg.503	Cell division protein FtsI [Peptidoglycan synthetase] (EC 2.4.1.129);Ontology_term=KEGG_ENZYME:2.4.1.129		0	0	0	0	-2
fig|6666666.192816.peg.504	hypothetical protein		0	0	0	0	-2
fig|6666666.192816.peg.505	FIG00840103: hypothetical protein		0	0	0	0	-2
fig|6666666.192816.peg.507	Phospho-N-acetylmuramoyl-pentapeptide-transferase (EC 2.7.8.13);Ontology_term=KEGG_ENZYME:2.7.8.13		0	0	0	0	-2
fig|6666666.192816.peg.508	FIG074102: hypothetical protein		0	0	0	0	-2
fig|6666666.192816.peg.513	Anthranilate phosphoribosyltransferase (EC 2.4.2.18);Ontology_term=KEGG_ENZYME:2.4.2.18		0	0	0	0	-2
fig|6666666.192816.peg.516	Anthranilate synthase%2C amidotransferase component (EC 4.1.3.27) @ Para-aminobenzoate synthase%2C amidotransferase component (EC 2.6.1.85);Ontology_term=KEGG_ENZYME:4.1.3.27,KEGG_ENZYME:2.6.1.85		0	0	0	0	-2
fig|6666666.192816.peg.518	Flagellar basal-body rod protein FlgC		0	0	0	0	-2
fig|6666666.192816.peg.519	hypothetical protein		0	0	0	0	-2
fig|6666666.192816.peg.521	hypothetical protein		0	0	0	0	-2
fig|6666666.192816.peg.525	hypothetical protein		0	0	0	0	-2
fig|6666666.192816.peg.526	hypothetical protein		0	0	0	0	-2
fig|6666666.192816.peg.53	Endonuclease/Exonuclease/phosphatase family protein		0	0	0	0	-2
fig|6666666.192816.peg.533	hypothetical protein		0	0	0	0	-2
fig|6666666.192816.peg.537	hypothetical protein		0	0	0	0	-2
fig|6666666.192816.peg.539	Transcriptional regulator		0	0	0	0	-2
fig|6666666.192816.peg.54	hypothetical protein		0	0	0	0	-2
fig|6666666.192816.peg.55	hypothetical protein		0	0	0	0	-2
fig|6666666.192816.peg.556	Anthranilate synthase%2C amidotransferase component (EC 4.1.3.27) @ Para-aminobenzoate synthase%2C amidotransferase component (EC 2.6.1.85);Ontology_term=KEGG_ENZYME:4.1.3.27,KEGG_ENZYME:2.6.1.85		0	0	0	0	-2
fig|6666666.192816.peg.558	hypothetical protein		0	0	0	0	-2
fig|6666666.192816.peg.561	hypothetical protein		0	0	0	0	-2
fig|6666666.192816.peg.564	TsaC protein (YrdC-Sua5 domains) required for threonylcarbamoyladenosine t(6)A37 modification in tRNA		0	0	0	0	-2
fig|6666666.192816.peg.565	hypothetical protein		0	0	0	0	-2
fig|6666666.192816.peg.566	hypothetical protein		0	0	0	0	-2
fig|6666666.192816.peg.570	hypothetical protein		0	0	0	0	-2
fig|6666666.192816.peg.571	hypothetical protein		0	0	0	0	-2
fig|6666666.192816.peg.573	Fic family protein		0	0	0	0	-2
fig|6666666.192816.peg.575	Dihydrofolate synthase (EC 6.3.2.12) @ Folylpolyglutamate synthase (EC 6.3.2.17);Ontology_term=KEGG_ENZYME:6.3.2.12,KEGG_ENZYME:6.3.2.17		0	0	0	0	-2
fig|6666666.192816.peg.576	Cytochrome c-type biogenesis protein DsbD%2C protein-disulfide reductase (EC 1.8.1.8);Ontology_term=KEGG_ENZYME:1.8.1.8		0	0	0	0	-2
fig|6666666.192816.peg.579	tRNA-specific adenosine-34 deaminase (EC 3.5.4.-);Ontology_term=KEGG_ENZYME:3.5.4.-		0	0	0	0	-2
fig|6666666.192816.peg.583	GTP-binding and nucleic acid-binding protein YchF		0	0	0	0	-2
fig|6666666.192816.peg.593	hypothetical protein		0	0	0	0	-2
fig|6666666.192816.peg.595	hypothetical protein		0	0	0	0	-2
fig|6666666.192816.peg.597	Prevent host death protein%2C Phd antitoxin		0	0	0	0	-2
fig|6666666.192816.peg.598	hypothetical protein		0	0	0	0	-2
fig|6666666.192816.peg.607	FIG00711243: hypothetical protein		0	0	0	0	-2
fig|6666666.192816.peg.609	Thymidylate kinase (EC 2.7.4.9);Ontology_term=KEGG_ENZYME:2.7.4.9		0	0	0	0	-2
fig|6666666.192816.peg.613	hypothetical protein		0	0	0	0	-2
fig|6666666.192816.peg.614	hypothetical protein		0	0	0	0	-2
fig|6666666.192816.peg.615	hypothetical protein		0	0	0	0	-2
fig|6666666.192816.peg.616	hypothetical protein		0	0	0	0	-2
fig|6666666.192816.peg.624	Predicted endonuclease distantly related to archaeal Holliday junction resolvase		0	0	0	0	-2
fig|6666666.192816.peg.626	hypothetical protein		0	0	0	0	-2
fig|6666666.192816.peg.627	hypothetical protein		0	0	0	0	-2
fig|6666666.192816.peg.628	hypothetical protein		0	0	0	0	-2
fig|6666666.192816.peg.629	Phenylalanyl-tRNA synthetase alpha chain (EC 6.1.1.20);Ontology_term=KEGG_ENZYME:6.1.1.20		0	0	0	0	-2
fig|6666666.192816.peg.634	hypothetical protein		0	0	0	0	-2
fig|6666666.192816.peg.635	hypothetical protein		0	0	0	0	-2
fig|6666666.192816.peg.636	3-dehydroquinate dehydratase II (EC 4.2.1.10);Ontology_term=KEGG_ENZYME:4.2.1.10		0	0	0	0	-2
fig|6666666.192816.peg.638	Shikimate kinase I (EC 2.7.1.71);Ontology_term=KEGG_ENZYME:2.7.1.71		0	0	0	0	-2
fig|6666666.192816.peg.641	hypothetical protein		0	0	0	0	-2
fig|6666666.192816.peg.645	hypothetical protein		0	0	0	0	-2
fig|6666666.192816.peg.646	hypothetical protein		0	0	0	0	-2
fig|6666666.192816.peg.650	hypothetical protein		0	0	0	0	-2
fig|6666666.192816.peg.651	ATP-binding protein of ABC transporter		0	0	0	0	-2
fig|6666666.192816.peg.652	Lipid A export ATP-binding/permease protein MsbA		0	0	0	0	-2
fig|6666666.192816.peg.653	Glutamate--cysteine ligase (EC 6.3.2.2)%2C divergent%2C of Alpha- and Beta-proteobacteria type;Ontology_term=KEGG_ENZYME:6.3.2.2		0	0	0	0	-2
fig|6666666.192816.peg.664	Dihydrofolate reductase (EC 1.5.1.3);Ontology_term=KEGG_ENZYME:1.5.1.3		0	0	0	0	-2
fig|6666666.192816.peg.666	Inner membrane protein YrbG%2C predicted calcium/sodium:proton antiporter		0	0	0	0	-2
fig|6666666.192816.peg.668	TsaE protein%2C required for threonylcarbamoyladenosine t(6)A37 formation in tRNA		0	0	0	0	-2
fig|6666666.192816.peg.68	D-glycero-D-manno-heptose 1%2C7-bisphosphate phosphatase (EC 3.1.1.-);Ontology_term=KEGG_ENZYME:3.1.1.-		0	0	0	0	-2
fig|6666666.192816.peg.685	hypothetical protein		0	0	0	0	-2
fig|6666666.192816.peg.692	hypothetical protein		0	0	0	0	-2
fig|6666666.192816.peg.693	hypothetical protein		0	0	0	0	-2
fig|6666666.192816.peg.697	hypothetical protein		0	0	0	0	-2
fig|6666666.192816.peg.7	LSU ribosomal protein L24p (L26e)		0	0	0	0	-2
fig|6666666.192816.peg.70	Integral membrane protein		0	0	0	0	-2
fig|6666666.192816.peg.701	Carboxynorspermidine dehydrogenase%2C putative (EC 1.1.1.-);Ontology_term=KEGG_ENZYME:1.1.1.-		0	0	0	0	-2
fig|6666666.192816.peg.702	Carboxynorspermidine decarboxylase%2C putative (EC 4.1.1.-);Ontology_term=KEGG_ENZYME:4.1.1.-		0	0	0	0	-2
fig|6666666.192816.peg.705	hypothetical protein		0	0	0	0	-2
fig|6666666.192816.peg.706	HIPA PROTEIN		0	0	0	0	-2
fig|6666666.192816.peg.709	hypothetical protein		0	0	0	0	-2
fig|6666666.192816.peg.710	NAD(P)HX epimerase / NAD(P)HX dehydratase		0	0	0	0	-2
fig|6666666.192816.peg.715	Ribosomal RNA small subunit methyltransferase E (EC 2.1.1.-);Ontology_term=KEGG_ENZYME:2.1.1.-		0	0	0	0	-2
fig|6666666.192816.peg.719	hypothetical protein		0	0	0	0	-2
fig|6666666.192816.peg.72	hypothetical protein		0	0	0	0	-2
fig|6666666.192816.peg.721	hypothetical protein		0	0	0	0	-2
fig|6666666.192816.peg.725	2-dehydropantoate 2-reductase (EC 1.1.1.169);Ontology_term=KEGG_ENZYME:1.1.1.169		0	0	0	0	-2
fig|6666666.192816.peg.726	tRNA(Ile)-lysidine synthetase (EC 6.3.4.19);Ontology_term=KEGG_ENZYME:6.3.4.19		0	0	0	0	-2
fig|6666666.192816.peg.727	hypothetical protein		0	0	0	0	-2
fig|6666666.192816.peg.728	hypothetical protein		0	0	0	0	-2
fig|6666666.192816.peg.731	transport protein		0	0	0	0	-2
fig|6666666.192816.peg.732	4-diphosphocytidyl-2-C-methyl-D-erythritol kinase (EC 2.7.1.148);Ontology_term=KEGG_ENZYME:2.7.1.148		0	0	0	0	-2
fig|6666666.192816.peg.735	hypothetical protein		0	0	0	0	-2
fig|6666666.192816.peg.737	hypothetical protein		0	0	0	0	-2
fig|6666666.192816.peg.74	Competence protein F homolog%2C phosphoribosyltransferase domain%3B protein YhgH required for utilization of DNA as sole source of carbon and energy		0	0	0	0	-2
fig|6666666.192816.peg.740	hypothetical protein		0	0	0	0	-2
fig|6666666.192816.peg.741	hypothetical protein		0	0	0	0	-2
fig|6666666.192816.peg.742	FIG007785: exported protein		0	0	0	0	-2
fig|6666666.192816.peg.743	SSU ribosomal protein S20p		0	0	0	0	-2
fig|6666666.192816.peg.746	Peptidyl-prolyl cis-trans isomerase PpiA precursor (EC 5.2.1.8);Ontology_term=KEGG_ENZYME:5.2.1.8		0	0	0	0	-2
fig|6666666.192816.peg.748	Cell division protein FtsW		0	0	0	0	-2
fig|6666666.192816.peg.752	4'-phosphopantetheinyl transferase (EC 2.7.8.-);Ontology_term=KEGG_ENZYME:2.7.8.-		0	0	0	0	-2
fig|6666666.192816.peg.753	hypothetical protein		0	0	0	0	-2
fig|6666666.192816.peg.758	hypothetical protein		0	0	0	0	-2
fig|6666666.192816.peg.759	hypothetical protein		0	0	0	0	-2
fig|6666666.192816.peg.761	DNA alkylation repair enzyme		0	0	0	0	-2
fig|6666666.192816.peg.770	Transporter		0	0	0	0	-2
fig|6666666.192816.peg.771	hypothetical protein		0	0	0	0	-2
fig|6666666.192816.peg.772	hypothetical protein		0	0	0	0	-2
fig|6666666.192816.peg.773	hypothetical protein		0	0	0	0	-2
fig|6666666.192816.peg.774	hypothetical protein		0	0	0	0	-2
fig|6666666.192816.peg.776	hypothetical protein		0	0	0	0	-2
fig|6666666.192816.peg.777	hypothetical protein		0	0	0	0	-2
fig|6666666.192816.peg.778	hypothetical protein		0	0	0	0	-2
fig|6666666.192816.peg.789	N-acetylmannosaminyltransferase (EC 2.4.1.187);Ontology_term=KEGG_ENZYME:2.4.1.187		0	0	0	0	-2
fig|6666666.192816.peg.792	hypothetical protein		0	0	0	0	-2
fig|6666666.192816.peg.796	hypothetical protein		0	0	0	0	-2
fig|6666666.192816.peg.797	prophage ps3 protein 01		0	0	0	0	-2
fig|6666666.192816.peg.80	hypothetical protein		0	0	0	0	-2
fig|6666666.192816.peg.804	hypothetical protein		0	0	0	0	-2
fig|6666666.192816.peg.805	hypothetical protein		0	0	0	0	-2
fig|6666666.192816.peg.806	L-aspartate oxidase (EC 1.4.3.16);Ontology_term=KEGG_ENZYME:1.4.3.16		0	0	0	0	-2
fig|6666666.192816.peg.808	Lysophospholipase (EC 3.1.1.5)%3B Monoglyceride lipase (EC 3.1.1.23)%3B putative;Ontology_term=KEGG_ENZYME:3.1.1.5,KEGG_ENZYME:3.1.1.23		0	0	0	0	-2
fig|6666666.192816.peg.811	DNA repair protein RadC		0	0	0	0	-2
fig|6666666.192816.peg.817	hypothetical protein		0	0	0	0	-2
fig|6666666.192816.peg.822	Ferric uptake regulation protein FUR		0	0	0	0	-2
fig|6666666.192816.peg.824	hypothetical protein		0	0	0	0	-2
fig|6666666.192816.peg.825	Competence protein ComEC/Rec2-related protein		0	0	0	0	-2
fig|6666666.192816.peg.826	hypothetical protein		0	0	0	0	-2
fig|6666666.192816.peg.827	hypothetical protein		0	0	0	0	-2
fig|6666666.192816.peg.829	Pterin-4-alpha-carbinolamine dehydratase (EC 4.2.1.96);Ontology_term=KEGG_ENZYME:4.2.1.96		0	0	0	0	-2
fig|6666666.192816.peg.838	Magnesium and cobalt efflux protein CorC		0	0	0	0	-2
fig|6666666.192816.peg.839	Diacylglycerol kinase (EC 2.7.1.107);Ontology_term=KEGG_ENZYME:2.7.1.107		0	0	0	0	-2
fig|6666666.192816.peg.84	Guanylate kinase (EC 2.7.4.8);Ontology_term=KEGG_ENZYME:2.7.4.8		0	0	0	0	-2
fig|6666666.192816.peg.840	Metal-dependent hydrolase YbeY%2C involved in rRNA and/or ribosome maturation and assembly		0	0	0	0	-2
fig|6666666.192816.peg.841	tRNA dimethylallyltransferase (EC 2.5.1.75);Ontology_term=KEGG_ENZYME:2.5.1.75		0	0	0	0	-2
fig|6666666.192816.peg.842	hypothetical protein		0	0	0	0	-2
fig|6666666.192816.peg.844	hypothetical protein		0	0	0	0	-2
fig|6666666.192816.peg.85	hypothetical protein		0	0	0	0	-2
fig|6666666.192816.peg.851	hypothetical protein		0	0	0	0	-2
fig|6666666.192816.peg.853	peptidase%2C U32 family large subunit [C1]		0	0	0	0	-2
fig|6666666.192816.peg.855	hypothetical protein		0	0	0	0	-2
fig|6666666.192816.peg.857	Phosphoribosyl-AMP cyclohydrolase (EC 3.5.4.19) / Phosphoribosyl-ATP pyrophosphatase (EC 3.6.1.31);Ontology_term=KEGG_ENZYME:3.5.4.19,KEGG_ENZYME:3.6.1.31		0	0	0	0	-2
fig|6666666.192816.peg.858	hypothetical protein		0	0	0	0	-2
fig|6666666.192816.peg.860	glutaredoxin		0	0	0	0	-2
fig|6666666.192816.peg.861	YrbA protein		0	0	0	0	-2
fig|6666666.192816.peg.862	Uncharacterized monothiol glutaredoxin ycf64-like		0	0	0	0	-2
fig|6666666.192816.peg.863	A/G-specific adenine glycosylase (EC 3.2.2.-);Ontology_term=KEGG_ENZYME:3.2.2.-		0	0	0	0	-2
fig|6666666.192816.peg.865	Proton/glutamate symport protein @ Sodium/glutamate symport protein		0	0	0	0	-2
fig|6666666.192816.peg.867	ADP-heptose--lipooligosaccharide heptosyltransferase II (EC 2.4.1.-);Ontology_term=KEGG_ENZYME:2.4.1.-		0	0	0	0	-2
fig|6666666.192816.peg.868	polysaccharide biosynthesis protein		0	0	0	0	-2
fig|6666666.192816.peg.87	acriflavin resistance protein		0	0	0	0	-2
fig|6666666.192816.peg.871	hypothetical protein		0	0	0	0	-2
fig|6666666.192816.peg.872	methyltransferase%2C FkbM family domain protein		0	0	0	0	-2
fig|6666666.192816.peg.875	hypothetical protein		0	0	0	0	-2
fig|6666666.192816.peg.88	Outer membrane protein		0	0	0	0	-2
fig|6666666.192816.peg.881	hypothetical protein		0	0	0	0	-2
fig|6666666.192816.peg.882	Undecaprenyl-diphosphatase (EC 3.6.1.27);Ontology_term=KEGG_ENZYME:3.6.1.27		0	0	0	0	-2
fig|6666666.192816.peg.887	Mobile element protein		0	0	0	0	-2
fig|6666666.192816.peg.888	hypothetical protein		0	0	0	0	-2
fig|6666666.192816.peg.889	hypothetical protein		0	0	0	0	-2
fig|6666666.192816.peg.89	hypothetical protein		0	0	0	0	-2
fig|6666666.192816.peg.890	hypothetical protein		0	0	0	0	-2
fig|6666666.192816.peg.891	hypothetical protein		0	0	0	0	-2
fig|6666666.192816.peg.892	dTDP-4-dehydrorhamnose reductase (EC 1.1.1.133);Ontology_term=KEGG_ENZYME:1.1.1.133		0	0	0	0	-2
fig|6666666.192816.peg.894	TsaB protein%2C required for threonylcarbamoyladenosine (t(6)A) formation in tRNA		0	0	0	0	-2
fig|6666666.192816.peg.895	CrcB protein		0	0	0	0	-2
fig|6666666.192816.peg.896	hypothetical protein		0	0	0	0	-2
fig|6666666.192816.peg.897	hypothetical protein		0	0	0	0	-2
fig|6666666.192816.peg.898	Twin-arginine translocation protein TatC		0	0	0	0	-2
fig|6666666.192816.peg.9	SSU ribosomal protein S17p (S11e)		0	0	0	0	-2
fig|6666666.192816.peg.900	Zinc ABC transporter%2C periplasmic-binding protein ZnuA		0	0	0	0	-2
fig|6666666.192816.peg.901	Pantoate--beta-alanine ligase (EC 6.3.2.1);Ontology_term=KEGG_ENZYME:6.3.2.1		0	0	0	0	-2
fig|6666666.192816.peg.902	hypothetical protein		0	0	0	0	-2
fig|6666666.192816.peg.903	Superoxide dismutase [Cu-Zn] precursor (EC 1.15.1.1);Ontology_term=KEGG_ENZYME:1.15.1.1		0	0	0	0	-2
fig|6666666.192816.peg.908	hypothetical protein		0	0	0	0	-2
fig|6666666.192816.peg.909	Excinuclease ABC subunit C		0	0	0	0	-2
fig|6666666.192816.peg.910	FIG028593: membrane protein		0	0	0	0	-2
fig|6666666.192816.peg.915	rRNA small subunit methyltransferase H		0	0	0	0	-2
fig|6666666.192816.peg.927	hypothetical protein		0	0	0	0	-2
fig|6666666.192816.peg.931	hypothetical protein		0	0	0	0	-2
fig|6666666.192816.peg.936	hypothetical protein		0	0	0	0	-2
fig|6666666.192816.peg.937	hypothetical protein		0	0	0	0	-2
fig|6666666.192816.peg.94	Sodium-dependent phosphate transporter		0	0	0	0	-2
fig|6666666.192816.peg.947	hypothetical protein		0	0	0	0	-2
fig|6666666.192816.peg.949	hypothetical protein		0	0	0	0	-2
fig|6666666.192816.peg.950	Protoporphyrinogen IX oxidase%2C novel form%2C HemJ (EC 1.3.-.-);Ontology_term=KEGG_ENZYME:1.3.-.-		0	0	0	0	-2
fig|6666666.192816.peg.951	ATP-dependent nuclease%2C subunit A		0	0	0	0	-2
fig|6666666.192816.peg.955	Glycyl-tRNA synthetase beta chain (EC 6.1.1.14);Ontology_term=KEGG_ENZYME:6.1.1.14		0	0	0	0	-2
fig|6666666.192816.peg.956	hypothetical protein		0	0	0	0	-2
fig|6666666.192816.peg.957	hypothetical protein		0	0	0	0	-2
fig|6666666.192816.peg.963	hypothetical protein		0	0	0	0	-2
fig|6666666.192816.peg.966	LSU ribosomal protein L35p		0	0	0	0	-2
fig|6666666.192816.peg.97	hypothetical protein		0	0	0	0	-2
fig|6666666.192816.peg.970	Periplasmic divalent cation tolerance protein CutA		0	0	0	0	-2
fig|6666666.192816.peg.971	hypothetical protein		0	0	0	0	-2
fig|6666666.192816.peg.973	hypothetical protein		0	0	0	0	-2
fig|6666666.192816.peg.975	hypothetical protein		0	0	0	0	-2
fig|6666666.192816.peg.976	Outer membrane protein assembly factor YaeT precursor		0	0	0	0	-2
fig|6666666.192816.peg.980	hypothetical protein		0	0	0	0	-2
fig|6666666.192816.peg.981	hypothetical protein		0	0	0	0	-2
fig|6666666.192816.peg.982	Leader peptidase (Prepilin peptidase) (EC 3.4.23.43) / N-methyltransferase (EC 2.1.1.-);Ontology_term=KEGG_ENZYME:3.4.23.43,KEGG_ENZYME:2.1.1.-		0	0	0	0	-2
fig|6666666.192816.peg.983	hypothetical protein		0	0	0	0	-2
fig|6666666.192816.peg.984	hypothetical protein		0	0	0	0	-2
fig|6666666.192816.peg.986	Hydrolase (HAD superfamily)%2C YqeK		0	0	0	0	-2
fig|6666666.192816.peg.987	hypothetical protein		0	0	0	0	-2
fig|6666666.192816.peg.99	Peptidase%2C M23/M37 family		0	0	0	0	-2
fig|6666666.192816.peg.994	5-formyltetrahydrofolate cyclo-ligase (EC 6.3.3.2);Ontology_term=KEGG_ENZYME:6.3.3.2		0	0	0	0	-2
fig|6666666.192816.peg.995	TPR domain protein%2C putative component of TonB system		0	0	0	0	-2
	tRNA-Thr-GGT
	tRNA-Thr-GGT
	tRNA-Thr-GGT
	tRNA-Leu-CAA
	tRNA-Leu-CAA
	tRNA-Leu-CAA
	tRNA-Lys-TTT
	tRNA-Lys-TTT
	tRNA-Lys-TTT
	tRNA-Phe-GAA
	tRNA-Phe-GAA
	tRNA-Phe-GAA
	tRNA-His-GTG
	tRNA-His-GTG
	tRNA-His-GTG
	tRNA-Gly-GCC
	tRNA-Gly-GCC
	tRNA-Gly-GCC
	tRNA-Arg-TCG
	tRNA-Arg-TCG
	tRNA-Arg-TCG
	tRNA-Asp-GTC
	tRNA-Asp-GTC
	tRNA-Asp-GTC
	tRNA-Arg-ACG
	tRNA-Arg-ACG
	tRNA-Arg-ACG
	tRNA-Arg-CCT
	tRNA-Arg-CCT
	tRNA-Arg-CCT
	tRNA-Ala-GGC
	tRNA-Ala-GGC
	tRNA-Ala-GGC
	tRNA-Tyr-GTA
	tRNA-Tyr-GTA
	tRNA-Tyr-GTA
	tRNA-Leu-GAG
	tRNA-Leu-GAG
	tRNA-Leu-GAG
	tRNA-Met-CAT
	tRNA-Met-CAT
	tRNA-Met-CAT
	tRNA-Met-CAT
	tRNA-Met-CAT
	tRNA-Met-CAT
	tRNA-Trp-CCA
	tRNA-Trp-CCA
	tRNA-Trp-CCA
	tRNA-Ser-GCT
	tRNA-Ser-GCT
	tRNA-Ser-GCT
	tRNA-Val-TAC
	tRNA-Val-TAC
	tRNA-Val-TAC
	tRNA-Ala-TGC
	tRNA-Ala-TGC
	tRNA-Ala-TGC
	tRNA-Ile-GAT
	tRNA-Ile-GAT
	tRNA-Ile-GAT
	Small Subunit Ribosomal RNA%3B ssuRNA%3B SSU rRNA
	Small Subunit Ribosomal RNA%3B ssuRNA%3B SSU rRNA
	Small Subunit Ribosomal RNA%3B ssuRNA%3B SSU rRNA
	tRNA-Leu-TAG
	tRNA-Leu-TAG
	tRNA-Leu-TAG
	tRNA-Met-CAT
	tRNA-Met-CAT
	tRNA-Met-CAT
	tRNA-Pro-TGG
	tRNA-Pro-TGG
	tRNA-Pro-TGG
	tRNA-Ser-GGA
	tRNA-Ser-GGA
	tRNA-Ser-GGA
	tRNA-Pro-GGG
	tRNA-Pro-GGG
	tRNA-Pro-GGG
	tRNA-Thr-TGT
	tRNA-Thr-TGT
	tRNA-Thr-TGT
	tRNA-Gly-TCC
	tRNA-Gly-TCC
	tRNA-Gly-TCC
	tRNA-Asn-GTT
	tRNA-Asn-GTT
	tRNA-Asn-GTT
	tRNA-Arg-TCT
	tRNA-Arg-TCT
	tRNA-Arg-TCT
	tRNA-Val-GAC
	tRNA-Val-GAC
	tRNA-Val-GAC
	tRNA-Glu-TTC
	tRNA-Glu-TTC
	tRNA-Glu-TTC
	tRNA-Cys-GCA
	tRNA-Cys-GCA
	tRNA-Cys-GCA
	tRNA-Leu-TAA
	tRNA-Leu-TAA
	tRNA-Leu-TAA
	tRNA-Gln-TTG
	tRNA-Gln-TTG
	tRNA-Gln-TTG
	Large Subunit Ribosomal RNA%3B lsuRNA%3B LSU rRNA
	Large Subunit Ribosomal RNA%3B lsuRNA%3B LSU rRNA
	Large Subunit Ribosomal RNA%3B lsuRNA%3B LSU rRNA
