# Supplementary material for: Two intracellular and cell type-specific bacterial symbionts in the placozoan Trichoplax H2
Source: Nat Microbiol. 2019 Jun 10;4(9):1465–74. doi: 10.1038/s41564-019-0475-9 (PMC6784892; doi:10.1038/s41564-019-0475-9)
Supplement: Supplementary file 4 — Trichoplax H2 transcriptome analysis. [file 41564_2019_475_MOESM4_ESM.xlsx]

## Sheet: ST 4 - Trichopax H2 expression
Supplementary Table 4 – Trichoplax H2 transcriptome analysis
Table listing transcripts, their NCBI annotations and the expression levels of three individuals and their average in transcripts per million. The table is sorted by descending level of transcription and color coded (from red=high expression to green low expression) expression level as log10 of the average TPM is provided.
CDS_name	name	gene_nr	tpm_TR1	tpm_TR2	tpm_TR3	AVG_TPM	Expression as LOG10(AVG_TPM+0.01)	NCBI annotation
l|DS985278.1	EDV19249.1	847	47260.9	20034.6	25178.7	30824.7	4.4889	hypothetical protein
l|DS985251.1	EDV21967.1	3487	22851.7	22777.5	21372.5	22333.9	4.34896	Trypsin CG30028-PA
l|DS985244.1	EDV25640.1	7659	15686.6	17007.6	9172.19	13955.5	4.14474	hypothetical protein
l|DS985261.1	EDV20230.1	1824	11923.6	9990.99	13352.8	11755.8	4.07025	unknown
l|DS985242.1	EDV27450.1	9196	9404.47	10162	14836.1	11467.5	4.05947	trypsin
l|DS985288.1	EDV19114.1	708	15965.6	3707.01	10803.5	10158.7	4.00684	unnamed protein product
l|DS985278.1	EDV19262.1	869	15965.6	3707.01	10803.5	10158.7	4.00684	unnamed protein product
l|DS985244.1	EDV25556.1	7486	12242.2	6404.15	9896.46	9514.27	3.97838	thioester-containing protein
l|DS985245.1	EDV25053.1	6438	10284.6	9369.49	6445.22	8699.77	3.93951	hypothetical protein
l|DS985242.1	EDV28312.1	9826	9770.5	8780.99	6310.17	8287.22	3.91841	histone H1
l|DS985260.1	EDV20350.1	1960	7417.02	7412.68	8769.46	7866.39	3.89578	hypothetical protein
l|DS985244.1	EDV25661.1	7696	4728.53	6706.39	8858.3	6764.41	3.83023	Human Plasminogen Catalytic Domain%2C K698m Mutant
l|DS985241.1	EDV28507.1	10208	3093.85	6144.28	8844.25	6027.46	3.78014	retinol dehydrogenase 8 like
l|DS985247.1	EDV23205.1	5019	5285.44	5937.77	6800.98	6008.06	3.77874	unknown
l|DS985241.1	EDV29239.1	10062	4355.43	5932.4	7283.74	5857.19	3.76769	mitochondrial ribosomal protein S25
l|DS985247.1	EDV23027.1	4661	5485.5	5790.87	5337.86	5538.08	3.74336	MGC64575 protein
l|DS985243.1	EDV27009.1	8312	3454.51	5585.78	6761.22	5267.17	3.72158	cathepsin L-like cysteine proteinase B
l|DS985246.1	EDV24246.1	5721	4325.85	4861.64	5471.15	4886.21	3.68897	hypothetical protein
l|DS985242.1	EDV27360.1	9016	4204.44	4909.57	5201.38	4771.8	3.67868	hypothetical protein
l|DS985245.1	EDV25008.1	6353	4182.07	4809.65	4215.09	4402.27	3.64368	hypothetical protein
l|DS985278.1	EDV19242.1	836	5807.85	4009.51	3319.48	4378.95	3.64137	hypothetical protein
l|DS985246.1	EDV23951.1	5879	5254.22	3827.61	3959.31	4347.05	3.6382	hypothetical protein DDBDRAFT_0188446
l|DS985256.1	EDV20979.1	2544	2303.18	2819.16	7716.69	4279.68	3.63141	hypothetical protein
l|DS985254.1	EDV21196.1	2814	3897.47	4687.12	3697.51	4094.03	3.61215	unnamed protein product
l|DS985242.1	EDV27656.1	9591	3606.08	3035.92	3636.95	3426.32	3.53483	topoisomerase (DNA) II beta binding protein
l|DS985245.1	EDV24824.1	5966	3836.99	3072.44	3312.46	3407.3	3.53241	hypothetical protein
l|DS985241.1	EDV29376.1	10334	1528.68	4417.6	4155.3	3367.19	3.52727	Ctsd protein
l|DS985245.1	EDV24371.1	5970	2423.42	3319.22	4337.77	3360.14	3.52636	hypothetical protein
l|DS985242.1	EDV27972.1	9102	3691.61	2438.13	3933.85	3354.53	3.52563	nuclear receptor AmNR7
l|DS985280.1	EDV19200.1	784	2825.29	2452.39	4313.98	3197.22	3.50477	hypothetical protein
l|DS985243.1	EDV26435.1	8226	1689.79	2260.33	4729.85	2893.32	3.4614	Cd63-prov protein
l|DS985245.1	EDV24399.1	6020	2816.8	3030.23	2690	2845.68	3.45419	Secp1 protein precursor
l|DS985243.1	EDV26551.1	8472	2111.94	2709.08	3664.66	2828.56	3.45157	hypothetical protein
l|DS985249.1	EDV22402.1	4087	2297.04	2670.31	3350.76	2772.7	3.4429	14-3-3 CG17870-PA%2C isoform A
l|DS985254.1	EDV21334.1	2900	2344.59	2064.99	3556.37	2655.32	3.42412	LOC494700 protein
l|DS985270.1	EDV19609.1	1190	3486.96	2040.44	2379.51	2635.64	3.42089	hypothetical protein
l|DS985810.1	EDV18681.1	275	2844.52	3030.67	2007.4	2627.53	3.41955	Tubulin alpha-3 chain (Alpha-tubulin 3)
l|DS985243.1	EDV26787.1	7872	1842.2	2494.5	3024.17	2453.62	3.38981	hypothetical protein
l|DS985261.1	EDV20237.1	1846	2367.54	2605.87	2342.69	2438.7	3.38716	Cys protease inhibitor
l|DS985243.1	EDV27088.1	8473	2093.97	2760.76	2195.79	2350.17	3.3711	hypothetical protein LOC514569
l|DS985247.1	EDV23140.1	4898	2021.64	2531.5	2238.5	2263.88	3.35486	ribosomal protein S12
l|DS985241.1	EDV28613.1	10420	1999.96	2335.2	2356	2230.39	3.34838	ribosomal protein L32
l|DS985249.1	EDV22392.1	4055	1786.44	2073.92	2722.42	2194.26	3.34129	NADP-dependent leukotriene B4 12-hydroxydehydrogenase
l|DS985244.1	EDV25675.1	7742	2672.88	2692.51	1141.14	2168.84	3.33623	hypothetical protein
l|DS985242.1	EDV27893.1	8939	1644.19	2328.15	2402.91	2125.08	3.32738	Ribosomal protein S26 CG10305-PB
l|DS985247.1	EDV23424.1	4813	2081.99	2327	1675.3	2028.1	3.30709	histone H2B.1
l|DS985242.1	EDV27406.1	9105	1731.31	2181.37	1992.76	1968.48	3.29413	hypothetical protein
l|DS985243.1	EDV27017.1	8327	1355.5	2374.03	2147.84	1959.12	3.29206	L36
l|DS985251.1	EDV22049.1	3632	1114.4	1423.16	3299.52	1945.69	3.28908	hypothetical protein LOC618809
l|DS985241.1	EDV29454.1	10510	1706.2	1898.04	2169.9	1924.71	3.28437	heterogeneous nuclear ribonucleoprotein A3
l|DS985242.1	EDV28284.1	9757	1741.91	2365.23	1655.28	1920.81	3.28349	hypothetical protein
l|DS985242.1	EDV27844.1	9925	1290.69	2195.97	2250.14	1912.27	3.28155	GA11806-PA
l|DS985270.1	EDV19610.1	1191	2341.13	1522.9	1842.75	1902.26	3.27927	Mig30
l|DS985284.1	EDV19142.1	730	2038.46	1922.71	1591.27	1850.81	3.26736	anti-proliferative protein
l|DS985249.1	EDV22393.1	4056	2031.1	1740.81	1638.97	1803.63	3.25615	hypothetical protein
l|DS985242.1	EDV27910.1	8968	1618.73	1803.85	1908.84	1777.14	3.24972	60S ribosomal protein L6 (TAX-responsive enhancer element binding protein 107) (TAXREB107) (Neoplasm-related protein C140)
l|DS985241.1	EDV28936.1	10997	2023.96	1639.74	1642.28	1768.66	3.24765	CG32473-PB
l|DS985244.1	EDV25641.1	7660	1763.01	2281.85	1236.74	1760.53	3.24565	hypothetical protein
l|DS985244.1	EDV25539.1	7450	1365.6	2162.99	1709.02	1745.87	3.24201	hypothetical protein
l|DS985244.1	EDV25677.1	7744	2116.39	1602.09	1422.12	1713.53	3.2339	hypothetical protein
l|DS985246.1	EDV24148.1	5528	1945.44	1601.41	1556.95	1701.27	3.23077	L4/L1
l|DS985288.1	EDV19112.1	706	2217.96	1202.61	1630.9	1683.82	3.2263	hypothetical protein
l|DS985244.1	EDV26143.1	7667	1522.73	1356.75	2118.72	1666.07	3.22169	ferritin
l|DS985241.1	EDV29822.1	11313	862.304	913.997	3138.16	1638.15	3.21436	Protein KIAA0174
l|DS985247.1	EDV23570.1	5117	1158.82	1856.29	1893.8	1636.3	3.21387	Unknown (protein for MGC:83396)
l|DS985254.1	EDV21351.1	2934	1853.09	1486.93	1463.89	1601.3	3.20448	ENSANGP00000020286
l|DS985247.1	EDV23383.1	4738	1923.35	1681.8	1192.68	1599.28	3.20393	putative lung tumor suppressor
l|DS985244.1	EDV25649.1	7673	1575.64	1442.46	1742.8	1586.97	3.20057	unnamed protein product
l|DS985260.1	EDV20377.1	2030	1587.42	1608.66	1447.64	1547.91	3.18975	hypothetical protein
l|DS985244.1	EDV25438.1	7250	1854.99	1211.83	1550.8	1539.21	3.1873	hypothetical protein
l|DS985272.1	EDV19500.1	1108	1435.14	1427.76	1741.94	1534.95	3.1861	alpha amylase%2C catalytic region
l|DS985245.1	EDV24811.1	6825	1428.65	1506.04	1653.81	1529.5	3.18455	microsomal glutathione S-transferase 3
l|DS985241.1	EDV29735.1	11128	938.729	1671.4	1726.58	1445.57	3.16004	hypothetical protein
l|DS985244.1	EDV25311.1	6974	1291.89	1423.39	1613.99	1443.09	3.1593	Ternary Complex Of The Dna Binding Domains Of The Oct1 And Sox2 Transcription Factors With A 19mer Oligonucleotide From The Hoxb1 Regulatory Element
l|DS985242.1	EDV27657.1	9592	1169.08	1483.78	1660.31	1437.72	3.15768	hypothetical protein
l|DS985253.1	EDV21471.1	2993	1093.56	1558.88	1598.15	1416.86	3.15133	ribosomal protein S3a
l|DS985246.1	EDV23791.1	5535	1262.24	1411.47	1511.29	1395	3.14458	C-SKI
l|DS985265.1	EDV19886.1	1494	957.055	1102.55	2111.39	1390.33	3.14312	CD151 antigen
l|DS985241.1	EDV28466.1	10122	1269.55	1184.63	1694.9	1383.03	3.14083	Profilin
l|DS985256.1	EDV20943.1	2463	1523.17	1437.2	1150	1370.12	3.13676	hypothetical protein
l|DS985249.1	EDV22595.1	4094	766.162	1606.06	1722.75	1364.99	3.13513	hypothetical protein XP_794647
l|DS985241.1	EDV29863.1	11397	1165.56	1787.8	1121.23	1358.2	3.13297	ubiquitin/ribosomal protein S27a fusion protein
l|DS985245.1	EDV24578.1	6368	1201.46	1511.59	1346.16	1353.07	3.13132	hypothetical protein
l|DS985247.1	EDV23361.1	4692	817.309	1043.57	2172.21	1344.36	3.12852	syntenin isoform 3
l|DS985241.1	EDV29513.1	10640	1221.68	1461.42	1336.93	1340.01	3.12711	GA16746-PA
l|DS985243.1	EDV26815.1	7928	710.241	801.663	2471.1	1327.67	3.12309	Unknown (protein for MGC:116528)
l|DS985247.1	EDV23587.1	5147	1052.63	1422.29	1457.71	1310.88	3.11757	cathepsin B precursor
l|DS985260.1	EDV20480.1	2069	840.966	1267.54	1777.45	1295.32	3.11238	hypothetical protein LOC496959
l|DS985278.1	EDV19246.1	842	1174.42	1696.86	1012.65	1294.64	3.11215	Structural Basis For Recognition Of The Mrna Class Ii Au- Rich Element By The Tandem Zinc Finger Domain Of Tis11d
l|DS985243.1	EDV26668.1	8704	1276.88	1617.3	918.045	1270.74	3.10406	hypothetical protein
l|DS985249.1	EDV22546.1	3995	601.773	1197.34	1957.23	1252.11	3.09765	unnamed protein product
l|DS985244.1	EDV25520.1	7415	1266.59	1517.65	955.292	1246.51	3.0957	unnamed protein product
l|DS985241.1	EDV29596.1	10846	1664.94	1395.88	673.505	1244.78	3.09509	hypothetical protein LOC394799
l|DS985243.1	EDV27074.1	8432	1190.32	1166	1374.15	1243.49	3.09465	S6
l|DS985248.1	EDV22979.1	4552	935.082	1524.8	1230.82	1230.23	3.08999	proline-rich antigen
l|DS985244.1	EDV25643.1	7662	1067.44	1588.27	973.37	1209.69	3.08268	hypothetical protein
l|DS985241.1	EDV28655.1	10490	1046.17	1097.27	1479.77	1207.74	3.08198	Epb7.2-prov protein
l|DS985252.1	EDV21579.1	3203	959.708	1171.03	1431.6	1187.45	3.07462	OSJNBa0029H02.16
l|DS985246.1	EDV23634.1	5236	907.161	976.741	1618.8	1167.57	3.06729	Glutamyl aminopeptidase (EAP) (Aminopeptidase A) (APA) (BP-1/6C3 antigen)
l|DS985244.1	EDV26045.1	7470	913.393	1279.05	1309.12	1167.19	3.06714	unnamed protein product
l|DS985244.1	EDV25545.1	7461	1002.59	1216.5	1240.77	1153.29	3.06194	ribosomal protein L34
l|DS985246.1	EDV23644.1	5247	1739.23	1243.98	385.24	1122.82	3.05031	hypothetical protein
l|DS985242.1	EDV28133.1	9431	881.438	1241.08	1239.89	1120.8	3.04953	60S ribosomal protein L28
l|DS985254.1	EDV21307.1	2850	1256.87	1433.93	627.669	1106.16	3.04382	hypothetical protein
l|DS985248.1	EDV22936.1	4449	732.52	851.563	1731.86	1105.31	3.04349	hypothetical protein
l|DS985255.1	EDV21107.1	2636	958.802	821.643	1515.64	1098.69	3.04088	aldolase C
l|DS985241.1	EDV29861.1	11393	1210.38	1168.22	908.244	1095.61	3.03966	hypothetical protein
l|DS985275.1	EDV19358.1	953	1002.61	1143.84	1135.43	1093.96	3.03901	ribosomal protein L7
l|DS985250.1	EDV22298.1	3884	1048.93	563.411	1655.27	1089.2	3.03711	hypothetical protein LOC550421
l|DS985246.1	EDV24282.1	5782	1030.83	732.455	1444.31	1069.2	3.02906	notch homolog 6%2C partial
l|DS985254.1	EDV21241.1	2909	1032.41	1070.76	1049.34	1050.84	3.02154	Guanine nucleotide-binding protein G(q) subunit alpha (Guanine nucleotide-binding protein alpha-q)
l|DS985255.1	EDV21070.1	2743	1347.44	948.604	839.855	1045.3	3.01924	hypothetical protein
l|DS985291.1	EDV19102.1	696	1174.84	1124.38	826.417	1041.88	3.01782	hypothetical protein
l|DS985244.1	EDV25492.1	7356	894.738	1161.34	1058.55	1038.21	3.01629	Human Renal Dipeptidase Complexed With Cilastatin
l|DS985247.1	EDV23315.1	4601	1068.01	970.773	1064.96	1034.58	3.01477	hypothetical protein
l|DS985247.1	EDV23278.1	5162	774.759	1215.71	1106.71	1032.39	3.01385	60S acidic ribosomal protein P1
l|DS985242.1	EDV28106.1	9377	1054.84	1110.7	927.336	1030.96	3.01325	Microsomal glutathione S-transferase 2 (Microsomal GST-2) (Microsomal GST-II)
l|DS985241.1	EDV28475.1	10141	1303.04	965.19	774.055	1014.09	3.00608	hypothetical protein LOC436979
l|DS985250.1	EDV22194.1	3670	872.785	988.192	1172.25	1011.08	3.00479	radixin%2C partial
l|DS985256.1	EDV20932.1	2579	1033.96	1371.61	615.228	1006.93	3.003	hypothetical protein
l|DS985465.1	EDV18894.1	488	832.294	968.483	1211.71	1004.16	3.00181	trypsinogen
l|DS985278.1	EDV19269.1	850	1222.61	880.691	885.327	996.209	2.99835	hypothetical protein
l|DS985241.1	EDV29018.1	11167	1088	901.031	999.384	996.138	2.99832	60S ribosomal protein L13
l|DS985244.1	EDV26043.1	7467	1831.5	697.165	430.64	986.435	2.99407	carboxypeptidase D precursor
l|DS985265.1	EDV19895.1	1508	621.736	1101.49	1216.35	979.859	2.99117	X-prolyl aminopeptidase (aminopeptidase P) 1%2C soluble variant
l|DS985242.1	EDV27873.1	8896	753.48	899.982	1247.56	967.007	2.98543	MGC68539 protein
l|DS985279.1	EDV19229.1	816	878.876	1142.57	878.542	966.663	2.98528	ribosomal protein S19
l|DS985248.1	EDV22798.1	4528	915.193	1122.04	847.295	961.509	2.98296	Sb:cb283 protein
l|DS985243.1	EDV26407.1	8169	923.595	1152.14	760.669	945.468	2.97565	ribosomal protein S17
l|DS985244.1	EDV26148.1	7676	668.527	1013.64	1147.88	943.349	2.97468	SRP0001LB
l|DS985247.1	EDV23024.1	4658	847.986	838.911	1117.25	934.716	2.97068	Pancreatic triacylglycerol lipase precursor (Pancreatic lipase) (PL)
l|DS985247.1	EDV23531.1	5032	1126.44	955.985	704.116	928.847	2.96795	unnamed protein product
l|DS985245.1	EDV24655.1	6527	844.831	945.462	960.981	917.091	2.96242	mitochondrial solute carrier protein
l|DS985254.1	EDV21293.1	2825	726.642	1074.37	949.136	916.716	2.96224	glutathione S-transferase
l|DS985241.1	EDV29510.1	10636	785.442	980.05	952.982	906.158	2.95721	hypothetical protein
l|DS985260.1	EDV20379.1	2032	1493.43	782.908	434.959	903.766	2.95606	hypothetical protein
l|DS985241.1	EDV29007.1	11141	595.47	794.69	1311.29	900.483	2.95448	hypothetical protein
l|DS985250.1	EDV22238.1	3761	500.067	937.402	1251.67	896.38	2.9525	Glutathione S-transferase Yb-3 (Chain 4) (GST Yb3) (GST class-mu 3)
l|DS985248.1	EDV22800.1	4531	917.136	778.542	950.882	882.187	2.94557	F-box/WD-repeat protein 11 (F-box/WD-repeat protein 1B) (F-box and WD-repeats protein beta-TrCP2)
l|DS985250.1	EDV22176.1	3885	670.03	1001.03	946.813	872.624	2.94083	PAI-1 mRNA-binding protein
l|DS985245.1	EDV24521.1	6246	937.196	1064.29	610.415	870.634	2.93984	high mobility group protein 1
l|DS985244.1	EDV25726.1	6870	755.424	1071.68	770.309	865.804	2.93742	hypothetical protein
l|DS985242.1	EDV27351.1	9002	734.002	931.137	930.042	865.06	2.93705	hypothetical protein LOC445038
l|DS985262.1	EDV20188.1	1741	851.456	796.775	936.555	861.595	2.93531	Clathrin heavy chain 1 (CLH-17)
l|DS985241.1	EDV29084.1	11291	1063.14	692.464	811.348	855.651	2.9323	deleted in malignant brain tumors 1 isoform c precursor
l|DS985246.1	EDV24100.1	5439	923.693	746.654	884.48	851.609	2.93025	hypothetical protein 58.t00022 [Entamoeba histolytica HM-1:IMSS]
l|DS985277.1	EDV19294.1	872	970.364	1003.41	559.581	844.452	2.92658	hypothetical protein
l|DS985246.1	EDV23952.1	5881	629.761	740.911	1151.11	840.594	2.92459	Type-1 angiotensin II receptor-associated protein (AT1 receptor-associated protein)
l|DS985246.1	EDV24201.1	5632	820.238	874.244	814.563	836.348	2.92239	hypothetical protein
l|DS985243.1	EDV26288.1	7943	807.951	822.131	876.112	835.398	2.9219	LOC495275 protein
l|DS985245.1	EDV24590.1	6394	667.757	606.88	1224.83	833.156	2.92073	hypothetical protein ABO_0819
l|DS985253.1	EDV21449.1	3112	764.641	934.312	774.155	824.369	2.91613	hypothetical protein AN6669.2
l|DS985242.1	EDV27599.1	9475	642.533	715.196	1113.35	823.693	2.91577	1.2a Resolution Structure Of A Crayfish Trypsin Complexed With A Peptide Inhibitor%2C Sgti
l|DS985245.1	EDV24746.1	6695	936.39	868.974	664.991	823.452	2.91564	unnamed protein product
l|DS985274.1	EDV19410.1	1026	648.337	701.684	1100.72	816.914	2.91218	unnamed protein product
l|DS985241.1	EDV29713.1	11086	718.254	939.536	780.695	812.828	2.91	hypothetical protein
l|DS985261.1	EDV20314.1	1893	720.923	940.954	756.568	806.148	2.90642	N-acetylated alpha-linked acidic dipeptidase 2
l|DS985262.1	EDV20148.1	1769	547.299	635.473	1192.27	791.681	2.89856	hypothetical protein DDBDRAFT_0190105
l|DS985253.1	EDV21536.1	3126	697.159	856.175	819.961	791.098	2.89824	hypothetical protein
l|DS985242.1	EDV28108.1	9381	675.948	863.816	832.798	790.854	2.8981	60S ribosomal protein L7a
l|DS985241.1	EDV29308.1	10207	580.996	844.888	926.306	784.063	2.89436	cathepsin D1
l|DS985279.1	EDV19235.1	826	690.069	815.203	844.53	783.267	2.89392	CG2746-PA
l|DS985249.1	EDV22598.1	4099	598.996	710.23	1037.98	782.402	2.89344	putative epoxide hydrolase-related protein
l|DS985245.1	EDV25232.1	6799	690.779	716.545	939.697	782.34	2.8934	CG13902-PA
l|DS985247.1	EDV23438.1	4839	562.741	906.316	866.248	778.435	2.89123	ATPase%2C H+ transporting%2C lysosomal 21kDa%2C V0 subunit b isoform 1
l|DS985243.1	EDV27016.1	8326	589.054	645.55	1061.25	765.285	2.88383	ubiquilin 2
l|DS985246.1	EDV24095.1	5424	932.698	552.57	784.125	756.464	2.87879	unnamed protein product
l|DS985241.1	EDV29745.1	11147	600.415	704.978	962.925	756.106	2.87859	Unknown (protein for MGC:64263)
l|DS985245.1	EDV24675.1	6570	729.906	1092.94	425.367	749.404	2.87472	hypothetical protein
l|DS985243.1	EDV27178.1	8664	484.533	959.723	799.316	747.857	2.87382	L37a
l|DS985241.1	EDV29120.1	11355	395.251	534.458	1306.78	745.496	2.87245	transcription factor HFK2 - human (fragment)
l|DS985245.1	EDV24454.1	6113	575.073	889.359	749.134	737.855	2.86798	MGC81104 protein
l|DS985243.1	EDV27293.1	8884	509.483	723.329	975.688	736.167	2.86698	hypothetical protein
l|DS985246.1	EDV23835.1	5625	848.63	782.909	576.111	735.883	2.86681	novel protein similar to vertebrate protease%2C serine (trypsin) family
l|DS985243.1	EDV26953.1	8215	641.301	853.12	712.543	735.655	2.86668	PALS2-alpha splice variant
l|DS985243.1	EDV26948.1	8205	704.14	851.038	651.428	735.535	2.86661	salivary secreted ribonuclease
l|DS985270.1	EDV19591.1	1195	652.107	767.975	784.574	734.885	2.86623	ubuiquitin/ribosomal L40 fusion protein
l|DS985264.1	EDV19920.1	1519	416.864	1106.9	670.6	731.455	2.86419	unnamed protein product
l|DS985242.1	EDV27329.1	8955	638.681	522.051	1032.19	730.974	2.86391	CG3529-PB
l|DS985246.1	EDV23637.1	5239	550.557	673.786	968.417	730.92	2.86388	CG32473-PB
l|DS985243.1	EDV26812.1	7924	624.182	637.433	928.792	730.136	2.86341	ring finger and KH domain containing 3%2C partial
l|DS985241.1	EDV29366.1	10319	642.89	649.171	896.472	729.511	2.86304	16.7Kd protein
l|DS985243.1	EDV26232.1	7838	438.069	842.34	904.647	728.352	2.86235	granulin
l|DS985247.1	EDV23250.1	5099	530.761	739.54	898.765	723.022	2.85916	fibrinolytic enzyme
l|DS985241.1	EDV28473.1	10138	562.708	654.802	950.354	722.621	2.85892	cold inducible RNA binding protein
l|DS985253.1	EDV21531.1	3117	629.443	613.956	918.606	720.668	2.85774	Hypothetical protein CBG14247
l|DS985241.1	EDV28465.1	10121	494.433	733.961	929.859	719.418	2.85699	profilin
l|DS985242.1	EDV27896.1	8942	558.648	660.274	938.255	719.059	2.85677	golgi associated%2C gamma adaptin ear containing%2C ARF binding protein 1
l|DS985242.1	EDV27542.1	9362	674.194	738.358	740.859	717.804	2.85601	Ddah1-prov protein
l|DS985267.1	EDV19770.1	1352	789.251	752.855	608.077	716.728	2.85536	Cat-prov protein
l|DS985264.1	EDV19969.1	1530	836.077	950.254	360.724	715.685	2.85473	temptin
l|DS985428.1	EDV18920.1	514	673.656	676.649	790.147	713.484	2.85339	glutathione S-transferase
l|DS985251.1	EDV21958.1	3470	485.914	570.545	1060.15	705.536	2.84853	apical early endosomal glycoprotein precursor
l|DS985260.1	EDV20471.1	2055	732.178	704.658	662.563	699.8	2.84498	hypothetical protein
l|DS985251.1	EDV21835.1	3433	524.3	771.496	803.367	699.721	2.84493	S10
l|DS985247.1	EDV23292.1	5189	411.048	942.661	742.09	698.6	2.84423	ribosomal protein L30
l|DS985244.1	EDV26047.1	7472	704.365	588.068	776.773	689.735	2.83869	hypothetical protein
l|DS985242.1	EDV27716.1	9697	392.64	618.414	1040.26	683.771	2.83492	ENSANGP00000018466
l|DS985242.1	EDV28246.1	9673	624.492	678.798	700.422	667.904	2.82472	ribosomal protein S2
l|DS985242.1	EDV27392.1	9074	1063.2	851.906	78.7665	664.624	2.82258	hypothetical protein
l|DS985244.1	EDV25465.1	7300	719.954	877.799	388.348	662.034	2.82089	hypothetical protein
l|DS985245.1	EDV24562.1	6333	656.051	767.174	548.634	657.286	2.81776	ribosomal protein L24
l|DS985245.1	EDV24400.1	6021	657.056	624.701	684.118	655.292	2.81644	hypothetical protein
l|DS985250.1	EDV22270.1	3822	366.952	917.788	675.334	653.358	2.81516	S19
l|DS985241.1	EDV28492.1	10173	458.525	745.949	745.55	650.008	2.81293	cathepsin l
l|DS985244.1	EDV25910.1	7190	419.76	709.225	815.082	648.022	2.8116	CG1009-PC%2C isoform C%2C partial
l|DS986111.1	EDV18579.1	173	416.408	671.167	855.097	647.557	2.81128	hypothetical protein
l|DS985241.1	EDV29220.1	10011	552.34	576.32	813.851	647.504	2.81125	hypothetical protein
l|DS985254.1	EDV21348.1	2930	336.331	1119.62	473.406	643.119	2.8083	hypothetical protein
l|DS985241.1	EDV28448.1	10094	651.862	585.684	690.589	642.712	2.80802	metallothionein
l|DS985243.1	EDV26979.1	8258	1022.41	853.241	51.6631	642.438	2.80784	hypothetical protein
l|DS985246.1	EDV24162.1	5557	674.925	702.635	548.444	642.001	2.80754	mitochondrial carrier protein MGC4399
l|DS985247.1	EDV23511.1	4982	825.494	547.855	546.967	640.105	2.80626	hypothetical protein
l|DS985717.1	EDV18713.1	307	713.006	725.018	465.543	634.522	2.80245	hypothetical protein
l|DS985247.1	EDV23419.1	4804	425.633	678.214	797.89	633.912	2.80204	unnamed protein product
l|DS985242.1	EDV27931.1	9015	371.772	667.183	861.8	633.585	2.80181	The Bovine Npc2 (Niemann-Pick C2) Protein
l|DS985241.1	EDV29692.1	11044	516.419	739.265	640.348	632.011	2.80073	ribosomal protein L17
l|DS985244.1	EDV25484.1	7338	793.137	770.044	332.109	631.763	2.80056	CG11654-PA
l|DS985249.1	EDV22307.1	3901	410.055	334.394	1136.53	626.993	2.79727	hypothetical protein
l|DS985255.1	EDV21138.1	2688	660.554	694.868	518.953	624.792	2.79574	hypothetical protein
l|DS985260.1	EDV20378.1	2031	264.966	884.258	720.434	623.219	2.79465	hypothetical protein
l|DS985263.1	EDV20070.1	1612	480.745	643.507	737.231	620.494	2.79274	hypothetical protein
l|DS985253.1	EDV21473.1	2997	538.346	764.577	557.106	620.01	2.79241	ribosomal protein L31
l|DS985256.1	EDV20985.1	2554	422.472	409.268	1010.38	614.04	2.7882	Programmed cell death 6 interacting protein (ALG-2 interacting protein X) (ALG-2 interacting protein 1) (E2F1-inducible protein) (Eig2)
l|DS985262.1	EDV20160.1	1783	457.63	574.115	809.212	613.652	2.78793	CG12070-PA
l|DS985243.1	EDV26816.1	7929	471.265	659.879	707.169	612.771	2.78731	hypothetical protein
l|DS985241.1	EDV28678.1	10534	464.817	712.009	659.57	612.132	2.78685	hypothetical protein
l|DS985241.1	EDV29457.1	10516	410.367	669.236	756.468	612.024	2.78678	Lysosome-associated membrane glycoprotein 1 precursor (LAMP-1) (CD107a antigen)
l|DS985241.1	EDV28979.1	11083	394.595	604.607	830.867	610.023	2.78535	SJCHGC06134 protein
l|DS985241.1	EDV29853.1	11375	652.324	929.009	237.254	606.196	2.78262	hypothetical protein
l|DS985242.1	EDV27995.1	9146	213.372	419.969	1170.99	601.444	2.7792	78 kDa glucose-regulated protein precursor (GRP 78) (Immunoglobulin heavy chain binding protein) (BiP) (Endoplasmic reticulum lumenal Ca(2+) binding protein grp78)
l|DS985243.1	EDV27176.1	8661	1133.26	543.359	117.837	598.152	2.77682	Hypothetical protein F57F5.4b
l|DS985241.1	EDV28403.1	10018	452.186	598.42	743.695	598.1	2.77678	unnamed protein product
l|DS985244.1	EDV25951.1	7289	443.501	777.623	557.375	592.833	2.77294	Large neutral amino acids transporter small subunit 1 (L-type amino acid transporter 1) (4F2 light chain) (4F2 LC) (4F2LC) (CD98 light chain) (Integral membrane protein E16) (hLAT1)
l|DS985244.1	EDV25405.1	7195	326.41	573.085	868.168	589.221	2.77029	monooxygenase%2C DBH-like 1 isoform 1
l|DS985243.1	EDV26436.1	8227	592.41	639.382	530.749	587.514	2.76903	villin 1
l|DS985242.1	EDV27895.1	8941	831.513	578.009	352.923	587.482	2.769	hypothetical protein
l|DS985244.1	EDV25946.1	7277	636.302	577.953	547.481	587.245	2.76883	hypothetical protein
l|DS985241.1	EDV29685.1	11032	483.254	508.39	761.431	584.358	2.76669	inducible nitric oxide synthase
l|DS985247.1	EDV23025.1	4659	549.148	523	678.435	583.528	2.76607	MGC64575 protein
l|DS985250.1	EDV22282.1	3862	341.594	926.866	481.49	583.317	2.76591	Liganded Sterol Carrier Protein Type 2 (Scp-2) Like Domain Of Human Multifunctional Enzyme Type 2 (Mfe-2)
l|DS985247.1	EDV23471.1	4903	711.634	498.621	535.05	581.768	2.76476	transcription factor AP-1
l|DS985248.1	EDV22904.1	4390	465.487	672.408	604.122	580.672	2.76394	Ribosomal protein L26 CG6846-PA
l|DS985247.1	EDV23047.1	4701	457.79	672.667	606.348	578.935	2.76264	Myc
l|DS985244.1	EDV25964.1	7314	613.373	713.973	408.475	578.607	2.76239	notch homolog 5
l|DS985245.1	EDV24600.1	6416	372.165	438.848	923.682	578.232	2.76211	calnexin
l|DS985246.1	EDV23651.1	5262	364.698	487.386	873.404	575.163	2.7598	hypothetical protein
l|DS985243.1	EDV26869.1	8044	443.077	535.27	746.629	574.992	2.75967	protein translation factor SUI1-like
l|DS985248.1	EDV22933.1	4445	578.098	692.181	453.982	574.754	2.75949	hypothetical protein 1
l|DS985446.1	EDV18904.1	498	503.658	515.111	702.787	573.852	2.75881	hypothetical protein
l|DS985242.1	EDV28161.1	9495	503.658	515.111	702.787	573.852	2.75881	hypothetical protein
l|DS985242.1	EDV28222.1	9614	482.371	401.717	835.468	573.185	2.7583	hypothetical protein
l|DS985252.1	EDV21544.1	3139	591.977	529.687	594.298	571.987	2.75739	penumbra
l|DS985258.1	EDV20630.1	2250	367.244	585.116	736.102	562.821	2.75038	Sodium- and chloride-dependent glycine transporter 1 (GlyT1) (GlyT-1) (Solute carrier family 6 member 9)
l|DS985244.1	EDV25581.1	7539	406.014	870.943	409.174	562.044	2.74978	ENSANGP00000019361
l|DS985252.1	EDV21620.1	3288	480.218	575.879	617.703	557.933	2.74659	14-3-3 protein sigma%2C gamma%2C zeta%2C beta/alpha
l|DS985243.1	EDV27157.1	8611	702.358	647.349	324.078	557.928	2.74659	vacuolar ATP synthase subunit E
l|DS985243.1	EDV26760.1	8887	627.937	336.109	704.093	556.046	2.74512	unnamed protein product
l|DS985257.1	EDV20820.1	2372	545.053	654.968	464.699	554.907	2.74423	hypothetical protein
l|DS985241.1	EDV29085.1	11292	623.758	485.263	555.355	554.792	2.74414	Fibrillin protein
l|DS985248.1	EDV22732.1	4405	484.634	474.814	689.372	549.607	2.74006	prominin-like 2
l|DS985241.1	EDV29233.1	10044	502.87	396.463	724.922	541.418	2.73354	hypothetical protein
l|DS985244.1	EDV25619.1	7625	361.937	529.849	724.356	538.714	2.73137	hypothetical protein
l|DS985244.1	EDV25654.1	7681	637.376	408.16	566.006	537.181	2.73013	notch1 preproprotein
l|DS985245.1	EDV25046.1	6424	411.591	522.267	675.868	536.575	2.72964	ubiquitin-like 3 (predicted)
l|DS985252.1	EDV21564.1	3172	580.307	548.253	464.568	531.043	2.72514	unnamed protein product
l|DS985250.1	EDV22300.1	3893	571.44	476.838	538.071	528.783	2.72329	RING finger protein 11 (Sid 1669)%2C partial
l|DS985242.1	EDV28014.1	9184	494.391	565.408	518.967	526.255	2.7212	Ribosomal protein L5b
l|DS985242.1	EDV27485.1	9256	382.59	557.571	637.602	525.921	2.72093	hypothetical protein
l|DS985243.1	EDV26618.1	8602	435.114	584.056	538.252	519.141	2.71529	Structure Of Bovine Heart Cytochrome C Oxidase At The Fully Oxidized State
l|DS985244.1	EDV26213.1	7794	412.26	760.896	381.452	518.203	2.71451	L35a
l|DS985262.1	EDV20140.1	1751	596.916	486.655	455.724	513.098	2.71021	hypothetical protein
l|DS985279.1	EDV19219.1	824	515.813	423.685	592.76	510.753	2.70822	hypothetical protein
l|DS985269.1	EDV19634.1	1241	466.865	501.246	551.828	506.646	2.70471	hypothetical protein
l|DS985261.1	EDV20315.1	1894	529.067	526.978	455.946	503.997	2.70244	hypothetical protein
l|DS985243.1	EDV26666.1	8702	514.979	615.929	378.858	503.255	2.7018	hypothetical protein
l|DS985244.1	EDV25800.1	6999	423.784	426.837	656.819	502.48	2.70113	novel protein similar to vertebrate atrophin-1 interacting protein (AIP1)
l|DS985241.1	EDV29765.1	11179	412.565	665.767	428.667	502.333	2.701	hypothetical protein
l|DS985244.1	EDV25454.1	7278	497.871	397.354	601.533	498.919	2.69804	hypothetical protein
l|DS985241.1	EDV29608.1	10871	455.235	468.706	572.487	498.809	2.69794	tetraspanin family protein
l|DS985248.1	EDV22909.1	4399	632.201	463.894	395.589	497.228	2.69656	hypothetical protein
l|DS985246.1	EDV24198.1	5629	335.867	393.586	760.916	496.79	2.69618	Structural Basis Of The Recognition Of The Dishevelled Dep Domain In The Wnt Signaling Pathway
l|DS985252.1	EDV21597.1	3236	591.552	362.246	536.185	496.661	2.69607	hypothetical protein
l|DS985252.1	EDV21809.1	3390	363.445	413.222	707.785	494.817	2.69445	Neutral ceramidase precursor (NCDase) (N-CDase) (Acylsphingosine deacylase) (N-acylsphingosine amidohydrolase)
l|DS985247.1	EDV23513.1	4996	535.698	431.442	514.891	494.01	2.69374	hypothetical protein
l|DS985241.1	EDV29442.1	10489	330.037	459.273	692.108	493.806	2.69357	band 7.2b stomatin
l|DS985243.1	EDV27172.1	8651	619.367	570.477	281.316	490.387	2.69055	Arachidonate 5-lipoxygenase (5-lipoxygenase) (5-LO)
l|DS985245.1	EDV25098.1	6524	439.485	422.499	582.44	481.475	2.68258	hypothetical protein
l|DS985241.1	EDV28435.1	10070	552.589	361.869	528.128	480.862	2.68203	Neurogenic locus notch homolog protein 1 precursor (Notch 1) (hN1) (Translocation-associated notch protein TAN-1)%2C partial
l|DS985248.1	EDV22903.1	4388	299.273	476.66	664.896	480.276	2.6815	hypothetical protein
l|DS985244.1	EDV25299.1	6956	465.85	389.388	584.494	479.911	2.68117	CG3971-PA
l|DS985244.1	EDV25936.1	7254	550.057	348.112	540.011	479.393	2.6807	Protein C20orf85 homolog
l|DS985258.1	EDV20631.1	2251	464.45	449.221	522.473	478.715	2.68009	ENSANGP00000017838
l|DS985246.1	EDV23979.1	5924	483.618	554.233	397.292	478.381	2.67978	Chain %2C 6-Phosphogluconate Dehydrogenase (6-Pgdh) Complexed With Coenzyme Analogue Nicotinamide 8-Bromo-Adenine Dinucleotide Phosphate
l|DS985241.1	EDV29420.1	10430	501.245	401.068	526.235	476.183	2.67778	CG3195-PA
l|DS985256.1	EDV20924.1	2568	354.713	398.581	674.524	475.939	2.67756	hypothetical protein
l|DS985250.1	EDV22116.1	3770	626.281	587.053	213.574	475.636	2.67728	PaxB
l|DS985901.1	EDV18648.1	242	541.14	532.873	346.463	473.492	2.67532	mitochondrial ATP synthase alpha subunit
l|DS985245.1	EDV25193.1	6730	425.324	499.051	496.023	473.466	2.6753	caveolin 3
l|DS985247.1	EDV23115.1	4844	432.257	456.041	531.848	473.382	2.67522	Arfgap Domain From Human Smap1
l|DS985242.1	EDV28037.1	9235	292.536	486.88	639.719	473.045	2.67491	peptide methionine sulfoxide reductase
l|DS985246.1	EDV23939.1	5856	238.387	322.413	855.361	472.054	2.674	unknown
l|DS985242.1	EDV27719.1	9702	405.269	470.301	540.356	471.975	2.67393	40S ribosomal protein SA (p40) (34/67 kDa laminin receptor) (Colon carcinoma laminin-binding protein) (NEM/1CHD4) (Multidrug resistance-associated protein MGr1-Ag)
l|DS985243.1	EDV26930.1	8172	414.949	388.659	612.046	471.885	2.67385	Tegt-prov protein
l|DS985246.1	EDV23739.1	5429	390.104	423.943	591.278	468.442	2.67066	adaptor-related protein complex 2%2C beta 1 subunit
l|DS985243.1	EDV27205.1	8713	604.713	498.36	296.549	466.541	2.6689	chromosome 9 open reading frame 19
l|DS985244.1	EDV25629.1	7641	433.348	421.011	540.473	464.944	2.66741	Ratireb-prov protein
l|DS985243.1	EDV26252.1	7875	348.703	552.955	490.857	464.172	2.66669	putative ribosomal protein L27
l|DS985259.1	EDV20599.1	2181	393.142	580.142	408.677	460.654	2.66338	ribosomal protein L9
l|DS985244.1	EDV25631.1	7645	396.427	394.16	590.363	460.317	2.66307	Vacuolar protein sorting protein 72 homolog (Transcription factor-like 1)
l|DS985244.1	EDV25830.1	7051	379.681	374.711	619.886	458.093	2.66096	hypothetical protein
l|DS985244.1	EDV25986.1	7355	296.988	448.848	627.632	457.823	2.66071	Microsomal dipeptidase precursor (MDP) (Dehydropeptidase-I) (Renal dipeptidase) (RDP)
l|DS985241.1	EDV28467.1	10124	495.488	417.417	453.582	455.496	2.65849	Acyl-CoA synthetase 3
l|DS985246.1	EDV24260.1	5745	394.269	455.638	516.531	455.479	2.65848	ferritin
l|DS985249.1	EDV22465.1	4191	446.068	669.54	245.189	453.599	2.65668	intracellular fatty acid binding protein
l|DS985242.1	EDV27926.1	9000	481.588	362.635	510.303	451.509	2.65468	Sox8
l|DS985260.1	EDV20381.1	2034	505.972	479.925	347.522	444.473	2.64786	hypothetical protein
l|DS985242.1	EDV27894.1	8940	549.204	395.223	388.501	444.309	2.6477	otoancorin
l|DS985243.1	EDV26309.1	7985	381.562	393.587	551.183	442.111	2.64554	hypothetical protein
l|DS985241.1	EDV28723.1	10620	358.434	390.459	576.69	441.861	2.6453	CG17660-PA
l|DS985241.1	EDV29597.1	10847	276.375	396.858	650.794	441.342	2.64479	CD151 antigen
l|DS985253.1	EDV21414.1	3052	465.497	481.135	373.604	440.079	2.64354	hypothetical protein
l|DS985241.1	EDV29640.1	10940	387.823	513.607	413.794	438.408	2.64189	ornithine decarboxylase antizyme 1
l|DS985244.1	EDV25597.1	7577	373.474	456.506	480.028	436.669	2.64016	guanine nucleotide binding protein beta polypeptide 2-like 1
l|DS985247.1	EDV23525.1	5020	469.687	427.374	411.655	436.239	2.63973	unknown
l|DS985248.1	EDV22736.1	4416	478.558	380.5	447.497	435.518	2.63902	Ring Finger In Ring Finger Protein 38
l|DS985245.1	EDV24946.1	6233	396.692	476.43	431.378	434.833	2.63833	Vacuolar ATP synthase subunit S1 precursor (V-ATPase S1 subunit) (V-ATPase S1 accessory protein) (V-ATPase Ac45 subunit) (C7-1 protein)%2C partial
l|DS985241.1	EDV29566.1	10781	366.415	525.185	407.922	433.174	2.63667	unnamed protein product
l|DS985252.1	EDV21703.1	3181	406.18	383.612	508.32	432.704	2.6362	Coronin-1C (Coronin-3) (hCRNN4)
l|DS985255.1	EDV21088.1	2604	396.135	398.8	501.361	432.099	2.63559	polyadenylate binding protein
l|DS985249.1	EDV22560.1	4028	367.173	364.554	557.263	429.663	2.63314	unnamed protein product
l|DS985267.1	EDV19771.1	1353	601.338	386.386	300.866	429.53	2.633	COG3409: Putative peptidoglycan-binding domain-containing protein
l|DS985252.1	EDV21559.1	3164	453.434	565.536	268.269	429.08	2.63255	cerebroside sulfate activator
l|DS985252.1	EDV21694.1	3158	454.911	395.71	432.819	427.813	2.63126	hypothetical protein
l|DS985245.1	EDV25169.1	6676	476.743	424.224	381.515	427.494	2.63094	O-linked N-acetylglucosamine transferase
l|DS985244.1	EDV25614.1	7620	190.626	418.479	671.918	427.008	2.63045	S-crystallin 4 (OL4)
l|DS985267.1	EDV19764.1	1342	499.023	489.982	290.921	426.642	2.63007	outer dense fiber of sperm tails 3-like 1
l|DS985252.1	EDV21731.1	3238	459.317	525.964	287.045	424.109	2.62749	hypothetical protein
l|DS985252.1	EDV21698.1	3168	293.097	462.872	509.41	421.793	2.62511	hypothetical protein
l|DS985242.1	EDV27509.1	9295	281.241	508.485	475.493	421.74	2.62505	Cytochrome c
l|DS985244.1	EDV25300.1	6958	350.208	633.487	281.224	421.64	2.62495	unnamed protein product
l|DS985245.1	EDV25017.1	6370	438.838	420.981	401.825	420.548	2.62383	Calm-N N-Terminal Domain Of Clathrin Assembly Lymphoid Myeloid Leukaemia Protein%2C Pi(4%2C5)p2 Complex
l|DS985242.1	EDV27861.1	9959	474.809	503.48	283.066	420.452	2.62373	SP555 CG14041-PB
l|DS985244.1	EDV26070.1	7518	476.006	486.829	292.487	418.441	2.62164	Carboxypeptidase D (Metallocarboxypeptidase D) (CPD-2)
l|DS985248.1	EDV22799.1	4529	455.276	430.058	366.323	417.219	2.62037	MGC69154 protein
l|DS985258.1	EDV20632.1	2252	380.427	444.64	420.142	415.07	2.61813	ENSANGP00000017838
l|DS985260.1	EDV20401.1	2071	429.119	284.062	527.975	413.719	2.61672	hypothetical protein LOC58237
l|DS985257.1	EDV20845.1	2419	357.835	450.919	431.933	413.562	2.61655	Sodium/potassium-transporting ATPase beta-1 chain (Sodium/potassium-dependent ATPase beta-1 subunit) (Protein nervana 1)
l|DS985630.1	EDV18768.1	362	430.511	378.587	430.482	413.193	2.61616	unknown
l|DS985288.1	EDV19113.1	707	430.511	378.587	430.482	413.193	2.61616	unknown
l|DS985278.1	EDV19241.1	835	430.511	378.587	430.482	413.193	2.61616	unknown
l|DS985245.1	EDV25218.1	6770	431.481	513.188	291.749	412.139	2.61505	deoxyribonuclease I precursor
l|DS985248.1	EDV22693.1	4315	348.619	301.339	582.755	410.904	2.61375	TIA1 protein isoform 2
l|DS985242.1	EDV28001.1	9159	499.454	620.978	109.85	410.094	2.61289	vacuolar H+ ATPase G1
l|DS985363.1	EDV18987.1	581	628.357	401.37	198.164	409.297	2.61205	hypothetical protein XP_795391
l|DS985243.1	EDV26727.1	8840	338.48	405.046	483.106	408.877	2.6116	cytochrome b561
l|DS985260.1	EDV20362.1	1985	419.137	519.27	285.101	407.836	2.6105	40S ribosomal protein S8
l|DS985243.1	EDV26849.1	7996	257.031	486.655	478.879	407.522	2.61016	DAZ associated protein 1
l|DS985241.1	EDV29830.1	11335	413.109	394.376	411.268	406.251	2.60881	Elongation factor 1-gamma (EF-1-gamma) (eEF-1B gamma)
l|DS985246.1	EDV23689.1	5338	329.439	234.793	644.027	402.753	2.60505	HCF-binding transcription factor Zhangfei
l|DS985246.1	EDV23729.1	5409	468.907	308.496	430.486	402.63	2.60492	acyl-CoA thioesterase 7 isoform hBACHd
l|DS985249.1	EDV22491.1	4237	392.082	433.181	377.352	400.872	2.60302	Ca-p60a-prov protein
l|DS985246.1	EDV23918.1	5815	228.931	638.49	334.712	400.711	2.60284	hypothetical protein
l|DS985245.1	EDV24385.1	5997	421.5	321.674	457.705	400.293	2.60239	hypothetical protein
l|DS985244.1	EDV25604.1	7595	308.179	457.114	435.398	400.23	2.60232	hypothetical protein
l|DS985244.1	EDV26074.1	7522	744.913	394.209	55.2018	398.108	2.60001	4ank: A Designed Ankyrin Repeat Protein With Four Identical Consensus Repeats
l|DS985243.1	EDV26610.1	8583	255.645	362.068	565.505	394.406	2.59595	unnamed protein product
l|DS985242.1	EDV28206.1	9580	376.573	424.325	382.299	394.399	2.59595	myosin XVIIIa%2C partial
l|DS985254.1	EDV21207.1	2838	466.522	341.152	375.301	394.325	2.59587	hypothetical protein%2C conserved
l|DS985242.1	EDV28234.1	9648	342.847	493.009	345.841	393.899	2.5954	hypothetical protein
l|DS985267.1	EDV19789.1	1382	588.64	405.954	186.163	393.586	2.59505	hypothetical protein DEHA0A05126g
l|DS985242.1	EDV27570.1	9419	309.788	420.286	448.991	393.022	2.59443	GA15914-PA
l|DS985244.1	EDV25483.1	7337	483.421	439.414	254.343	392.393	2.59373	guanine nucleotide-binding protein G(s) alpha subunit
l|DS985243.1	EDV27267.1	8812	303.202	574.806	294.99	390.999	2.59219	unknown
l|DS985249.1	EDV22512.1	3926	534.681	294.668	342.631	390.66	2.59181	phospholipid hydroperoxide glutathione peroxidase
l|DS985244.1	EDV25609.1	7607	491.096	338.219	340.201	389.839	2.5909	alcohol dehydrogenase 5
l|DS985254.1	EDV21180.1	2785	342.243	268.812	552.967	388.007	2.58885	Winged Helix Protein Hfh-1
l|DS985241.1	EDV29257.1	10100	292.944	378.757	481.748	384.483	2.58489	titin
l|DS985245.1	EDV24927.1	6197	401.733	408.482	339.647	383.287	2.58354	GA20608-PA
l|DS985243.1	EDV26976.1	8255	384.465	381.181	384.083	383.243	2.58349	notch gene homolog 2%2C partial
l|DS985241.1	EDV28530.1	10251	434.092	400.584	314.188	382.955	2.58316	eukaryotic translation initiation factor 4%2C gamma 2a
l|DS985244.1	EDV25533.1	7440	379.806	443.643	323.88	382.443	2.58258	Ribosomal protein L14
l|DS985243.1	EDV26627.1	8623	368.536	364.727	411.392	381.552	2.58156	hypothetical protein
l|DS985249.1	EDV22363.1	4012	229.271	330.254	579.729	379.751	2.57951	hypothetical protein
l|DS985244.1	EDV25528.1	7431	416.669	526.745	195.683	379.699	2.57945	The Nucleosome Core Particle
l|DS985244.1	EDV25993.1	7369	522.084	282.89	333.315	379.43	2.57914	hypothetical protein%2C similar to (AB021644)GONADOTROPIN INDUCIBLE TRANSCRIPTION REPRESSOR-4
l|DS985246.1	EDV23995.1	5948	381.649	337.496	417.016	378.72	2.57833	hypothetical protein
l|DS985267.1	EDV19710.1	1319	401.902	399.401	326.283	375.862	2.57504	hypothetical protein LOC519120
l|DS985249.1	EDV22374.1	4026	350.277	297.958	479.208	375.814	2.57498	KIAA1062 protein
l|DS985245.1	EDV24502.1	6209	440.099	445.615	238.003	374.572	2.57355	single-minded homolog 1
l|DS985243.1	EDV27285.1	8861	368.477	316.941	437.68	374.366	2.57331	ORM1-like protein 3 (Liver regeneration-related protein LRRGT00183)
l|DS985245.1	EDV25003.1	6344	328.544	380.691	413.3	374.178	2.57309	L13a
l|DS985246.1	EDV23901.1	5760	342.19	412.994	367.1	374.095	2.57299	Y-box factor homolog (APY1)
l|DS985249.1	EDV22449.1	4168	205.973	303.937	608.97	372.96	2.57167	sequestosome 1
l|DS985247.1	EDV23163.1	4945	321.242	341.523	452.609	371.791	2.57031	poly A binding protein%2C cytoplasmic 1
l|DS985245.1	EDV24934.1	6210	378.726	452.644	283.975	371.782	2.5703	Variable charge X-linked protein 1 (VCX-B1 protein) (Variably charged protein X-B1) (Variable charge protein on X with ten repeats) (VCX-10r)
l|DS985246.1	EDV23818.1	5589	356.138	355.591	396.154	369.294	2.56738	hypothetical protein
l|DS985256.1	EDV20931.1	2578	294.032	443.135	368.178	368.448	2.56639	hypothetical protein
l|DS985245.1	EDV24465.1	6126	340.5	265.302	497.467	367.756	2.56557	hypothetical protein
l|DS985255.1	EDV21125.1	2666	300.317	414.268	387.773	367.453	2.56521	8(R)-lipoxygenase
l|DS985241.1	EDV29807.1	11275	239.68	413.12	448.495	367.098	2.56479	bZIP transcription factor L-MAF
l|DS985246.1	EDV24028.1	5279	392.372	404.934	300.75	366.019	2.56352	hypothetical protein DEHA0B07755g
l|DS985242.1	EDV27518.1	9311	403.786	383.848	308.774	365.469	2.56286	early estrogen-induced gene 1 protein isoform a
l|DS985243.1	EDV26730.1	8846	475.902	316.525	302.923	365.117	2.56244	hypothetical protein
l|DS985246.1	EDV23903.1	5762	303.653	365.274	422.549	363.825	2.5609	Eukaryotic translation initiation factor 5A-1 (eIF-5A-1) (eIF-5A1) (Eukaryotic initiation factor 5A isoform 1) (eIF-5A) (eIF-4D)
l|DS985244.1	EDV25312.1	6976	259.998	273.412	551.893	361.768	2.55844	TBP-associated factor 9L
l|DS985244.1	EDV25561.1	7498	533.205	386.99	164.657	361.617	2.55826	dynein%2C cytoplasmic%2C light polypeptide 2A
l|DS985259.1	EDV20557.1	2103	319.917	354.55	408.761	361.076	2.55761	ENSANGP00000014274
l|DS985242.1	EDV27797.1	9840	399.951	369.438	313.394	360.928	2.55743	CG8026-PB
l|DS985245.1	EDV25132.1	6595	550.051	445.216	84.4678	359.912	2.55621	Carbonic anhydrase VII (Carbonate dehydratase VII) (CA-VII)
l|DS985245.1	EDV24501.1	6208	284.103	496.985	296.12	359.069	2.55519	unknown
l|DS985241.1	EDV28548.1	10286	362.87	375.498	338.642	359.003	2.55511	ENSANGP00000013688
l|DS985243.1	EDV27013.1	8321	447.233	391.863	236.947	358.681	2.55472	neurokinin 2 receptor%2C NK-2R [rabbits%2C New Zealand White%2C pulmonary artery%2C Peptide%2C 384 aa]
l|DS985241.1	EDV29116.1	11344	452.08	395.484	228.16	358.575	2.55459	GTP cyclohydrolase I type IV
l|DS985246.1	EDV24138.1	5509	316.508	260.704	493.769	356.994	2.55267	Runx-1AML1CBFALPHA RUNT DOMAIN- Cbfbeta Core Domain Heterodimer And CEBPBETA BZIP Homodimer Bound To A Dna Fragment From The Csf-1r Promoter
l|DS985244.1	EDV25544.1	7458	308.938	367.536	393.473	356.649	2.55225	RNA binding / rRNA binding
l|DS985263.1	EDV20097.1	1670	349.087	358.197	360.799	356.028	2.5515	GA11808-PA
l|DS985243.1	EDV26395.1	8144	277.38	400.74	388.348	355.489	2.55084	unnamed protein product
l|DS985245.1	EDV24972.1	6281	277.079	286.929	502.008	355.339	2.55065	Hpast
l|DS985248.1	EDV22912.1	4404	230.311	224.709	610.885	355.302	2.55061	prominin-like 2
l|DS985243.1	EDV27060.1	8406	376.335	347.217	341.281	354.944	2.55017	hypothetical protein
l|DS985245.1	EDV25055.1	6440	589.636	359.233	114.19	354.353	2.54945	hypothetical protein
l|DS985246.1	EDV23887.1	5736	499.54	348.367	213.213	353.707	2.54866	Glyceraldehyde-3-phosphate dehydrogenase (GAPDH)
l|DS985252.1	EDV21799.1	3366	307.09	381.23	371.408	353.243	2.54809	vesicle amine transport protein 1 homolog (T californica)
l|DS985241.1	EDV28887.1	10903	284.957	428.928	343.853	352.579	2.54727	60S ribosomal protein L8
l|DS985260.1	EDV20342.1	1943	216.035	457.097	384.171	352.434	2.54709	GA22150-PA
l|DS985241.1	EDV29401.1	10391	197.695	228.003	628.468	351.389	2.5458	hypothetical protein
l|DS985252.1	EDV21806.1	3379	350.512	319.709	383.873	351.365	2.54577	hypothetical protein
l|DS985283.1	EDV19156.1	745	464.07	362.999	225.22	350.763	2.54503	The R3h Domain From Human Hypothetical Protein Baa76846
l|DS985241.1	EDV29269.1	10132	236.358	469.947	341.965	349.423	2.54336	sex-determining protein - mouse (fragment)
l|DS985241.1	EDV29867.1	11406	410.79	464.718	171.019	348.842	2.54264	CG10999-PC
l|DS985244.1	EDV26081.1	7540	235.285	231.527	578.891	348.568	2.5423	autocrine motility factor receptor isoform a%2C partial
l|DS985241.1	EDV29884.1	11435	223.761	359.083	457.17	346.671	2.53993	Ribonuclease Oy (RNase Oy)
l|DS985242.1	EDV28194.1	9562	361.655	322.519	348.31	344.161	2.53677	Eukaryotic translation initiation factor 4B (eIF-4B)
l|DS985277.1	EDV19291.1	904	504.398	321.058	205.1	343.519	2.53596	notch1 preproprotein
l|DS985243.1	EDV26363.1	8086	300.122	393.336	334.577	342.678	2.5349	Drosophila melanogaster CG7283
l|DS985242.1	EDV28275.1	9742	318.888	380.722	326.415	342.008	2.53405	THO complex subunit 4 (Tho4) (RNA and export factor binding protein 1) (REF1-I) (Ally of AML-1 and LEF-1) (Aly/REF)
l|DS985244.1	EDV25745.1	6904	282.614	502.289	238.302	341.068	2.53285	Glutamyl aminopeptidase (EAP) (Aminopeptidase A) (APA) (BP-1/6C3 antigen)
l|DS985242.1	EDV28265.1	9715	249.086	336.311	434.559	339.985	2.53147	CG18549-PA
l|DS985242.1	EDV28117.1	9403	297.028	389.065	332.992	339.695	2.5311	glutamine synthetase 2
l|DS985301.1	EDV19079.1	673	443.064	319.196	255.696	339.319	2.53062	hypothetical protein
l|DS985252.1	EDV21729.1	3232	307.204	250.9	456.705	338.27	2.52928	hypothetical protein
l|DS985241.1	EDV29727.1	11114	313.603	329.11	371.629	338.114	2.52908	ENSANGP00000024967
l|DS985271.1	EDV19553.1	1137	323.985	325.295	360.488	336.589	2.52711	neuronal cell adhesion protein
l|DS985242.1	EDV27755.1	9772	312.623	329.756	365.843	336.074	2.52645	type tonic myosin heavy chain
l|DS985246.1	EDV24294.1	5801	227.33	340.243	436.912	334.828	2.52484	Eno3-prov protein
l|DS985277.1	EDV19283.1	892	468.33	207.214	326.659	334.068	2.52385	The Kinase Domain Of Wnk1%2C A Kinase That Causes A Hereditary Form Of Hypertension
l|DS985249.1	EDV22306.1	3900	267.768	268.294	464.922	333.661	2.52332	Hypothetical protein T06D8.9
l|DS985245.1	EDV24544.1	6297	374.551	446.124	177.31	332.662	2.52202	hypothetical protein LOC327154
l|DS985244.1	EDV25421.1	7221	306.014	314.919	373.43	331.454	2.52044	hypothetical protein
l|DS985260.1	EDV20472.1	2056	335.285	300.209	355.89	330.461	2.51913	ms4A8B protein
l|DS985247.1	EDV23538.1	5048	299.099	285.179	404.887	329.722	2.51816	ornithine decarboxylase 1
l|DS985247.1	EDV23558.1	5093	477.128	262.789	246.403	328.773	2.51691	hypothetical protein
l|DS985243.1	EDV26822.1	7944	337.617	292.115	356.098	328.61	2.51669	LOC496651 protein
l|DS985286.1	EDV19118.1	712	414.006	476.958	85.6482	325.537	2.51261	unnamed protein product
l|DS985262.1	EDV20158.1	1781	459.475	353.94	162.678	325.364	2.51238	Prosaposin
l|DS985244.1	EDV25261.1	6858	361.39	302.297	312.318	325.335	2.51234	putative N-myristoylated nuclear protein%2C with 6 coiled coil-4 domains%2C of bilaterial origin (1F556)
l|DS985243.1	EDV26498.1	8370	327.135	315.024	332.214	324.791	2.51162	Polyposis locus protein 1 (TB2 protein)
l|DS985245.1	EDV24430.1	6063	353.427	318.054	302.769	324.75	2.51156	ENSANGP00000014262
l|DS985259.1	EDV20569.1	2125	345.353	291.021	336.801	324.392	2.51108	LOC495689 protein
l|DS985250.1	EDV22294.1	3876	322.493	282.914	365.633	323.68	2.51013	hypothetical protein LOC445024
l|DS985241.1	EDV29010.1	11148	309.434	338.867	318.691	322.331	2.50832	hypothetical protein
l|DS985263.1	EDV20112.1	1699	396.277	483.315	86.3281	321.973	2.50783	hypothetical protein XP_535053
l|DS985245.1	EDV24594.1	6402	293.367	299.697	372.39	321.818	2.50762	tfg protein
l|DS985241.1	EDV28964.1	11054	334.886	306.983	321.112	320.994	2.50651	Atp5c1-prov protein
l|DS985244.1	EDV26101.1	7573	316.042	419.239	227.664	320.982	2.50649	OCP-II protein
l|DS985241.1	EDV28436.1	10071	369.016	250.408	337.835	319.086	2.50392	hypothetical protein
l|DS985245.1	EDV24795.1	6801	253.024	370.671	333.278	318.991	2.50379	hypothetical protein XP_793793
l|DS985270.1	EDV19588.1	1189	264.317	323.818	366.015	318.05	2.50251	archain
l|DS985260.1	EDV20380.1	2033	279.675	324.275	347.457	317.136	2.50126	hypothetical protein
l|DS985249.1	EDV22538.1	3982	327.636	362.406	258.191	316.078	2.49981	phosphodiesterase I beta
l|DS985243.1	EDV26978.1	8257	297.052	320.575	327.546	315.058	2.4984	deleted in malignant brain tumors 1 isoform c precursor
l|DS985241.1	EDV29626.1	10907	299.553	286.149	356.399	314.034	2.49699	CG11137-PA
l|DS985250.1	EDV22127.1	3793	450.233	315.506	176.309	314.016	2.49697	hypothetical protein LOC550248
l|DS985241.1	EDV29468.1	10545	406.486	324.355	211.164	314.002	2.49695	lipase
l|DS985241.1	EDV29668.1	10995	265.614	387.132	287.84	313.529	2.49629	glutamyl aminopeptidase
l|DS985246.1	EDV23974.1	5916	387.482	351.031	201.914	313.476	2.49622	hypothetical protein
l|DS985246.1	EDV24242.1	5714	204.245	310.493	424.613	313.117	2.49572	A Designed Selected Ankyrin Repeat Protein In Complex With The Maltose Binding Protein
l|DS985241.1	EDV28721.1	10613	132.021	468.688	337.757	312.822	2.49531	hromboxane A synthase 1 (platelet%2C cytochrome P450%2C family 5%2C subfamily A)
l|DS985243.1	EDV26481.1	8335	321.585	304.162	310.838	312.195	2.49444	myeloid cell leukemia protein MCL-1
l|DS985244.1	EDV26040.1	7464	218.424	260.985	456.686	312.032	2.49421	hypothetical protein
l|DS985247.1	EDV23188.1	4990	238.957	270.876	421.633	310.489	2.49206	hypothetical protein
l|DS985250.1	EDV22207.1	3693	359.725	276.243	295.217	310.395	2.49193	glutathione S-transferase%2C theta 3
l|DS985250.1	EDV22169.1	3861	227.43	375.24	327.852	310.174	2.49162	solute carrier family 1 (glial high affinity glutamate transporter)%2C member 3
l|DS985242.1	EDV27591.1	9461	212.138	325.438	392.001	309.859	2.49118	Hypothetical protein C12D8.1c
l|DS985243.1	EDV27097.1	8493	182.215	322.28	424.701	309.732	2.491	hypothetical protein
l|DS985251.1	EDV21959.1	3471	290.789	350.703	287.11	309.534	2.49072	apical early endosomal glycoprotein precursor
l|DS985242.1	EDV27974.1	9104	316.137	303.254	308.374	309.255	2.49033	RING3 protein
l|DS985243.1	EDV26381.1	8113	229.849	342.698	355.21	309.252	2.49033	CG2789-PA
l|DS985263.1	EDV20092.1	1661	331.293	267.848	327.724	308.955	2.48991	glutamate dehydrogenase
l|DS985241.1	EDV29159.1	11437	234.247	640.296	51.4132	308.652	2.48948	hypothetical protein
l|DS985241.1	EDV28615.1	10425	293.681	328.549	302.644	308.291	2.48898	Purine-rich binding protein- CG1507-PA
l|DS985252.1	EDV21761.1	3292	307.392	357.676	258.572	307.88	2.4884	hypothetical protein
l|DS985279.1	EDV19220.1	825	396.852	279.98	245.189	307.34	2.48763	CG16995-PA
l|DS985256.1	EDV20945.1	2480	209.492	357.563	353.942	306.999	2.48715	hypothetical protein
l|DS985249.1	EDV22351.1	3975	301.239	237.758	380.997	306.665	2.48668	CG6437-PA
l|DS985242.1	EDV27659.1	9598	190.229	320.941	408.65	306.607	2.4866	unnamed protein product
l|DS985243.1	EDV26273.1	7913	353.351	265.291	301.005	306.549	2.48651	Protein of unknown function DUF1555
l|DS985242.1	EDV28371.1	9948	250.681	317.078	351.528	306.429	2.48634	ribosomal protein L3
l|DS985241.1	EDV29453.1	10509	325.509	328.531	263.189	305.743	2.48537	cyclin-dependent kinase-like 4
l|DS985274.1	EDV19408.1	1021	229.152	313.934	374.086	305.724	2.48534	ATP synthase%2C H+ transporting%2C mitochondrial F0 complex-like protein
l|DS985241.1	EDV29003.1	11134	207.73	226.303	482.561	305.531	2.48507	hypothetical protein LOC324220
l|DS985263.1	EDV20014.1	1616	373.298	445.899	96.2122	305.136	2.48451	hypothetical protein
l|DS985247.1	EDV23243.1	5090	147.333	264.781	501.803	304.639	2.4838	hypothetical protein
l|DS985252.1	EDV21546.1	3142	303.807	303.79	304.528	304.042	2.48295	protein phosphatase V
l|DS985247.1	EDV23416.1	4801	271.663	259.802	380.392	303.952	2.48282	vitellogenin receptor
l|DS985242.1	EDV27373.1	9032	292.739	231.084	387.739	303.854	2.48268	CG9705-PA
l|DS985247.1	EDV23098.1	4810	296.483	358.994	255.747	303.741	2.48252	ATP synthase 1
l|DS985260.1	EDV20385.1	2038	207.155	243.485	459.891	303.51	2.48219	hypothetical protein
l|DS985260.1	EDV20470.1	2052	243.755	355.871	309.627	303.084	2.48158	ENSANGP00000013938
l|DS985268.1	EDV19666.1	1260	261.475	263.945	383.06	302.827	2.48121	PHR1
l|DS985248.1	EDV22781.1	4499	413.073	388.48	106.695	302.749	2.4811	actin-binding double zinc finger protein
l|DS985250.1	EDV22093.1	3722	401.014	277.564	226.023	301.534	2.47935	transcription factor HFK2 - human (fragment)
l|DS985241.1	EDV29752.1	11161	411.273	380.395	111.877	301.182	2.47884	hypothetical protein LOC394737
l|DS985245.1	EDV25142.1	6616	221.588	223.768	455.532	300.296	2.47756	hypothetical protein LOC422143
l|DS985251.1	EDV21946.1	3447	296.999	371.629	232.242	300.29	2.47756	ribosomal protein S11e
l|DS985244.1	EDV25455.1	7279	211.056	208.862	480.822	300.247	2.47749	CG8055-PA
l|DS985244.1	EDV25574.1	7528	285.339	243.284	371.962	300.195	2.47742	unnamed protein product
l|DS985245.1	EDV25028.1	6389	98.2685	149.314	650.671	299.418	2.47629	RIKEN cDNA 2810451A06
l|DS985248.1	EDV22902.1	4387	227.6	274.398	395.526	299.175	2.47594	unnamed protein product
l|DS985267.1	EDV19726.1	1350	272.667	270.197	354.518	299.127	2.47587	Protein henna
l|DS985245.1	EDV24473.1	6147	193.784	353.74	345.962	297.829	2.47398	forkhead transcription factor O
l|DS985242.1	EDV27589.1	9456	268.419	160.134	464.671	297.741	2.47385	CG3977-PA
l|DS985245.1	EDV24602.1	6421	266.683	212.99	412.786	297.486	2.47348	LOC398554 protein
l|DS985242.1	EDV27387.1	9068	266.423	364.198	261.744	297.455	2.47344	ependymin related protein 1
l|DS985267.1	EDV19772.1	1354	412.652	380.46	97.6736	296.929	2.47267	Complex Of Bcl-Xl With Peptide From Bad
l|DS985248.1	EDV22901.1	4386	223.167	253.998	412.455	296.54	2.4721	unnamed protein product
l|DS985247.1	EDV23598.1	5169	282.44	247.138	360.014	296.531	2.47208	tumor differentially expressed 2
l|DS985254.1	EDV21319.1	2878	413.793	367.729	107.428	296.317	2.47177	hypothetical protein
l|DS985246.1	EDV24301.1	5810	175.894	320.678	391.48	296.017	2.47133	unnamed protein product
l|DS985242.1	EDV27815.1	9866	312.832	270.613	303.097	295.514	2.47059	ets variant gene 4 (E1A enhancer binding protein%2C E1AF)
l|DS985241.1	EDV29234.1	10045	252.146	338.708	294.739	295.198	2.47013	Na%2CK ATPase alpha subunit
l|DS985242.1	EDV27388.1	9069	227.248	478.022	180.228	295.166	2.47008	hypothetical protein
l|DS985260.1	EDV20474.1	2062	192.657	289.68	402.121	294.819	2.46957	hypothetical protein
l|DS985242.1	EDV27519.1	9312	244.491	185.97	453.704	294.722	2.46943	BAT2 protein
l|DS985252.1	EDV21811.1	3395	279.66	281.246	320.273	293.726	2.46796	mitogen-activated protein kinase 8
l|DS985244.1	EDV25621.1	7629	270.123	308.65	300.744	293.172	2.46714	alpha isoform of regulatory subunit A%2C protein phosphatase 2
l|DS985250.1	EDV22134.1	3803	309.33	241.818	327.743	292.964	2.46683	CG13512-PA
l|DS985245.1	EDV24892.1	6134	308.39	344.269	224.946	292.535	2.46619	Hypothetical protein CBG01764
l|DS985242.1	EDV28113.1	9395	332.733	309.08	235.415	292.409	2.46601	L35
l|DS985243.1	EDV26462.1	8298	236.839	299.154	339.046	291.68	2.46492	hypothetical protein
l|DS985249.1	EDV22605.1	4121	198.227	364.757	311.125	291.37	2.46446	unnamed protein product
l|DS985271.1	EDV19532.1	1134	163.448	151.773	558.433	291.218	2.46423	Hypothetical protein CBG20807
l|DS985252.1	EDV21689.1	3146	298.646	277.436	296.892	290.991	2.46389	SEC31-like 1
l|DS985241.1	EDV29592.1	10839	276.561	329.505	265.926	290.664	2.46341	tetraspanin family protein
l|DS985243.1	EDV27035.1	8363	223.121	258.676	390.086	290.628	2.46335	unnamed protein product
l|DS985243.1	EDV27280.1	8841	219.382	260.725	386.865	288.991	2.4609	hypothetical protein XP_790047%2C partial
l|DS985263.1	EDV20117.1	1708	295.411	320.56	250.285	288.752	2.46054	unnamed protein product
l|DS985249.1	EDV22373.1	4025	254.744	234.966	376.53	288.747	2.46053	CG7187-PA
l|DS985249.1	EDV22525.1	3961	268.297	303.193	292.07	287.853	2.45919	Hypothetical protein C50F7.1b
l|DS985241.1	EDV29793.1	11234	256.25	304.414	296.592	285.752	2.456	GA15530-PA
l|DS985269.1	EDV19626.1	1227	329.314	242.71	283.675	285.233	2.45521	thymoma viral proto-oncogene 3
l|DS985241.1	EDV28836.1	10805	357.123	279.631	215.728	284.161	2.45358	hypothetical protein LOC406466
l|DS985247.1	EDV23305.1	4577	442.102	315.557	94.6782	284.112	2.45351	protease%2C serine%2C 12%2C partial
l|DS985245.1	EDV24755.1	6708	232.622	250.152	369.507	284.094	2.45348	non-POU domain containing%2C octamer-binding
l|DS985243.1	EDV27040.1	8375	202.065	283.917	363.809	283.264	2.45221	protein disulfide isomerase 1
l|DS985241.1	EDV29385.1	10352	230.553	144.033	474.949	283.178	2.45208	Pancreatic secretory granule membrane major glycoprotein GP2 precursor (Pancreatic zymogen granule membrane protein GP-2)
l|DS985255.1	EDV21045.1	2693	308.632	280.421	260.226	283.093	2.45194	hypothetical protein
l|DS985243.1	EDV26506.1	8387	343.815	269.263	235.295	282.791	2.45148	MEChanosensory abnormality MEC-10%2C DEGeneration of certain neurons DEG-2%2C degenerin%2C membrane protein channel family member (82.4 kD) (mec-10)%2C partial
l|DS985243.1	EDV26989.1	8276	322.051	268.062	256.71	282.274	2.45069	Cyclophilin B Complexed With [d-(Cholinylester)ser8]-Cyclosporin
l|DS985262.1	EDV20196.1	1755	221.295	212.114	410.607	281.339	2.44924	Delta-5 fatty acid desaturase
l|DS985260.1	EDV20432.1	1983	227.7	180.791	435.18	281.224	2.44907	signal transducing adaptor molecule (SH3 domain and ITAM motif) 2
l|DS985241.1	EDV29307.1	10206	359.028	316.255	166.948	280.744	2.44833	CD151 antigen
l|DS985248.1	EDV22677.1	4283	200.684	453.96	186.928	280.524	2.44799	D-aspartate oxidase {EC 1.4.3.1} [cattle%2C kidney%2C Peptide%2C 338 aa]
l|DS985247.1	EDV23159.1	4938	206.383	258.662	375.688	280.244	2.44755	hypothetical protein
l|DS985243.1	EDV26777.1	7847	268.419	288.476	281.543	279.479	2.44637	hypothetical protein
l|DS985246.1	EDV24313.1	5837	216.487	336.514	284.353	279.118	2.4458	hypothetical protein
l|DS985242.1	EDV28175.1	9519	251.939	288.693	295.242	278.625	2.44504	hypothetical protein
l|DS985252.1	EDV21685.1	3415	278.03	295.35	261.325	278.235	2.44443	hypothetical protein
l|DS985243.1	EDV26753.1	8875	292.242	247.135	293.638	277.672	2.44355	unnamed protein product
l|DS985241.1	EDV29684.1	11031	416.71	242.707	173.46	277.626	2.44348	muscle%2C skeletal%2C receptor tyrosine kinase
l|DS985263.1	EDV20109.1	1694	216.988	279.524	335.79	277.434	2.44318	LOC494768 protein
l|DS985242.1	EDV27568.1	9415	214.889	279.92	337.321	277.377	2.44309	ENSANGP00000009431
l|DS985247.1	EDV23426.1	4815	315.546	245.549	270.043	277.046	2.44257	unnamed protein product
l|DS985242.1	EDV27879.1	8908	218.706	333.426	278.494	276.875	2.4423	unnamed protein product
l|DS985247.1	EDV23130.1	4871	367.595	283.126	179.581	276.767	2.44213	ICK protein
l|DS985261.1	EDV20255.1	1877	209.07	255.389	363.938	276.132	2.44113	hypothetical protein
l|DS985246.1	EDV24199.1	5630	159.963	139.567	528.185	275.905	2.44078	unnamed protein product
l|DS985248.1	EDV22715.1	4362	257.7	235.758	333.29	275.583	2.44027	ubiquitin domain containing 1 (predicted)
l|DS985242.1	EDV27338.1	8976	266.484	323.857	234.832	275.058	2.43944	fucosidase%2C alpha-L- 2%2C plasma
l|DS985242.1	EDV27378.1	9044	245.479	213.201	366.306	274.995	2.43934	The Vhs And Fyve Tandem Domains Of Hrs%2C A Protein Involved In Membrane Trafficking And Signal Transduction
l|DS985242.1	EDV27390.1	9072	394.904	265.59	163.892	274.795	2.43903	hypothetical protein
l|DS985244.1	EDV25866.1	7113	330.351	248.057	242.743	273.717	2.43732	hypothetical protein
l|DS985242.1	EDV27573.1	9429	258.757	265.461	296.723	273.647	2.43721	hypothetical protein
l|DS985249.1	EDV22445.1	4161	206.471	224.555	388.94	273.322	2.43669	major vault protein
l|DS985248.1	EDV22839.1	4268	256.809	254.659	308.419	273.296	2.43665	EIF3S10 protein
l|DS985246.1	EDV24031.1	5286	182.267	296.616	338.918	272.6	2.43554	cytosolic malate dehydrogenase
l|DS985245.1	EDV24937.1	6216	342.747	290.867	183.415	272.343	2.43513	axonemal dynein heavy chain 7
l|DS985247.1	EDV23111.1	4838	171.649	193.119	451.634	272.134	2.4348	Note=syntaxin homologue similar to syntaxin 7 and syntaxin 12
l|DS985276.1	EDV19316.1	912	281.097	171.508	362.917	271.841	2.43433	Low-density lipoprotein receptor-related protein 4 precursor (LDLR dan)%2C partial
l|DS985244.1	EDV25618.1	7624	245.716	332.767	235.382	271.288	2.43345	glutathione s-transferase
l|DS985321.1	EDV19051.1	645	285.757	192.643	333.358	270.586	2.43232	hypothetical protein
l|DS985244.1	EDV25945.1	7275	182.425	234.178	394.989	270.531	2.43223	Drosophila melanogaster SmB
l|DS985271.1	EDV19560.1	1147	282.963	219.758	307.339	270.02	2.43141	unnamed protein product
l|DS985267.1	EDV19777.1	1363	266.36	278.456	264.968	269.928	2.43126	chaperonin containing TCP1%2C subunit 2 (beta)
l|DS985245.1	EDV24960.1	6262	210.452	202.665	396.319	269.812	2.43108	ENSANGP00000005009
l|DS985252.1	EDV21820.1	3412	171.891	344.139	293.077	269.702	2.4309	MGC80327 protein
l|DS985276.1	EDV19318.1	914	229.513	257.177	321.704	269.465	2.43052	Fibrillin protein
l|DS985263.1	EDV20012.1	1614	275.03	275.342	257.683	269.352	2.43034	MAX protein isoform e
l|DS985242.1	EDV27856.1	9954	298.492	240.614	265.7	268.269	2.42859	ENSANGP00000025964
l|DS985252.1	EDV21814.1	3399	204.834	216.41	382.543	267.929	2.42804	apoptosis-linked 2 protein
l|DS985260.1	EDV20352.1	1964	283.638	272.407	247.534	267.86	2.42792	hypothetical protein
l|DS985276.1	EDV19347.1	933	359.387	339.382	103.874	267.548	2.42742	hypothetical protein
l|DS985245.1	EDV24679.1	6577	138.751	243.085	419.55	267.129	2.42674	cleavage stimulation factor%2C 3'
l|DS985245.1	EDV24766.1	6742	189.715	319.398	292.263	267.125	2.42673	temptin
l|DS985271.1	EDV19556.1	1140	266.314	241.028	292.778	266.707	2.42605	CG1634
l|DS985276.1	EDV19330.1	938	265.948	157.562	376.133	266.548	2.42579	sterol regulatory binding transcription factor 1
l|DS985244.1	EDV25878.1	7133	270.181	257.327	271.499	266.336	2.42545	GDP dissociation inhibitor CG4422-PA
l|DS985255.1	EDV21064.1	2732	243.153	263.318	290.038	265.503	2.42409	dipeptidylpeptidase 4a
l|DS985241.1	EDV28775.1	10706	274.266	414.808	106.871	265.315	2.42378	hypothetical protein
l|DS985246.1	EDV24231.1	5682	255.405	262.091	277.015	264.837	2.423	CG13902-PA
l|DS985246.1	EDV24065.1	5365	274.718	261.981	257.611	264.77	2.42289	transketolase
l|DS985241.1	EDV29302.1	10201	255.088	211.316	326.31	264.238	2.42201	protein tyrosine phosphatase%2C receptor type%2C R
l|DS985241.1	EDV28726.1	10625	256.412	236.273	299.978	264.221	2.42198	dual specificity phosphatase 10 isoform b
l|DS985245.1	EDV24579.1	6369	176.235	305.783	309.301	263.773	2.42125	chaperonin containing TCP1%2C subunit 8 (theta)
l|DS985254.1	EDV21221.1	2866	283.219	202.149	305.854	263.741	2.42119	Arrb1-prov protein
l|DS985242.1	EDV27680.1	9630	302.182	313.694	172.828	262.901	2.41981	Zinc finger protein 93 (Zinc finger protein 505) (Zinc finger protein HTF34)
l|DS985256.1	EDV20951.1	2490	217.082	283.119	287.205	262.469	2.41909	alpha NAC-like protein
l|DS985246.1	EDV24342.1	5896	219.981	251.922	315.316	262.406	2.41899	hypothetical protein
l|DS985245.1	EDV24908.1	6162	130.723	255.062	401.069	262.285	2.41879	SFT2 domain containing 2
l|DS985245.1	EDV24905.1	6156	304.641	288.185	189.52	260.782	2.41629	ATP synthase O subunit%2C mitochondrial precursor (Oligomycin sensitivity conferral protein) (OSCP)
l|DS985242.1	EDV27750.1	9761	164.558	198.181	418.658	260.466	2.41577	CG6323-PA
l|DS985254.1	EDV21294.1	2826	245.755	268.35	266.805	260.303	2.4155	glutathione S-transferase
l|DS985254.1	EDV21321.1	2880	155.177	308.896	316.502	260.192	2.41531	hypothetical protein
l|DS985243.1	EDV26990.1	8277	151.388	243.85	384.481	259.906	2.41483	peptidylprolyl isomerase B%2C 20.3K - rat
l|DS985249.1	EDV22569.1	4049	324.467	238.389	216.676	259.844	2.41473	hypothetical protein XP_782801
l|DS985248.1	EDV22842.1	4276	341.829	162.888	274.285	259.667	2.41443	hypothetical protein
l|DS985241.1	EDV28773.1	10702	264.397	232.611	281.863	259.624	2.41436	Thrombospondin-3 precursor
l|DS985245.1	EDV24955.1	6253	111.161	193.197	473.126	259.161	2.41359	mannosyl-oligosaccharide alpha-1%2C2-mannosidase
l|DS985244.1	EDV25260.1	6857	287.794	276.265	212.711	258.923	2.41319	hypothetical protein
l|DS985241.1	EDV29773.1	11198	221.879	282.744	270.294	258.306	2.41215	Ddx5 protein
l|DS985244.1	EDV26186.1	7737	151.097	218.317	404.494	257.969	2.41158	hypothetical protein
l|DS985241.1	EDV29283.1	10162	167.547	166.517	439.843	257.969	2.41158	hypothetical protein
l|DS985254.1	EDV21273.1	2784	355.726	204.388	213.45	257.855	2.41139	fkh-1
l|DS985241.1	EDV29197.1	11515	292.714	273.622	205.224	257.187	2.41027	glycosyl hydrolase%2C family 13
l|DS985249.1	EDV22420.1	4116	249.324	283.008	237.766	256.699	2.40944	Unknown (protein for MGC:52961)
l|DS985242.1	EDV28151.1	9471	211.299	240.816	317.777	256.631	2.40933	hypothetical protein
l|DS985256.1	EDV20946.1	2482	244.188	236.785	288.334	256.436	2.409	Lethal(2) giant larvae protein homolog 2
l|DS985245.1	EDV24843.1	6008	254.84	251.789	262.485	256.371	2.40889	neurofascin%2C partial
l|DS985247.1	EDV23170.1	4956	179.957	283.687	305.005	256.216	2.40862	hypothetical protein
l|DS985247.1	EDV23036.1	4680	322.777	258.848	185.712	255.779	2.40788	FK506-binding protein 1A
l|DS985244.1	EDV25974.1	7333	213.929	283.411	269.736	255.692	2.40773	guanosine monophosphate reductase 2
l|DS985242.1	EDV27956.1	9067	268.284	380.033	115.818	254.712	2.40607	ependymin related protein 1
l|DS985241.1	EDV29580.1	10814	289.164	205.038	268.905	254.369	2.40548	brain-selective kinase 2 isoform alpha
l|DS985253.1	EDV21400.1	3016	302.533	179.972	278.84	253.782	2.40448	Stromal interaction molecule 1 precursor%2C partial
l|DS985241.1	EDV29114.1	11340	259.333	271.375	229.64	253.449	2.40391	hypothetical protein
l|DS985246.1	EDV24365.1	5959	378.367	218.931	162.706	253.335	2.40371	hypothetical protein
l|DS985273.1	EDV19460.1	1038	222.849	244.584	290.902	252.778	2.40276	solute carrier family 6 member 1 protein
l|DS985249.1	EDV22629.1	4178	245.831	200.292	311.377	252.5	2.40228	hypothetical protein XP_785342
l|DS985251.1	EDV21917.1	3619	274.244	230.541	251.817	252.201	2.40176	unnamed protein product
l|DS985247.1	EDV23390.1	4750	132.819	217.254	405.288	251.787	2.40105	hypothetical protein LOC573120
l|DS985251.1	EDV21955.1	3467	144.946	249.996	360.318	251.753	2.40099	unnamed protein product
l|DS985276.1	EDV19345.1	930	295.827	197.466	260.296	251.196	2.40003	thioredoxin 1
l|DS985245.1	EDV25024.1	6382	264.958	198.593	289.806	251.119	2.3999	ENSANGP00000022722
l|DS985243.1	EDV27110.1	8530	146.562	236.699	369.9	251.054	2.39978	hypothetical protein
l|DS985243.1	EDV27161.1	8619	228.956	140.837	382.769	250.854	2.39944	WAS protein family%2C member 1
l|DS985244.1	EDV25293.1	6932	335.018	249.005	168.426	250.816	2.39937	igloo CG18285-PB
l|DS985241.1	EDV29567.1	10782	227.264	208.177	316.798	250.746	2.39925	PDZ domain containing 1
l|DS985265.1	EDV19868.1	1468	221.732	217.98	309.641	249.784	2.39758	hypothetical protein
l|DS985242.1	EDV27812.1	9861	199.697	244.832	303.964	249.498	2.39708	DAZ associated protein 2
l|DS985247.1	EDV23455.1	4876	174.109	336.287	237.028	249.141	2.39646	ribosomal protein S7
l|DS985242.1	EDV27847.1	9931	225.547	281.15	240.572	249.09	2.39637	protein kinase%2C cAMP-dependent%2C regulatory%2C type I%2C beta
l|DS985245.1	EDV24901.1	6149	229.696	343.043	174.126	248.955	2.39614	ubiquitin-conjugating enzyme E2%2C J1
l|DS985244.1	EDV26064.1	7509	290.1	259.202	196.295	248.532	2.3954	egg protein
l|DS985243.1	EDV26274.1	7915	297.42	197.466	247.459	247.448	2.3935	notch
l|DS985250.1	EDV22161.1	3851	286.82	246.289	207.687	246.932	2.39259	Orexigenic neuropeptide QRFP receptor (G-protein coupled receptor 103) (SP9155) (AQ27)
l|DS985267.1	EDV19749.1	1312	200.422	303.391	236.85	246.888	2.39252	unnamed protein product
l|DS985244.1	EDV25486.1	7342	164.745	243.801	332.06	246.869	2.39248	MGC69276 protein
l|DS985246.1	EDV23940.1	5857	226.562	198.57	315.354	246.829	2.39241	unknown
l|DS985262.1	EDV20145.1	1764	225.647	214	298.211	245.953	2.39087	echinoderm microtubule associated protein like 2
l|DS985246.1	EDV23802.1	5559	264.495	223.35	249.687	245.844	2.39068	ATPase type 13A3
l|DS985247.1	EDV23103.1	4822	216.735	219.9	299.391	245.342	2.38979	Glutathione S-transferase theta 1 (GST class-theta 1)
l|DS985250.1	EDV22201.1	3682	142.244	180.983	412.497	245.241	2.38961	putative ATP-binding cassette%2C sub-family B%2C member 10
l|DS985241.1	EDV29249.1	10087	272.32	249.954	213.316	245.197	2.38953	Neurogenic locus notch homolog protein 1 precursor (Notch 1) (hN1) (Translocation-associated notch protein TAN-1)%2C partial
l|DS985241.1	EDV28770.1	10698	252.105	238.141	244.83	245.025	2.38923	Transmembrane protein 30A
l|DS985261.1	EDV20309.1	1880	343.794	247.205	142.637	244.545	2.38838	radial spokehead
l|DS985242.1	EDV28215.1	9599	158.701	139.297	435.349	244.449	2.38821	hypothetical protein
l|DS985244.1	EDV25681.1	7752	183.377	242.827	306.99	244.398	2.38812	cotamer alpha
l|DS985252.1	EDV21653.1	3348	223.729	195.467	312.936	244.044	2.38749	hypothetical protein DDBDRAFT_0204127
l|DS985267.1	EDV19718.1	1333	267.948	281.89	181.872	243.903	2.38724	Note=IDENTITY: Syt1 FAMILY MEMBERS: Synaptotagmin genes exist as a large and diverse gene family in metazoans [PMID: 17672888]%2C[PMID: 15238157]. The Trichoplax Syt gene family contains 6 members%2C three of which have clear mammalian orthologues: Syt1%2C Syt7 and Syt15. The other three Trichoplax Syts are currently unclassified: synaptotagmin with longer linker%2C synaptotagmin with no transmem…
l|DS985245.1	EDV25128.1	6589	137.804	188.278	405.392	243.825	2.3871	hypothetical protein
l|DS985241.1	EDV29314.1	10216	189.806	182.612	358.885	243.768	2.38699	NADPH-cytochrome P-450 oxidoreductase
l|DS985243.1	EDV26391.1	8133	285.14	170.4	271.816	242.452	2.38464	putative serine protease inhibitor
l|DS985256.1	EDV20916.1	2556	173.736	161.52	391.776	242.344	2.38445	chromatin modifying protein 5
l|DS985242.1	EDV27838.1	9917	166.514	223.225	336.132	241.957	2.38376	solute carrier family 34 (sodium phosphate)%2C member 2
l|DS985246.1	EDV24358.1	5945	233.847	184.116	306.152	241.372	2.3827	MAP/microtubule affinity-regulating kinase 3 (Cdc25C-associated protein kinase 1) (cTAK1) (C-TAK1) (Serine/threonine protein kinase p78) (Ser/Thr protein kinase PAR-1) (Protein kinase STK10)
l|DS985255.1	EDV21047.1	2697	188.159	256.318	277.999	240.825	2.38172	vacuolar H+ATPase subunit a1
l|DS985259.1	EDV20600.1	2184	271.808	170.54	278.819	240.389	2.38093	unnamed protein product
l|DS985260.1	EDV20441.1	1994	173.422	171.253	376.315	240.33	2.38083	Acetylcholinesterase Complexed With Rivastigmine
l|DS985250.1	EDV22122.1	3786	163.257	214.584	338.849	238.897	2.37823	unnamed protein product
l|DS985242.1	EDV28324.1	9859	234.724	248.38	232.631	238.578	2.37765	Wu:fj80h11 protein
l|DS985246.1	EDV23847.1	5651	184.993	233.451	294.428	237.624	2.37591	hypothetical protein
l|DS985242.1	EDV27674.1	9623	319.141	222.218	171.424	237.594	2.37585	hypothetical protein
l|DS985248.1	EDV22812.1	4550	213.72	221.51	276.637	237.289	2.3753	A Deletion Mutant Of The Type Ii Beta Regulatory Subunit Of Camp-Dependent Protein Kinase
l|DS985273.1	EDV19447.1	1055	135.12	265.295	309.797	236.737	2.37429	hypothetical protein
l|DS985245.1	EDV24527.1	6259	304.079	248.784	156.302	236.388	2.37364	radial spokehead-like 2
l|DS985241.1	EDV29571.1	10788	187.535	251.729	269.302	236.189	2.37328	glutathione-disulfide reductase - mouse (fragment)
l|DS985244.1	EDV25590.1	7560	200.785	200.856	304.552	235.398	2.37182	J domain containing protein 1 isoform b
l|DS985267.1	EDV19781.1	1370	216.874	234.492	253.928	235.098	2.37127	sea star regeneration-associated protease SRAP
l|DS985252.1	EDV21548.1	3145	291.12	233.221	180.368	234.903	2.37091	protein tyrosine phosphatase%2C non-receptor type 13
l|DS985242.1	EDV27344.1	8987	202.685	215.437	285.55	234.557	2.37027	S642a:isocitrate Complex Of Aconitase
l|DS985252.1	EDV21707.1	3187	174.911	237.836	290.883	234.543	2.37024	hypothetical protein LOC523328
l|DS985243.1	EDV26977.1	8256	227.783	240.44	232.794	233.672	2.36863	PIT 54 protein
l|DS985244.1	EDV25909.1	7189	211.88	330.991	157.124	233.332	2.36799	CG8773-PA%2C partial
l|DS985242.1	EDV27727.1	9720	92.724	158.156	448.316	233.065	2.3675	DNA segment%2C Chr 15%2C Wayne State University 75%2C expressed
l|DS985247.1	EDV23235.1	5077	242.421	216.784	239.004	232.736	2.36688	unnamed protein product
l|DS985243.1	EDV27007.1	8309	233.284	216.673	247.049	232.335	2.36613	unnamed protein product
l|DS985243.1	EDV26860.1	8022	145.018	178.13	373.044	232.064	2.36563	hypothetical protein LOC436800
l|DS985241.1	EDV29695.1	11050	228.634	184.761	279.226	230.874	2.36339	KIAA1632 protein
l|DS985255.1	EDV21087.1	2770	192.568	237.898	261.381	230.616	2.36291	hypothetical protein
l|DS985243.1	EDV26392.1	8136	208.379	231.771	250.529	230.226	2.36217	staphylococcal nuclease domain containing 1
l|DS985250.1	EDV22289.1	3870	234.695	191.963	263.732	230.13	2.36199	PTTG1IP
l|DS985253.1	EDV21463.1	2979	159.447	181.445	346.671	229.188	2.36021	Arrdc3 protein
l|DS985241.1	EDV29315.1	10221	163.907	226.177	295.488	228.524	2.35895	Unknown (protein for MGC:131333)
l|DS985255.1	EDV21120.1	2660	216.654	280.374	188.472	228.5	2.35891	tropomyosin 2
l|DS985243.1	EDV26757.1	8882	340.5	254.795	88.9327	228.076	2.3581	CG8498-PA
l|DS985257.1	EDV20849.1	2428	202.568	192.946	287.992	227.835	2.35764	beta-hexosaminidase beta-subunit
l|DS985244.1	EDV25738.1	6895	216.108	257.425	209.351	227.628	2.35724	CDC42 small effector 2
l|DS985259.1	EDV20562.1	2110	219.563	168.717	293.743	227.341	2.3567	The Reps1 Eh Domain
l|DS985244.1	EDV25921.1	7219	185.314	185.624	310.923	227.287	2.35659	putative membrane protein of bilaterial origin (112.3 kD) (4Q33)
l|DS985248.1	EDV22913.1	4406	160.265	189.69	330.675	226.877	2.35581	Prominin 1 precursor (Prominin-like protein 1) (Antigen AC133) (CD133 antigen)
l|DS985242.1	EDV28301.1	9799	287.815	240.109	152.508	226.811	2.35568	kinesin-like protein (103.5 kD) (klp-6)
l|DS985246.1	EDV23982.1	5930	276.774	203.619	198.954	226.449	2.35499	Eukaryotic translation initiation factor 4 gamma 3 (eIF-4-gamma 3) (eIF-4G 3) (eIF4G 3) (eIF-4-gamma II) (eIF4GII)
l|DS985244.1	EDV25913.1	7196	248.387	229.805	199.867	226.02	2.35417	hypothetical protein
l|DS985242.1	EDV28180.1	9529	192.707	307.439	174.662	224.936	2.35208	hypothetical protein
l|DS985246.1	EDV23922.1	5820	272.86	239.967	158.653	223.827	2.34993	hypothetical protein XP_795391
l|DS985246.1	EDV23736.1	5425	229.808	179.061	261.531	223.467	2.34923	acyl-Coenzyme A oxidase-like
l|DS985243.1	EDV26544.1	8459	303.029	190.582	175.991	223.201	2.34871	LOC397728 protein~Alternative splicing variant 2
l|DS985248.1	EDV22934.1	4446	66.7574	349.812	251.858	222.809	2.34795	cytochrome P450%2C family 17%2C subfamily A%2C polypeptide 1
l|DS985242.1	EDV27496.1	9272	201.263	225.075	242.04	222.793	2.34792	deleted in malignant brain tumors 1 isoform b precursor
l|DS985249.1	EDV22490.1	4236	214.242	223.876	229.658	222.592	2.34753	hypothetical protein
l|DS985260.1	EDV20387.1	2041	143.321	154.54	366.131	221.331	2.34506	hypothetical protein
l|DS985242.1	EDV28062.1	9296	185.524	238.418	238.095	220.679	2.34378	Pyruvate kinase muscle isozyme (Cytosolic thyroid hormone-binding protein) (CTHBP)
l|DS985245.1	EDV25054.1	6439	361.242	265.267	34.5101	220.34	2.34311	hypothetical protein
l|DS985254.1	EDV21300.1	2839	135.543	217.586	305.941	219.69	2.34183	unnamed protein product
l|DS985243.1	EDV26778.1	7850	228.178	153.576	276.199	219.318	2.34109	Unknown (protein for MGC:145565)
l|DS985257.1	EDV20785.1	2435	206.117	250.196	201.4	219.238	2.34093	CG3001-PA
l|DS985267.1	EDV19768.1	1349	250.518	241.654	165.395	219.189	2.34084	MGC83221 protein
l|DS985273.1	EDV19475.1	1063	165.705	204.759	286.294	218.919	2.3403	sortilin-related receptor containing LDLR class A repeats preproprotein%2C partial
l|DS985254.1	EDV21287.1	2817	313.465	216.058	127.028	218.85	2.34017	kinesin-like protein (103.5 kD) (klp-6)%2C partial
l|DS985244.1	EDV26128.1	7619	179.885	257.575	217.582	218.347	2.33917	growth hormone inducible transmembrane protein
l|DS985241.1	EDV28606.1	10407	238.527	237.144	176.964	217.545	2.33757	Atp6v1c1l protein
l|DS985556.1	EDV18819.1	413	115.021	219.654	317.55	217.408	2.3373	hypothetical protein
l|DS985241.1	EDV29598.1	10851	165.406	239.583	246.536	217.175	2.33683	hypothetical protein
l|DS985243.1	EDV26868.1	8041	194.041	175.829	279.777	216.549	2.33558	ENSANGP00000018341
l|DS985247.1	EDV23282.1	5170	238.382	250.285	160.615	216.427	2.33533	hypothetical protein
l|DS985244.1	EDV25758.1	6925	188.439	261.32	198.876	216.212	2.3349	Glutathione S-transferase 1 (GST class-sigma)
l|DS985254.1	EDV21361.1	2951	190.322	163.144	293.31	215.592	2.33365	CG3168-PA
l|DS985244.1	EDV25610.1	7612	263.029	221.782	161.907	215.573	2.33361	dcapl
l|DS985243.1	EDV27148.1	8597	191.437	213.289	241.383	215.37	2.3332	Chain %2C Insulin Receptor (Tyrosine Kinase Domain) Mutant With Cys 981 Replaced By Ser And Tyr 984 Replaced By Phe (C981s%2C Y984f)
l|DS985241.1	EDV29252.1	10092	253.381	237.652	152.975	214.669	2.33179	Fibrillin-1 precursor
l|DS985378.1	EDV18967.1	561	261.947	205.29	175.943	214.393	2.33123	foot protein 2
l|DS985244.1	EDV25586.1	7554	384.937	207.723	49.6266	214.096	2.33063	hypothetical protein P3TCK_18950
l|DS985247.1	EDV23597.1	5168	150.66	201.639	289.888	214.062	2.33056	xPRL-3
l|DS985243.1	EDV26960.1	8230	187.799	230.672	222.942	213.804	2.33004	Multidrug resistance protein 3 (P-glycoprotein 3)
l|DS985245.1	EDV24738.1	6684	289.925	293.683	57.309	213.639	2.3297	Di-N-acetylchitobiase precursor
l|DS985242.1	EDV27301.1	8903	232.37	166.352	242.005	213.576	2.32957	Hypothetical protein CBG04053
l|DS985242.1	EDV27857.1	9955	228.055	172.624	238.039	212.906	2.32821	Solution Structure And Dynamics Of Dna-Binding Domain Of Myocyte Nuclear Factor
l|DS985241.1	EDV29107.1	11328	224.17	241.877	172.211	212.753	2.3279	unnamed protein product
l|DS985248.1	EDV22915.1	4408	139.172	194.185	304.277	212.545	2.32747	MGC80578 protein
l|DS985243.1	EDV26959.1	8229	164.009	223.206	249.97	212.395	2.32716	ATP-binding cassette%2C sub-family B (MDR/TAP)%2C member 1
l|DS985255.1	EDV21025.1	2643	277.79	224.773	134.577	212.38	2.32713	The Third Kh Domain Of Hnrnp K In Complex With Ssdna
l|DS985259.1	EDV20570.1	2126	239.905	191.759	205.453	212.372	2.32712	Structural Basis For Hif-1alphaCBP RECOGNITION IN THE Cellular Hypoxic Response
l|DS985244.1	EDV25388.1	7160	217.02	155.545	263.73	212.098	2.32656	NM_003344 ubiquitin-conjugating enzyme E2H (similar to yeast UBC8) in Mus musculus
l|DS985241.1	EDV29472.1	10550	382.534	171.159	80.9122	211.535	2.3254	unnamed protein product
l|DS985241.1	EDV29823.1	11317	203.007	166.774	264.675	211.485	2.3253	unnamed protein product
l|DS985252.1	EDV21652.1	3347	216.688	212.273	205.036	211.332	2.32499	proteasome (prosome%2C macropain) subunit%2C alpha type%2C 8
l|DS985267.1	EDV19711.1	1321	182.412	218.897	232.018	211.109	2.32453	Unknown (protein for MGC:52616)
l|DS985260.1	EDV20397.1	2059	233.748	214.422	185.146	211.105	2.32452	hypothetical protein
l|DS985242.1	EDV28077.1	9328	172.081	164.267	296.306	210.885	2.32407	putative protein of bilaterial origin (4I599)
l|DS985265.1	EDV19909.1	1487	187.727	223.954	220.577	210.753	2.32379	LD23608p
l|DS985242.1	EDV28384.1	9978	118.037	164.545	349.395	210.659	2.3236	ATP-binding cassette%2C sub-family A member 3
l|DS985252.1	EDV21551.1	3150	216.957	234.282	180.732	210.657	2.3236	LOC496140 protein
l|DS985244.1	EDV26065.1	7510	268.534	226.177	136.985	210.565	2.32341	Unknown (protein for IMAGE:7247290)
l|DS985249.1	EDV22376.1	4029	280.424	263.49	85.6245	209.846	2.32192	oxidation resistance 1
l|DS985243.1	EDV26586.1	8524	224.07	168.497	235.761	209.443	2.32109	Myocyte enhancing factor 2 CG1429-PE
l|DS985246.1	EDV24030.1	5284	195.855	252.566	178.482	208.968	2.3201	SR Protein (splicing factor) family member (rsp-2)
l|DS985256.1	EDV20971.1	2524	185.607	227.045	214.12	208.924	2.32001	neurexin iv
l|DS985244.1	EDV26036.1	7455	214.363	189.595	222.684	208.881	2.31992	hypothetical protein XP_780435
l|DS985251.1	EDV22024.1	3587	206.079	238.201	181.757	208.679	2.3195	unnamed protein product
l|DS985452.1	EDV18901.1	494	149.696	144.647	331.377	208.573	2.31928	synaptophysin-like 2
l|DS985251.1	EDV21956.1	3468	137.129	198.142	289.599	208.29	2.31869	apical early endosomal glycoprotein precursor
l|DS985243.1	EDV26477.1	8328	177.986	195.033	251.425	208.148	2.31839	chaperonin subunit 3 (gamma)
l|DS985352.1	EDV19002.1	596	132.266	237.089	254.996	208.117	2.31833	hypothetical protein XP_776109
l|DS985241.1	EDV28892.1	10913	326.123	198.904	98.6184	207.882	2.31784	MGC80850 protein
l|DS985241.1	EDV29717.1	11094	274.703	185.572	162.337	207.537	2.31712	Trichohyalin%2C partial
l|DS985244.1	EDV26056.1	7492	166.274	288.817	164.282	206.458	2.31485	solute carrier family 6%2C member 19
l|DS985259.1	EDV20523.1	2160	142.792	256.016	219.014	205.941	2.31376	oxidoreductase (XG452)
l|DS985243.1	EDV27098.1	8508	273.382	156.911	186.63	205.641	2.31313	shippo 1
l|DS985241.1	EDV28464.1	10120	183.706	205.294	227.815	205.605	2.31305	unnamed protein product
l|DS985247.1	EDV23380.1	4733	256.761	241.174	118.424	205.453	2.31273	hypothetical protein LOC327176
l|DS985251.1	EDV21961.1	3475	145.238	227.419	243.642	205.433	2.31269	lymphocyte cytosolic protein 1 (L-plastin)
l|DS985241.1	EDV28841.1	10813	271.445	183.426	159.857	204.909	2.31158	hypothetical protein
l|DS985241.1	EDV29768.1	11187	154.36	136.99	322.487	204.612	2.31095	CG12341-PA
l|DS985242.1	EDV27594.1	9467	197.15	194.327	222.254	204.577	2.31088	Ng22 protein
l|DS985242.1	EDV27417.1	9127	171.648	244.895	197.011	204.518	2.31075	unnamed protein product
l|DS985244.1	EDV25491.1	7354	186.963	205.206	220.535	204.235	2.31015	signal sequence receptor%2C alpha
l|DS985245.1	EDV24739.1	6686	128.283	170.668	313.656	204.202	2.31008	CG10964-PA
l|DS985255.1	EDV21126.1	2667	192.528	147.45	271.248	203.742	2.3091	protein tyrosine phosphatase%2C non-receptor type 23
l|DS985246.1	EDV24285.1	5785	219.04	200.339	190.741	203.373	2.30832	hypothetical protein
l|DS985252.1	EDV21549.1	3147	209.436	210.18	189.418	203.011	2.30754	Calcium/calmodulin-dependent protein kinase type II alpha chain (CaM-kinase II alpha chain)
l|DS985241.1	EDV29919.1	11503	133.028	188.941	286.131	202.7	2.30688	hypothetical protein
l|DS985245.1	EDV24822.1	5964	175.305	230.887	201.518	202.57	2.3066	hypothetical protein
l|DS985241.1	EDV28388.1	9983	215.047	153.244	239.219	202.503	2.30645	hypothetical protein
l|DS985247.1	EDV23247.1	5095	215.243	206.018	186.103	202.455	2.30635	LOC446294 protein
l|DS985247.1	EDV23238.1	5082	138.417	163.125	305.056	202.199	2.3058	MGC78827 protein
l|DS985246.1	EDV23885.1	5733	232.553	188.167	185.689	202.136	2.30567	ubiquitin-conjugating enzyme E2%2C J2 (UBC6 homolog%2C yeast)
l|DS985249.1	EDV22358.1	3997	198.85	221.658	184.942	201.817	2.30498	DOC-2 p59 isoform
l|DS985243.1	EDV27057.1	8403	214.546	224.653	165.73	201.643	2.3046	acetyl-Coenzyme A carboxylase alpha isoform 1
l|DS985248.1	EDV22873.1	4336	207.827	192.551	203.722	201.367	2.30401	hypothetical protein
l|DS985244.1	EDV25266.1	6869	201.822	144.637	256.666	201.042	2.30331	CG2862-PB
l|DS985259.1	EDV20519.1	2154	247.7	193.279	161.374	200.784	2.30275	superoxide dismutase
l|DS985252.1	EDV21545.1	3141	210.219	224.645	167.453	200.772	2.30273	AN1%2C ubiquitin-like%2C homolog
l|DS985250.1	EDV22114.1	3763	267.024	186.321	148.166	200.504	2.30214	advillin
l|DS985253.1	EDV21405.1	3024	230.355	195.436	174.291	200.027	2.30111	Elk-1DNA STRUCTURE REVEALS HOW RESIDUES DISTAL FROM DNA- Binding Surface Affect Dna-Recognition
l|DS985241.1	EDV29213.1	10001	205.275	275.542	118.226	199.681	2.30036	hypothetical protein
l|DS985249.1	EDV22486.1	4227	156.931	290.366	149.455	198.917	2.29869	galactose mutarotase (aldose 1-epimerase)
l|DS985251.1	EDV22051.1	3637	108.017	212.797	275.225	198.68	2.29818	Nucleoside diphosphate kinase family protein
l|DS985250.1	EDV22098.1	3734	167.123	216.377	212.105	198.535	2.29786	transcription elongation factor B (SIII)%2C polypeptide 2
l|DS985249.1	EDV22309.1	3904	210.665	253.175	131.459	198.433	2.29764	putative beta-NAC-like protein
l|DS985242.1	EDV27843.1	9924	223.564	176.155	195.031	198.25	2.29724	CG11009-PA
l|DS985285.1	EDV19134.1	727	199.299	220.039	174.245	197.861	2.29638	MGC80188 protein
l|DS985241.1	EDV29226.1	10029	259.37	187.311	146.479	197.72	2.29607	mitochondrial ubiquinol-cytochrome c reductase hinge protein
l|DS985246.1	EDV24179.1	5596	311.268	152.976	127.627	197.29	2.29513	hypothetical protein
l|DS985241.1	EDV28923.1	10977	253.332	165.396	169.915	196.214	2.29275	hypothetical protein
l|DS985256.1	EDV20887.1	2494	163.77	153.278	271.102	196.05	2.29239	cyclin T2
l|DS985255.1	EDV21062.1	2730	175.784	256.098	155.267	195.716	2.29165	Sp4 transcription factor%2C partial
l|DS985241.1	EDV29099.1	11314	128.46	146.902	311.736	195.699	2.29161	hypothetical protein LOC436753
l|DS985506.1	EDV18857.1	450	234.534	170.625	181.542	195.567	2.29132	hypothetical protein
l|DS985274.1	EDV19390.1	988	234.534	170.625	181.542	195.567	2.29132	hypothetical protein
l|DS985242.1	EDV27401.1	9093	208.32	188.392	189.964	195.559	2.2913	CG2685-PA
l|DS985242.1	EDV27333.1	8966	181.62	196.957	206.849	195.142	2.29037	unnamed protein product
l|DS985247.1	EDV23431.1	4825	206.204	202.651	176.563	195.139	2.29037	Sulfatase modifying factor 2 precursor (C-alpha-formyglycine-generating enzyme 2)%2C partial
l|DS985241.1	EDV29392.1	10366	210.285	125.29	248.259	194.611	2.28919	WD repeat domain 45
l|DS985247.1	EDV23160.1	4939	213.93	116.914	252.883	194.576	2.28911	glycine dehydrogenase (decarboxylating
l|DS985247.1	EDV23228.1	5062	185.749	145.342	252.409	194.5	2.28894	squalene monooxygenase
l|DS985273.1	EDV19470.1	1054	218.94	107.286	257.27	194.499	2.28894	hypothetical protein
l|DS985257.1	EDV20781.1	2429	117.123	208.649	257.489	194.42	2.28876	beta-hexosaminidase beta-subunit
l|DS985242.1	EDV27424.1	9142	151.948	261.818	169.112	194.293	2.28848	CG30420-PA%2C isoform A%2C partial
l|DS985242.1	EDV28336.1	9881	128.466	218.812	235.339	194.206	2.28828	ATPase%2C H+ transporting%2C V1 subunit F
l|DS985243.1	EDV26378.1	8107	99.6458	237.612	243.906	193.721	2.2872	myosin phosphatase target subunit 1
l|DS985244.1	EDV25644.1	7663	124.212	205.528	250.182	193.307	2.28627	hypothetical protein
l|DS985243.1	EDV26998.1	8291	146.95	82.1885	350.312	193.15	2.28592	unnamed protein product
l|DS985249.1	EDV22634.1	4193	156.717	347.998	74.7188	193.145	2.28591	intracellular fatty acid binding protein
l|DS985244.1	EDV25298.1	6955	166.522	169.515	242.982	193.006	2.28559	HIV-1 Rev binding protein
l|DS985250.1	EDV22223.1	3731	197.092	223.877	157.569	192.846	2.28523	gamma-glutamyltransferase 1
l|DS985255.1	EDV21023.1	2637	155.952	118.876	303.407	192.745	2.28501	CG7071-PA
l|DS985267.1	EDV19738.1	1384	132.866	195.833	249.312	192.67	2.28484	hypothetical protein LOC534751
l|DS985270.1	EDV19614.1	1199	279.551	137.738	159.908	192.399	2.28423	unnamed protein product
l|DS985243.1	EDV26800.1	7894	209.279	182.116	184.646	192.014	2.28335	citrate synthase
l|DS985271.1	EDV19522.1	1116	156.515	255.63	163.092	191.746	2.28275	acyl-CoA desaturase
l|DS985272.1	EDV19484.1	1083	168.438	212.03	194.534	191.667	2.28257	sec23 CG1250-PA%2C isoform A
l|DS985246.1	EDV23850.1	5654	176.13	156.424	240.695	191.083	2.28124	unnamed protein product
l|DS985246.1	EDV23806.1	5569	188.554	210.643	173.473	190.89	2.28081	CG9132-PB
l|DS985252.1	EDV21764.1	3297	102.935	150.586	315.782	189.768	2.27825	RH56454p
l|DS985248.1	EDV22868.1	4328	231.716	164.781	171.588	189.362	2.27732	hypothetical protein
l|DS985244.1	EDV25598.1	7579	95.9939	165.796	305.212	189.001	2.27649	hypothetical protein
l|DS985268.1	EDV19670.1	1269	108.574	177.101	281.064	188.913	2.27628	unnamed protein product
l|DS985242.1	EDV28366.1	9940	252.177	199.146	115.001	188.775	2.27597	hypothetical protein
l|DS985243.1	EDV26788.1	7873	220.199	206.249	138.542	188.33	2.27494	hypothetical protein
l|DS985245.1	EDV24435.1	6071	244.917	185.511	134.162	188.197	2.27464	Mitochondrial 28S ribosomal protein S21 (S21mt) (MRP-S21)
l|DS985241.1	EDV29681.1	11025	193.074	190.202	181.231	188.169	2.27457	hypothetical protein
l|DS985245.1	EDV24909.1	6163	164.864	182.752	216.023	187.88	2.2739	Zinc finger%2C DHHC domain containing 14
l|DS985259.1	EDV20565.1	2118	161.286	171.238	230.207	187.577	2.2732	1110059p08rik-like protein
l|DS985243.1	EDV26667.1	8703	220.887	209.126	132.341	187.451	2.27291	hypothetical protein
l|DS985244.1	EDV25937.1	7258	265.824	210.25	85.7895	187.288	2.27253	hypothetical protein
l|DS985241.1	EDV29477.1	10557	158.94	177.043	225.76	187.248	2.27244	Splicing factor 3 subunit 1 (Spliceosome associated protein 114) (SAP 114) (SF3a120)
l|DS985273.1	EDV19474.1	1062	121.56	175.81	264.002	187.124	2.27215	deleted in malignant brain tumors 1 isoform c precursor%2C partial
l|DS985250.1	EDV22089.1	3714	194.61	180.627	185.666	186.968	2.27179	ENSANGP00000017802
l|DS985275.1	EDV19365.1	966	193.007	262.005	105.839	186.95	2.27175	Membrane-spanning 4-domains subfamily A member 12
l|DS985244.1	EDV25593.1	7571	271.763	259.974	28.4662	186.734	2.27125	hypothetical protein
l|DS985241.1	EDV29400.1	10389	147.756	177.715	232.694	186.055	2.26966	ENSANGP00000015397
l|DS985244.1	EDV26150.1	7682	175.112	216.631	165.346	185.696	2.26883	hypothetical protein
l|DS985241.1	EDV28602.1	10399	202.933	138.384	215.766	185.694	2.26882	protein phosphatase 1%2C regulatory (inhibitor) subunit 2
l|DS985241.1	EDV29527.1	10671	145.537	151.292	259.357	185.395	2.26812	mKIAA0062 protein
l|DS985247.1	EDV23164.1	4948	164.313	183.885	207.947	185.382	2.26809	CAP%2C adenylate cyclase-associated protein 1
l|DS985260.1	EDV20461.1	2025	161.369	149.468	244.857	185.231	2.26774	hypothetical protein
l|DS985251.1	EDV21931.1	3643	153.565	165.533	236.228	185.109	2.26745	proteasome 26S non-ATPase subunit 1
l|DS985244.1	EDV26221.1	7809	130.573	87.312	336.786	184.89	2.26694	hypothetical protein
l|DS985244.1	EDV25403.1	7191	167.507	185.007	201.28	184.598	2.26625	monooxygenase%2C DBH-like 1 isoform 1
l|DS985246.1	EDV24119.1	5475	118.958	178.857	255.772	184.529	2.26609	CG12024-PB
l|DS985246.1	EDV24344.1	5903	171.021	180.717	201.1	184.279	2.2655	Peroxisomal biogenesis factor 14
l|DS985243.1	EDV26776.1	7846	183.903	141.585	226.646	184.045	2.26495	igf2 mRNA binding protein%2C putative
l|DS985241.1	EDV29499.1	10601	160.576	171.634	219.829	184.013	2.26487	ADAM 10 precursor (A disintegrin and metalloproteinase domain 10) (Mammalian disintegrin-metalloprotease) (Kuzbanian protein homolog)
l|DS985242.1	EDV27430.1	9153	76.779	231.887	242.949	183.872	2.26454	MGC82293 protein
l|DS985244.1	EDV26177.1	7728	110.833	203.789	236.829	183.817	2.26441	ENSANGP00000022475
l|DS985241.1	EDV29720.1	11101	283.61	105.018	162.037	183.555	2.26379	unknown
l|DS985246.1	EDV23675.1	5310	197.032	184.816	166.25	182.699	2.26176	annexin
l|DS985244.1	EDV25686.1	7759	208.311	210.651	129.048	182.67	2.26169	glycogen synthase kinase 3 beta
l|DS985259.1	EDV20506.1	2123	100.452	241.914	205.598	182.655	2.26165	hypothetical protein
l|DS985251.1	EDV21903.1	3585	149.306	191.385	206.93	182.54	2.26138	hypothetical protein
l|DS985245.1	EDV24809.1	6823	167.643	296.379	83.0391	182.354	2.26094	microsomal glutathione S-transferase 3
l|DS985247.1	EDV23488.1	4935	150.159	206.476	189.848	182.161	2.26048	BMP2/4 protein
l|DS985245.1	EDV24754.1	6706	229.066	231.877	85.3615	182.101	2.26034	unnamed protein product
l|DS985245.1	EDV24885.1	6112	196.593	208.931	140.581	182.035	2.26018	Vbp1-prov protein
l|DS985260.1	EDV20386.1	2039	101.462	180.382	264.106	181.983	2.26006	hypothetical protein
l|DS985261.1	EDV20282.1	1828	108.443	197.587	238.876	181.635	2.25922	hypothetical protein
l|DS985243.1	EDV26416.1	8186	100.023	174.204	270.402	181.543	2.259	Cytochrome P450 3A31 (CYPIIIA31) (P450 SH3A-1)
l|DS985241.1	EDV29808.1	11276	135.545	161.177	246.9	181.207	2.2582	bZIP transcription factor L-MAF
l|DS985597.1	EDV18786.1	380	138.291	176.233	228.964	181.163	2.25809	abhydrolase domain containing 7%2C partial
l|DS985270.1	EDV19596.1	1204	198.066	141.918	202.872	180.952	2.25759	Glypican-6 precursor
l|DS985250.1	EDV22179.1	3888	152.431	158.447	230.999	180.626	2.2568	Structure And Binding Determinants Of The Recombinant Kringle-2 Domain Of Human Plasminogen To An Internal Peptide From A Group A Streptococcal Surface Protein
l|DS985241.1	EDV29712.1	11085	171.001	199.83	170.984	180.605	2.25675	Pdhb protein
l|DS985256.1	EDV20982.1	2548	167.238	156.841	216.917	180.332	2.2561	hypothetical protein
l|DS985247.1	EDV23261.1	5126	185.181	196.375	158.511	180.022	2.25535	Mech2 protein
l|DS985249.1	EDV22330.1	3942	139.359	161.354	238.034	179.582	2.25429	Prkcsh-prov protein
l|DS985243.1	EDV27213.1	8732	221.099	186.968	130.189	179.419	2.25389	hypothetical protein TA07545
l|DS985242.1	EDV28023.1	9205	287.686	149.638	99.3044	178.876	2.25258	Endothelial differentiation-related factor 1 (EDF-1) (Multiprotein-bridging factor 1) (MBF1) (Calmodulin-associated peptide 19) (CAP-19)
l|DS985241.1	EDV28461.1	10116	206.895	136.689	191.766	178.45	2.25154	hypothetical protein
l|DS985248.1	EDV22672.1	4273	252.157	160.54	122.062	178.253	2.25106	PKHD1L1 protein
l|DS985244.1	EDV25335.1	7028	213.586	176.816	143.532	177.978	2.25039	MGC81015 protein
l|DS985244.1	EDV25383.1	7147	194.855	187.975	150.867	177.899	2.2502	HMG-box transcription factor 1
l|DS985304.1	EDV19075.1	669	176.315	185.571	171.699	177.862	2.25011	hypothetical protein
l|DS985250.1	EDV22079.1	3699	191.873	192.224	149.083	177.727	2.24978	hypothetical protein
l|DS985245.1	EDV25217.1	6769	172.401	228.98	131.368	177.583	2.24943	epithelial lens deoxyribonuclease I
l|DS985241.1	EDV29728.1	11116	192.6	191.302	148.561	177.488	2.24919	voltage-gated calcium channel pore forming subunit CaV1.3alpha1
l|DS985246.1	EDV23808.1	5571	188.701	232.813	110.262	177.259	2.24863	unnamed protein product
l|DS985261.1	EDV20287.1	1835	191.625	174.738	165.316	177.226	2.24855	ENSANGP00000017406
l|DS985247.1	EDV23382.1	4737	129.312	245.9	156.387	177.2	2.24849	cytochrome c oxidase polypeptide Vb
l|DS985258.1	EDV20689.1	2266	109.926	217.191	202.711	176.609	2.24704	ubiquitin-conjugating enzyme E2I
l|DS985241.1	EDV28835.1	10804	137.764	181.78	210.052	176.532	2.24685	transmembrane protein 20
l|DS985241.1	EDV29715.1	11089	179.376	147.733	202.392	176.5	2.24677	PX domain containing serine/threonine kinase
l|DS985246.1	EDV23838.1	5633	134.001	157.574	237.356	176.31	2.2463	Drosophila melanogaster Mlf
l|DS985245.1	EDV24748.1	6697	184.951	207.07	136.408	176.143	2.24589	unnamed protein product
l|DS985277.1	EDV19285.1	897	190.988	162.582	174.528	176.033	2.24562	cadherin EGF LAG seven-pass G-type receptor 2
l|DS985913.1	EDV18641.1	235	192.371	157.844	177.652	175.956	2.24543	unnamed protein product
l|DS985243.1	EDV27256.1	8797	202.711	209.56	115.132	175.801	2.24505	hypothetical protein
l|DS985245.1	EDV24688.1	6590	137.755	191.708	197.076	175.513	2.24433	Glutaredoxin
l|DS985241.1	EDV29855.1	11378	236.346	148.018	142.133	175.499	2.2443	spondin 2b%2C extracellular matrix protein
l|DS985242.1	EDV28138.1	9441	249.478	199.933	76.0983	175.17	2.24348	DC2-related axonemal dynein intermediate chain 4
l|DS985262.1	EDV20159.1	1782	221.987	179.226	123.908	175.04	2.24316	cerebroside sulfate activator
l|DS985242.1	EDV28019.1	9193	216.837	139.429	167.931	174.732	2.2424	transmembrane channel-like protein 3
l|DS985284.1	EDV19143.1	732	112.559	279.513	131.516	174.529	2.24189	hypothetical protein
l|DS985243.1	EDV26772.1	7837	132.522	208.356	182.381	174.42	2.24162	citrate transporter)%2C member 1
l|DS985243.1	EDV27174.1	8653	144.683	92.2196	285.475	174.126	2.24089	insulin induced protein 2
l|DS985250.1	EDV22255.1	3790	150.489	145.857	225.586	173.977	2.24052	unnamed protein product
l|DS985246.1	EDV23747.1	5442	131.719	143.052	246.585	173.785	2.24004	small nuclear ribonucleoprotein D3 polypeptide 18kDa
l|DS985244.1	EDV26050.1	7477	188.242	150.761	182.091	173.698	2.23982	MGC81335 protein
l|DS985242.1	EDV27969.1	9096	151.25	172.034	197.464	173.583	2.23953	CG14439-PA
l|DS985255.1	EDV21114.1	2647	267.963	208.619	44.1445	173.576	2.23951	zinc finger protein 474
l|DS985255.1	EDV21019.1	2624	177.03	146.289	197.018	173.446	2.23919	threonyl-tRNA synthetase
l|DS985244.1	EDV25555.1	7485	176.632	142.338	201.254	173.408	2.23909	ENSANGP00000019522
l|DS985243.1	EDV26824.1	7948	94.0295	160.366	262.944	172.447	2.23668	histidase
l|DS985241.1	EDV28852.1	10835	108.57	129.46	278.294	172.108	2.23583	cation efflux protein/ zinc transporter
l|DS985243.1	EDV26919.1	8156	183.385	154.909	177.802	172.032	2.23563	E3 ubiquitin-protein ligase Nedd-4-like protein (Nedd4-2) (NEDD4.2)
l|DS985262.1	EDV20168.1	1806	217.858	131.596	166.219	171.891	2.23528	ADAM metallopeptidase domain 9
l|DS985261.1	EDV20239.1	1851	180.517	184.951	149.547	171.672	2.23472	hypothetical protein
l|DS985246.1	EDV23981.1	5928	73.5995	189.353	251.44	171.464	2.2342	CG5885-PA
l|DS985241.1	EDV29542.1	10710	104.886	126.147	283.316	171.45	2.23416	hypothetical protein XP_794803
l|DS985241.1	EDV29349.1	10293	129.304	180.097	204.368	171.256	2.23367	hypothetical protein
l|DS985246.1	EDV23904.1	5763	95.2475	199.585	218.582	171.138	2.23337	endothelin converting enzyme 1
l|DS985246.1	EDV24153.1	5541	180.474	127.118	205.591	171.061	2.23318	hypothetical protein LOC549119
l|DS985255.1	EDV21030.1	2654	193.967	180.463	138.316	170.915	2.23281	trace-amine-associated receptor 6
l|DS985267.1	EDV19751.1	1315	149.23	178.284	184.277	170.597	2.232	chaperonin subunit 7 (eta)
l|DS985249.1	EDV22495.1	4246	171.556	173.564	166.488	170.536	2.23184	hypothetical protein
l|DS985241.1	EDV28718.1	10610	125.792	124.253	261.41	170.485	2.23171	hypothetical protein
l|DS985251.1	EDV21863.1	3498	183.286	148.938	178.562	170.262	2.23114	MGC81285 protein
l|DS985263.1	EDV20057.1	1702	132.649	157.609	220.474	170.244	2.2311	ATP-specific succinyl-CoA synthetase alpha subunit
l|DS985273.1	EDV19442.1	1042	216.891	181.7	111.62	170.07	2.23065	filamin B%2C beta (actin binding protein 278)
l|DS985243.1	EDV26942.1	8197	126.294	143.581	239.445	169.773	2.2299	mitogen-activated protein kinase kinase kinase 13%2C partial
l|DS985243.1	EDV27128.1	8564	148.022	134.473	226.736	169.744	2.22982	hypothetical protein
l|DS985242.1	EDV27393.1	9075	180.173	158.107	170.572	169.617	2.2295	unnamed protein product
l|DS985247.1	EDV23433.1	4827	224.493	180.968	103.311	169.591	2.22943	Sulfatase modifying factor 2 precursor (C-alpha-formyglycine-generating enzyme 2)%2C partial
l|DS985252.1	EDV21690.1	3149	140.356	188.201	179.524	169.36	2.22884	SPFH domain protein 1 precursor (KE04 protein homolog)
l|DS985243.1	EDV26892.1	8095	130.396	112.955	264.713	169.355	2.22882	unnamed protein product
l|DS985245.1	EDV24965.1	6268	194.478	157.222	155.882	169.194	2.22841	Phospholipase A2 (Phosphatidylcholine 2-acylhydrolase)
l|DS985259.1	EDV20586.1	2155	96.0889	145.927	264.959	168.992	2.22789	unnamed protein product
l|DS985490.1	EDV18869.1	463	165.116	95.108	246.653	168.959	2.22781	hypothetical protein
l|DS985249.1	EDV22387.1	4048	174.663	188.494	143.124	168.76	2.2273	ENSANGP00000011832
l|DS985243.1	EDV26839.1	7980	65.1628	99.8706	341.166	168.733	2.22723	prosaposin
l|DS985242.1	EDV27878.1	8907	108.159	135.425	262.173	168.586	2.22685	hypothetical protein XP_795270
l|DS985249.1	EDV22548.1	4000	188.747	101.655	215.106	168.503	2.22663	Chain %2C Phosphatidylinositol 3-Kinase (N-Terminal Sh2 Domain Of P85-Alpha Subunit) (Nmr%2C 22 Structures)
l|DS985245.1	EDV25158.1	6653	138.275	171.679	194.882	168.279	2.22605	ubiquitin-activating enzyme E1
l|DS985241.1	EDV29481.1	10564	173.476	163.297	167.835	168.203	2.22586	60S ribosomal protein L15
l|DS985255.1	EDV21041.1	2682	199.092	186.286	119.008	168.129	2.22567	outer arm dynein binding protein
l|DS985241.1	EDV29434.1	10466	187.371	142.575	174.434	168.127	2.22566	The Regulatory Domain Of Epac2
l|DS985246.1	EDV24322.1	5853	165.791	213.438	124.148	167.792	2.2248	hypothetical protein
l|DS985246.1	EDV23908.1	5790	112.722	192.121	197.936	167.593	2.22428	PKC lambda
l|DS985267.1	EDV19712.1	1323	191.509	149.587	161.092	167.396	2.22377	tumor susceptibility gene 101
l|DS985241.1	EDV28573.1	10349	153.771	176.921	171.303	167.332	2.2236	hypothetical protein
l|DS985247.1	EDV23165.1	4949	301.205	137.549	61.7395	166.831	2.2223	hypothetical protein
l|DS985469.1	EDV18889.1	483	251.26	154.127	94.9641	166.784	2.22218	hypothetical protein
l|DS985257.1	EDV20848.1	2427	176.792	116.359	207.126	166.759	2.22212	Beta adducin (Erythrocyte adducin beta subunit)
l|DS985241.1	EDV29520.1	10655	221.404	156.247	122.204	166.618	2.22175	CG3328-PA%2C partial
l|DS985243.1	EDV27152.1	8604	123.924	88.5962	286.948	166.489	2.22141	ENSANGP00000014474
l|DS985262.1	EDV20127.1	1723	193.745	183.567	121.403	166.238	2.22076	Carboxypeptidase D (Metallocarboxypeptidase D) (CPD-2)
l|DS985242.1	EDV28197.1	9567	143.404	175.684	178.926	166.005	2.22015	Cubilin precursor (Intrinsic factor-cobalamin receptor) (Intrinsic factor-vitamin B12 receptor) (460 kDa receptor) (Intestinal intrinsic factor receptor)
l|DS985245.1	EDV24949.1	6237	163.561	154.721	179.071	165.784	2.21957	unnamed protein product
l|DS985244.1	EDV25674.1	7741	249.691	210.417	36.3571	165.488	2.21879	hypothetical protein
l|DS985244.1	EDV26138.1	7648	436.343	54.0604	5.33259	165.245	2.21816	Beta-lactamase-like
l|DS985244.1	EDV25532.1	7438	150.544	221.519	123.431	165.165	2.21794	Gppnhp-Bound Rab22 Gtpase
l|DS985246.1	EDV24217.1	5665	178.03	128.683	188.062	164.925	2.21731	hypothetical protein MED92_06761
l|DS985246.1	EDV23724.1	5399	192.892	182.487	119.366	164.915	2.21729	The Catalytic And Cam-Binding Domains Of Inositol 1%2C4%2C5-Trisphosphate 3-Kinase B
l|DS985262.1	EDV20209.1	1790	165.763	176.269	151.877	164.636	2.21655	UNCoordinated family member (unc-70)
l|DS985255.1	EDV21009.1	2603	170.302	139.133	184.341	164.592	2.21644	HERC2
l|DS985241.1	EDV29754.1	11163	148.003	153.081	192.376	164.487	2.21616	proteasome alpha 5 subunit
l|DS985241.1	EDV29270.1	10134	220.035	153.59	119.83	164.485	2.21615	MBNL2 protein
l|DS985250.1	EDV22197.1	3675	177.228	143.728	172.471	164.476	2.21613	unnamed protein product
l|DS985246.1	EDV23693.1	5346	224.982	106.886	161.553	164.474	2.21612	unnamed protein product
l|DS985259.1	EDV20566.1	2121	223.773	156.126	113.468	164.456	2.21608	hypothetical protein BF2433
l|DS985252.1	EDV21767.1	3301	216.299	169.542	107.474	164.438	2.21603	spectrin alpha 2
l|DS985244.1	EDV25666.1	7713	166.488	189.9	136.047	164.145	2.21525	hypothetical protein
l|DS985242.1	EDV27567.1	9414	146.109	180.921	165.14	164.057	2.21502	hypothetical protein
l|DS985242.1	EDV28255.1	9695	136.546	232.542	122.766	163.951	2.21474	hypothetical protein
l|DS985254.1	EDV21244.1	2915	139.731	209.015	143.104	163.95	2.21474	transmembrane emp24 domain containing 3
l|DS985246.1	EDV23966.1	5904	104.914	99.1244	287.773	163.937	2.2147	hypothetical protein
l|DS985245.1	EDV25041.1	6412	121.577	233.004	137.17	163.917	2.21465	ubiquinol-cytochrome c reductase binding protein
l|DS985268.1	EDV19690.1	1275	132.689	179.205	179.626	163.84	2.21445	chaperone protein GP96
l|DS985245.1	EDV24588.1	6390	89.542	52.5551	348.514	163.537	2.21364	hypothetical protein XP_783490
l|DS985244.1	EDV25617.1	7623	91.7131	242.642	156.255	163.537	2.21364	Glutathione S-transferase 1 (GST class-sigma)
l|DS985246.1	EDV23977.1	5922	132.988	168.131	189.18	163.433	2.21337	Unknown (protein for MGC:137723)
l|DS985243.1	EDV26906.1	8128	109.213	197.307	183.432	163.317	2.21306	ATP synthase%2C H+ transporting%2C mitochondrial F0 complex%2C subunit b
l|DS985247.1	EDV23191.1	4993	183.313	170.072	135.835	163.073	2.21241	hypothetical protein
l|DS985242.1	EDV28211.1	9593	163.545	185.141	139.596	162.761	2.21158	Vacuolar proton translocating ATPase 116 kDa subunit a isoform 1 (V-ATPase 116-kDa isoform a1) (Clathrin-coated vesicle/synaptic vesicle proton pump 116 kDa subunit) (Vacuolar proton pump subunit 1) (Vacuolar adenosine triphosphatase sub... iso
l|DS985252.1	EDV21562.1	3169	142.05	197.405	148.345	162.6	2.21115	Protein transport protein Sec24A
l|DS985245.1	EDV24718.1	6647	175.597	120.148	191.083	162.276	2.21028	4ank: A Designed Ankyrin Repeat Protein With Four Identical Consensus Repeats
l|DS985271.1	EDV19524.1	1118	176.746	176.813	133.103	162.221	2.21013	triosephosphate isomerase 1
l|DS985242.1	EDV28220.1	9611	122.445	139.962	224.161	162.189	2.21005	macrophage migration inhibitory factor
l|DS985243.1	EDV26424.1	8206	131.547	174.235	180.325	162.036	2.20964	Unknown (protein for MGC:147526)
l|DS985249.1	EDV22660.1	4249	160.139	205.989	119.673	161.934	2.20936	WD repeat domain 58
l|DS985245.1	EDV25254.1	6846	187.468	215.35	82.9545	161.924	2.20934	Chd64 CG14996-PB
l|DS985244.1	EDV25451.1	7272	163.497	147.067	175.19	161.918	2.20932	carnitine palmitoyltransferase I
l|DS985243.1	EDV26914.1	8142	198.699	125.213	161.558	161.823	2.20907	NADH dehydrogenase
l|DS985242.1	EDV27968.1	9094	210.287	197.201	77.7296	161.739	2.20884	The Dna-Binding Domain Of Interleukin Enhancer Binding Factor
l|DS985245.1	EDV24549.1	6304	222.695	130.945	131.545	161.728	2.20881	Nucleoside diphosphate kinase homolog 5 (NDK-H 5) (NDP kinase homolog 5) (nm23-H5) (Testis-specific nm23 homolog) (Inhibitor of p53-induced apoptosis-beta) (IPIA-beta)
l|DS985266.1	EDV19823.1	1442	172.82	145.91	165.877	161.536	2.2083	hypothetical protein
l|DS985243.1	EDV26731.1	8847	209.918	191.109	83.555	161.527	2.20827	hypothetical protein XP_795682%2C partial
l|DS985243.1	EDV26706.1	8795	162.942	155.222	165.629	161.264	2.20757	Enoyl-CoA hydratase/isomerase:3-hydroxyacyl-CoA dehydrogenase%2C C-terminal:3-hydroxyacyl-CoA dehydrogenase%2C NAD binding domain
l|DS985247.1	EDV23260.1	5124	338.425	142.099	3.11527	161.213	2.20743	CG6178-PA
l|DS985248.1	EDV22948.1	4479	70.2717	226.382	186.291	160.982	2.2068	solute carrier family 39 (zinc transporter)%2C member 10
l|DS985245.1	EDV24472.1	6146	124.003	181.966	176.853	160.941	2.20669	SRm160/300 splicing coactivator
l|DS985241.1	EDV29022.1	11180	182.173	169.675	130.68	160.843	2.20643	hypothetical protein
l|DS985252.1	EDV21554.1	3155	150.15	218.176	114.16	160.829	2.20639	hypothetical protein
l|DS985246.1	EDV23792.1	5537	160.564	167.603	153.738	160.635	2.20587	Avian Respiratory Complex Ii With Oxaloacetate And Ubiquinone
l|DS985244.1	EDV25317.1	6990	175.186	138.369	167.605	160.387	2.2052	hypothetical protein
l|DS985246.1	EDV24254.1	5732	155.62	171.282	153.31	160.071	2.20434	unnamed protein product
l|DS985243.1	EDV26612.1	8585	173.206	137.849	168.914	159.99	2.20412	cortactin
l|DS985244.1	EDV26001.1	7385	168.223	148.116	163.298	159.879	2.20382	DnaJ (Hsp40) homolog%2C subfamily A%2C member 2
l|DS985243.1	EDV26362.1	8084	140.502	175.816	162.964	159.761	2.2035	hypothetical protein
l|DS985247.1	EDV23225.1	5058	130.808	185.057	163.251	159.705	2.20335	hypothetical protein LOC567151
l|DS985241.1	EDV29835.1	11343	144.544	151.203	183.099	159.615	2.2031	Glutaminyl-peptide cyclotransferase precursor (QC) (Glutaminyl-tRNA cyclotransferase) (Glutaminyl cyclase)
l|DS985255.1	EDV21108.1	2638	148.115	165.235	163.458	158.936	2.20125	LOC443724 protein
l|DS985248.1	EDV22946.1	4477	221.653	165.805	88.6294	158.696	2.20059	unnamed protein product
l|DS985244.1	EDV26114.1	7596	147.154	128.436	200.273	158.621	2.20039	histone acetyltransferase
l|DS985249.1	EDV22400.1	4084	180.81	170.58	124.264	158.551	2.2002	A Pumilio-Homology Domain
l|DS985251.1	EDV21866.1	3505	217.227	136.215	122.102	158.515	2.2001	large Ala/Glu-rich protein
l|DS985241.1	EDV29015.1	11158	136.056	197.332	142.135	158.508	2.20008	novel protein similar to vertebrate integrin beta 4 binding protein (ITGB4BP)
l|DS985252.1	EDV21688.1	3144	172.531	157.898	144.601	158.343	2.19963	hypothetical protein
l|DS985255.1	EDV21157.1	2724	203.484	181.017	90.462	158.321	2.19957	LOC397888 protein
l|DS985242.1	EDV27560.1	9401	194.829	171.505	106.41	157.581	2.19753	hypothetical protein
l|DS985242.1	EDV27566.1	9412	160.432	148.333	163.857	157.541	2.19742	hypothetical protein
l|DS985242.1	EDV27625.1	9530	115.011	132.661	224.822	157.498	2.1973	Retinoic acid receptor RXR-alpha (Retinoid X receptor alpha)
l|DS985248.1	EDV22893.1	4373	140.959	167.175	164.157	157.43	2.19712	Olf-1/EBF-like-4S transcription factor
l|DS985241.1	EDV28624.1	10442	183.452	108.946	179.246	157.215	2.19652	S-formylglutathione hydrolase (FGH) (Esterase D)
l|DS985258.1	EDV20607.1	2205	196.624	152.298	121.153	156.692	2.19507	Brain-specific angiogenesis inhibitor 3 precursor%2C partial
l|DS985241.1	EDV28982.1	11090	155.626	172.586	141.807	156.673	2.19502	N-Terminal Constant Region Of The Nuclear Envelope Protein Lap2
l|DS985243.1	EDV26352.1	8068	136.506	138.878	194.632	156.672	2.19502	CG11982-PA
l|DS985244.1	EDV26178.1	7729	175.919	168.402	125.679	156.667	2.195	phospholipid scramblase 1
l|DS985260.1	EDV20435.1	1987	102.056	166.957	200.196	156.403	2.19427	Structural Basis For Recognition Of The Intron Branch Site Rna By Splicing Factor 1
l|DS985241.1	EDV29128.1	11372	141.345	155.411	172.032	156.263	2.19388	splicing factor%2C arginine/serine-rich 1 (ASF/SF2)
l|DS985241.1	EDV29248.1	10086	171.766	121.313	175.294	156.124	2.1935	Fibulin-2 precursor%2C partial
l|DS985242.1	EDV27745.1	9750	196.207	200.874	71.0862	156.056	2.19331	transmembrane channel-like 7
l|DS985252.1	EDV21807.1	3382	159.106	184.729	123.339	155.725	2.19239	hypothetical protein
l|DS985241.1	EDV29093.1	11301	144.104	97.2868	225.2	155.53	2.19184	unnamed protein product
l|DS985246.1	EDV23624.1	5221	175.227	141.389	149.592	155.403	2.19149	hypothetical protein
l|DS985247.1	EDV23000.1	4608	184.203	153.87	127.985	155.353	2.19135	protein tyrosine phosphatase%2C receptor type%2C D isoform 2 precursor%2C partial
l|DS985247.1	EDV23240.1	5084	115.842	144.449	205.555	155.282	2.19115	unnamed protein product
l|DS985254.1	EDV21187.1	2796	180.958	153.628	131.057	155.214	2.19096	Cytochrome c oxidase subunit 4 isoform 1 (Cytochrome c oxidase subunit IV isoform 1) (COX IV-1) (Cytochrome c oxidase polypeptide IV)
l|DS985241.1	EDV28395.1	9998	155.752	126.147	183.515	155.138	2.19075	CG10185-PA%2C partial
l|DS985241.1	EDV29156.1	11430	107.34	127.808	230.184	155.111	2.19067	hypothetical protein 12
l|DS985241.1	EDV29623.1	10902	165.238	154.784	144.323	154.782	2.18975	glutathione S-transferase
l|DS985241.1	EDV29682.1	11029	160.476	125.695	178.045	154.739	2.18963	protogenin
l|DS985250.1	EDV22256.1	3796	134.502	210.404	119.24	154.715	2.18956	pcna protein
l|DS985326.1	EDV19038.1	632	80.9542	110.706	272.228	154.629	2.18932	putative secreted protein
l|DS985243.1	EDV26299.1	7962	98.5438	182.428	182.333	154.435	2.18877	islet cell autoantigen
l|DS985246.1	EDV23681.1	5317	216.708	158.32	87.9327	154.32	2.18845	glyoxalase 1
l|DS985244.1	EDV25805.1	7004	150.331	120.36	191.959	154.217	2.18816	hypothetical protein
l|DS985241.1	EDV29689.1	11040	216.179	131.457	114.979	154.205	2.18813	unnamed protein product
l|DS985259.1	EDV20550.1	2088	100.778	165.145	196.001	153.975	2.18748	insulin-like growth factor 2 receptor
l|DS985254.1	EDV21367.1	2960	68.8096	243.148	149.89	153.949	2.18741	The Crystal Structure Of Human Supernatant Protein Factor
l|DS985269.1	EDV19623.1	1222	145.293	134.978	181.268	153.846	2.18712	phospholipase C beta 4
l|DS985244.1	EDV26189.1	7740	215.911	175.395	69.7669	153.691	2.18668	Phospholipid scramblase 1 (PL scramblase 1) (Ca(2+)-dependent phospholipid scramblase 1)
l|DS985245.1	EDV24424.1	6057	99.4378	103.327	258.296	153.687	2.18667	cytochrome P450 3A64 variant 1
l|DS985888.1	EDV18654.1	248	218.26	126.954	115.793	153.669	2.18661	hypothetical protein
l|DS985248.1	EDV22762.1	4461	156.859	139.139	164.224	153.407	2.18587	G protein-coupled receptor kinase 4
l|DS985249.1	EDV22532.1	3976	128.038	172.497	159.65	153.395	2.18584	phosphodiesterase I beta
l|DS985248.1	EDV22922.1	4425	157.446	120.376	182.26	153.361	2.18574	hypothetical protein
l|DS985262.1	EDV20132.1	1734	98.211	155.978	205.877	153.355	2.18573	hypothetical protein LOC394142
l|DS985246.1	EDV23674.1	5309	151.984	133.89	174.05	153.308	2.18559	hypothetical protein
l|DS985260.1	EDV20363.1	1988	126.566	242.592	90.6833	153.28	2.18552	hypothetical protein LOC152100
l|DS985254.1	EDV21201.1	2827	150.422	182.612	126.721	153.252	2.18543	DEAD (Asp-Glu-Ala-Asp) box polypeptide 46
l|DS985247.1	EDV23546.1	5065	127.811	231.035	100.438	153.095	2.18499	zinc finger and BTB domain containing 8 opposite strand
l|DS985246.1	EDV24312.1	5836	147.472	130.387	180.947	152.935	2.18454	arginine-glutamic acid dipeptide (RE) repeats
l|DS985241.1	EDV28664.1	10512	186.004	139.343	132.296	152.548	2.18343	Note=SNAP25.1 There are three tandem SNAP25 loci on scaffold 1 (SNAP25.1%2C SNAP25.2 and SNAP25.3).
l|DS985259.1	EDV20503.1	2117	140.382	135.575	181.607	152.521	2.18336	Adenylate cyclase type 9 (Adenylate cyclase type IX) (ATP pyrophosphate-lyase 9) (Adenylyl cyclase 9) (xlAC)
l|DS985245.1	EDV25101.1	6532	120.919	234.922	101.68	152.507	2.18332	selenoprotein X%2C 1
l|DS985243.1	EDV26231.1	7834	166.346	107.093	183.821	152.42	2.18307	hypothetical protein LOC564608
l|DS985245.1	EDV24568.1	6345	182.282	199.737	74.8443	152.288	2.18269	hypothetical protein
l|DS985248.1	EDV22874.1	4338	126.732	86.6676	242.704	152.035	2.18197	Protein phosphatase 1%2C regulatory subunit 3D (Protein phosphatase 1%2C regulatory subunit 6) (Protein phosphatase 1 binding subunit R6)
l|DS985267.1	EDV19743.1	1301	154.016	152.966	148.473	151.818	2.18135	activating signal cointegrator 1 complex subunit 3-like 1
l|DS985241.1	EDV29805.1	11271	81.2351	97.4565	276.644	151.779	2.18124	unnamed protein product
l|DS985261.1	EDV20266.1	1898	136.97	129.369	188.82	151.72	2.18107	proteasome (prosome%2C macropain) subunit%2C alpha type%2C 3
l|DS985243.1	EDV26999.1	8293	173.449	162.216	119.366	151.677	2.18095	peptidylglycine alpha-amidating monooxygenase isoform c%2C preproprotein
l|DS985243.1	EDV26670.1	8706	135.342	162.237	156.799	151.459	2.18032	hypothetical protein
l|DS985256.1	EDV20981.1	2547	151.487	243.276	59.4911	151.418	2.18021	discs%2C large homolog-associated protein 4
l|DS985245.1	EDV25133.1	6599	181.061	190.548	81.8587	151.156	2.17945	Glycerophosphoryl diester phosphodiesterase
l|DS985245.1	EDV24779.1	6773	178.022	108.999	165.222	150.748	2.17828	NADH-ubiquinone oxidoreductase 13 kDa-B subunit (Complex I-13Kd-B) (CI-13Kd-B) (Complex I subunit B13)
l|DS985244.1	EDV25411.1	7206	199.009	165.245	87.8688	150.708	2.17816	Nmr Solution Structure Of Phd Finger Fragment Of Human Bptf In Free State
l|DS985249.1	EDV22663.1	4254	121.815	129.8	199.57	150.395	2.17726	sphingosine-1-phosphate lyase 1
l|DS985264.1	EDV19926.1	1538	141.169	151.274	158.734	150.392	2.17725	lipoic acid synthetase isoform 1 precursor
l|DS985249.1	EDV22499.1	4255	187.708	181.483	81.0924	150.094	2.17639	hypothetical protein
l|DS985267.1	EDV19755.1	1322	190.503	176.207	82.7126	149.808	2.17556	DEAD-box protein abstrakt homolog (DEAD-box protein 41)
l|DS985246.1	EDV24218.1	5666	166.934	129.84	152.42	149.731	2.17534	Myc-induced nuclear antigen with a molecular mass of 53 kDa-like 1
l|DS985242.1	EDV28135.1	9434	128.084	120.377	200.476	149.646	2.17509	glutamate-cysteine ligase%2C modifier subunit
l|DS985243.1	EDV26550.1	8471	110.23	105.053	233.254	149.512	2.17471	EPB41L4A protein
l|DS985247.1	EDV23197.1	5005	170.31	146.963	131.099	149.457	2.17455	CG9291-PB
l|DS985264.1	EDV19946.1	1577	110.332	137.157	199.895	149.128	2.17359	hypothetical protein
l|DS985244.1	EDV25660.1	7692	129.991	140.961	175.685	148.879	2.17286	hypothetical protein
l|DS985272.1	EDV19506.1	1084	139.792	114.065	192.528	148.795	2.17262	hypothetical protein XP_515486
l|DS985241.1	EDV28844.1	10819	145.171	149.363	150.18	148.238	2.17099	FAM124A protein
l|DS985249.1	EDV22640.1	4206	152.041	154.036	138.174	148.084	2.17054	hypothetical protein
l|DS985249.1	EDV22658.1	4245	152.471	129.933	161.191	147.865	2.16989	Williams Beuren syndrome chromosome region 22
l|DS985241.1	EDV28888.1	10906	158.131	130.147	155.298	147.859	2.16988	DNA-directed RNA polymerase II largest subunit
l|DS985241.1	EDV29167.1	11451	125.214	144.553	173.785	147.851	2.16985	protein phosphatase 2C
l|DS985243.1	EDV26908.1	8132	183.491	151.341	108.579	147.804	2.16971	sperm associated antigen 8
l|DS985246.1	EDV23857.1	5675	183.679	154.743	104.933	147.785	2.16966	CG10133-PA
l|DS985246.1	EDV24192.1	5619	184.713	138.737	119.832	147.761	2.16959	GA20057-PA
l|DS985243.1	EDV26357.1	8079	152.919	136.237	153.27	147.475	2.16875	foot protein 2
l|DS985244.1	EDV26086.1	7546	114.017	115.712	212.466	147.398	2.16852	hypothetical protein
l|DS985245.1	EDV24939.1	6220	128.8	112.631	200.496	147.309	2.16826	Abhydrolase domain containing 2%2C partial
l|DS985249.1	EDV22654.1	4238	230.944	181.749	29.1355	147.276	2.16816	CG15625-PA
l|DS985241.1	EDV29379.1	10341	140.617	140.514	160.316	147.149	2.16779	hypothetical protein
l|DS985246.1	EDV24336.1	5883	104.694	98.7434	237.928	147.122	2.16771	hypothetical protein
l|DS985247.1	EDV23346.1	4663	166.149	156.358	117.981	146.829	2.16684	CG3621-PA
l|DS985243.1	EDV27227.1	8751	132.334	115.806	192.321	146.82	2.16682	hypothetical protein
l|DS985242.1	EDV27492.1	9266	170.495	113.632	156.308	146.812	2.16679	Catalytic Domain Of Plasminogen
l|DS985254.1	EDV21283.1	2808	133.297	123.491	183.499	146.762	2.16664	BCL2-like 2
l|DS985259.1	EDV20499.1	2111	55.483	184.904	199.707	146.698	2.16645	XM_082517 CG9399 gene product in Drosophila melanogaster
l|DS985247.1	EDV23540.1	5053	106.031	152.149	181.763	146.648	2.1663	nuclear transcription factor Y%2C gamma
l|DS985242.1	EDV28264.1	9713	114.096	144.4	180.556	146.351	2.16542	PR264/SC35
l|DS985243.1	EDV27049.1	8391	85.9481	103.492	249.509	146.316	2.16532	Evh1 Domain From Murine Homer 2bVESL 2
l|DS985247.1	EDV23122.1	4856	129.624	164.372	144.362	146.119	2.16474	GA18151-PA
l|DS985247.1	EDV23101.1	4819	154.03	202.548	81.0778	145.885	2.16404	hypothetical protein
l|DS985254.1	EDV21251.1	2933	156.684	144.362	136.482	145.843	2.16391	IgG-immunoreactive zinc finger protein
l|DS985242.1	EDV28253.1	9692	168.814	209.335	59.3659	145.838	2.1639	hypothetical protein LOC553080
l|DS985242.1	EDV27325.1	8947	151.866	159.114	126.381	145.787	2.16375	cubilin
l|DS985243.1	EDV26293.1	7954	80.2593	173.421	182.873	145.518	2.16295	Alkaline phosphatase%2C tissue-nonspecific isozyme precursor (AP-TNAP) (Liver/bone/kidney isozyme) (TNSALP)
l|DS985279.1	EDV19237.1	829	142.44	207.396	86.6962	145.511	2.16292	hypothetical protein
l|DS985261.1	EDV20281.1	1827	144.658	144.864	146.726	145.416	2.16264	Xpo1 protein
l|DS985243.1	EDV26699.1	8772	112.072	136.356	187.7	145.376	2.16252	MGC82231 protein
l|DS985249.1	EDV22426.1	4125	66.7032	106.597	262.531	145.277	2.16223	nemo CG7892-PA
l|DS985246.1	EDV23905.1	5764	139.762	183.239	112.627	145.209	2.16202	endothelin converting enzyme 2
l|DS985246.1	EDV24215.1	5662	164.078	220.242	50.9732	145.098	2.16169	hypothetical protein DEHA0E20735g
l|DS985242.1	EDV27871.1	8893	143.587	161.668	129.576	144.944	2.16123	novel protein
l|DS985267.1	EDV19729.1	1359	112.791	145.337	176.652	144.927	2.16118	ENSANGP00000014428
l|DS985255.1	EDV21145.1	2702	148.662	134.593	151.116	144.79	2.16077	elongation factor 1-beta homolog
l|DS985244.1	EDV26223.1	7814	180.467	163.995	89.5987	144.687	2.16046	EF-hand domain (C-terminal) containing 2%2C partial
l|DS985241.1	EDV28966.1	11058	117.497	152.278	163.99	144.588	2.16016	hypothetical protein CNBK3440
l|DS985246.1	EDV24150.1	5534	95.822	128.622	209.321	144.588	2.16016	Down syndrome critical region protein c
l|DS985242.1	EDV27681.1	9632	103.668	115.025	214.984	144.559	2.16008	Hypothetical protein Y37E3.11
l|DS985244.1	EDV26073.1	7521	225.194	197.3	11.0281	144.507	2.15992	4ank: A Designed Ankyrin Repeat Protein With Four Identical Consensus Repeats
l|DS985247.1	EDV23157.1	4933	160.57	137.918	134.891	144.46	2.15978	para-nitrobenzyl esterase (intracellular esterase B)
l|DS985399.1	EDV18946.1	540	156.541	166.625	109.558	144.241	2.15912	LOC398683 protein
l|DS985245.1	EDV24514.1	6234	114.578	202.469	115.585	144.211	2.15903	Note=IDENTITY: synaptotagmin with no transmembrane domain: double C2 domain protein FAMILY MEMBERS: Synaptotagmin genes exist as a large and diverse gene family in metazoans [PMID: 17672888]%2C[PMID: 15238157]. The Trichoplax Syt gene family contains 6 members%2C three of which have clear mammalian orthologues: Syt1%2C Syt7 and Syt15. The other three Trichoplax Syts are currently unclassified: sy…
l|DS985241.1	EDV29833.1	11339	94.2802	140.904	197.304	144.163	2.15888	unnamed protein product
l|DS985242.1	EDV27702.1	9672	154.004	176.357	101.975	144.112	2.15873	galactokinase 1
l|DS985252.1	EDV21644.1	3334	135.815	167.284	129.154	144.084	2.15865	unnamed protein product
l|DS985241.1	EDV28853.1	10837	121.159	97.6512	213.344	144.051	2.15855	sphingolipid delta-8 desaturase
l|DS985244.1	EDV25829.1	7050	156.308	144.071	131.711	144.03	2.15848	hypothetical protein
l|DS985244.1	EDV25882.1	7139	113.624	134.294	183.816	143.911	2.15813	solute carrier family 28 (sodium-coupled nucleoside transporter)%2C member 3
l|DS985254.1	EDV21206.1	2836	131.187	131.903	168.076	143.722	2.15755	acyl-CoA synthetase long-chain family member 1
l|DS985242.1	EDV27432.1	9155	112.153	130.684	188.001	143.613	2.15722	Ass-prov protein
l|DS985242.1	EDV28321.1	9855	153.498	115.924	161.405	143.609	2.15721	Tetraspanin 97E CG6323-PA
l|DS985260.1	EDV20345.1	1951	77.7531	165.891	187.139	143.594	2.15717	stromal cell-derived factor 2 precursor
l|DS985245.1	EDV24996.1	6327	179.291	166.021	84.9499	143.421	2.15664	unnamed protein product
l|DS985241.1	EDV28993.1	11111	172.354	141.751	116.15	143.418	2.15663	leucine-rich repeats and immunoglobulin-like domains 3
l|DS985262.1	EDV20161.1	1784	188.54	77.0911	164.057	143.229	2.15606	CG11907-PA
l|DS985241.1	EDV28438.1	10075	168.21	177.734	81.7563	142.567	2.15405	coiled-coil domain containing 19
l|DS985244.1	EDV26094.1	7563	188.665	175.894	62.5192	142.359	2.15342	dopamine receptor D1A - chicken
l|DS985252.1	EDV21693.1	3156	154.367	161.441	111.078	142.295	2.15322	hypothetical protein
l|DS985246.1	EDV23794.1	5540	84.2217	128.151	214.195	142.189	2.1529	adaptor-related protein complex 2%2C mu 1 subunit isoform b
l|DS985241.1	EDV28416.1	10040	117.366	184.517	124.44	142.108	2.15265	ATP synthase%2C H+ transporting%2C mitochondrial F0 complex%2C subunit g
l|DS985245.1	EDV24958.1	6258	169.594	150.797	104.717	141.703	2.15141	Moesin (Membrane-organizing extension spike protein)
l|DS985263.1	EDV20105.1	1687	171.431	167.233	86.3446	141.67	2.15131	DNA segment%2C Chr 6%2C ERATO Doi 253%2C expressed%2C partial
l|DS985275.1	EDV19382.1	959	139.574	149.963	134.611	141.383	2.15043	Mitochondrial Respiratory Complex Ii From Porcine Heart At 2.4 Angstroms
l|DS985241.1	EDV29086.1	11293	216.522	130.081	76.8384	141.147	2.1497	scavenger receptor cysteine-rich protein type 12 precursor
l|DS985242.1	EDV28174.1	9517	105.703	169.629	147.973	141.102	2.14956	Surfeit locus protein 4
l|DS985261.1	EDV20286.1	1834	149.252	127.833	146.125	141.07	2.14947	ENSANGP00000003971
l|DS985250.1	EDV22128.1	3794	178.71	135.822	108.235	140.922	2.14901	bicaudal-C
l|DS985262.1	EDV20128.1	1724	166.769	167.82	87.5124	140.7	2.14833	ENSANGP00000017539
l|DS985242.1	EDV27415.1	9123	150.48	145.924	125.43	140.611	2.14805	hypothetical protein
l|DS985246.1	EDV24135.1	5503	109.614	159.988	151.921	140.508	2.14773	Translocase of outer membrane 20 CG7654-PA
l|DS985241.1	EDV28998.1	11123	112.308	147.036	160.621	139.988	2.14612	cell cycle related kinase
l|DS985241.1	EDV28965.1	11057	195.195	117.894	106.593	139.894	2.14583	Mothers against decapentaplegic homolog 6 (SMAD 6) (Mothers against DPP homolog 6) (Smad6) (hSMAD6)%2C partial
l|DS985247.1	EDV23203.1	5016	133.242	192.683	93.7063	139.877	2.14578	eukaryotic translation initiation factor 2%2C subunit 1 alpha%2C 35kDa
l|DS985246.1	EDV24175.1	5583	109.363	159.656	150.541	139.853	2.1457	Coatomer protein complex%2C subunit beta 2 (beta prime)
l|DS985243.1	EDV27203.1	8708	154.433	177.144	87.7291	139.769	2.14544	NAS-14 protein
l|DS985244.1	EDV26181.1	7732	184.663	165.576	68.9753	139.738	2.14535	hypothetical protein
l|DS985261.1	EDV20331.1	1923	125.111	121.515	172.504	139.71	2.14526	unnamed protein product
l|DS985245.1	EDV24945.1	6231	151.922	157.969	109.214	139.702	2.14523	ribophorin I
l|DS985246.1	EDV24340.1	5894	107.145	165.766	145.915	139.609	2.14494	unnamed protein product
l|DS985243.1	EDV26512.1	8397	85.3569	179.969	153.407	139.578	2.14485	mitogen-activated protein kinase kinase 2
l|DS985245.1	EDV25168.1	6675	129.846	114.959	173.756	139.52	2.14467	ENSANGP00000017486
l|DS985428.1	EDV18919.1	513	173.539	191.301	53.3469	139.396	2.14428	glutathione S-Transferase (gst-15)
l|DS985244.1	EDV25682.1	7753	102.529	151.7	163.811	139.347	2.14413	hypothetical protein
l|DS985255.1	EDV21155.1	2721	130.443	79.4034	207.871	139.239	2.14379	Sp4 transcription factor%2C partial
l|DS985256.1	EDV20899.1	2522	159.319	187.123	70.707	139.05	2.1432	hypothetical protein
l|DS985244.1	EDV26169.1	7711	100.73	133.933	182.457	139.04	2.14317	KIAA0781 protein
l|DS985247.1	EDV23076.1	4762	113.688	162.044	141.316	139.016	2.1431	CG14767-PB
l|DS985241.1	EDV28857.1	10845	167.172	121.902	127.53	138.868	2.14263	CG9494-PA
l|DS985243.1	EDV26559.1	8488	63.785	295.385	57.0694	138.746	2.14225	hypothetical protein
l|DS985254.1	EDV21330.1	2892	126.523	176.365	111.563	138.15	2.14038	prostate collagen triple helix
l|DS985242.1	EDV28373.1	9951	121.761	138.358	154.09	138.07	2.14013	NADH dehydrogenase (ubiquinone) 1 beta subcomplex%2C 10%2C 22kDa
l|DS985241.1	EDV29148.1	11410	129.624	146.635	137.904	138.054	2.14008	ATPase%2C H+ transporting%2C lysosomal 34kDa%2C V1 subunit D
l|DS985257.1	EDV20737.1	2347	150.017	114.194	149.181	137.797	2.13927	mesoderm specific transcript
l|DS985256.1	EDV20913.1	2551	70.8595	41.9625	300.42	137.747	2.13911	aspartate aminotransferase
l|DS985241.1	EDV28515.1	10229	144.336	172.563	95.5119	137.47	2.13824	Ran binding protein 1
l|DS985271.1	EDV19543.1	1119	122.168	124.145	164.607	136.973	2.13667	EPsiN (endocytic protein) homolog family member (epn-1)
l|DS985243.1	EDV26743.1	8862	127.597	128.567	154.667	136.944	2.13657	ENSANGP00000005273
l|DS985241.1	EDV28719.1	10611	127.334	113.654	169.686	136.891	2.13641	plasminogen
l|DS985242.1	EDV28141.1	9449	189.407	101.44	119.552	136.8	2.13612	Unknown (protein for MGC:85141)
l|DS985244.1	EDV25578.1	7535	155.558	156.04	98.2202	136.606	2.1355	Zgc:56585 protein
l|DS985272.1	EDV19514.1	1106	129.22	137.046	143.279	136.515	2.13521	MGC69363 protein
l|DS985243.1	EDV27081.1	8454	123.887	149.61	135.956	136.484	2.13511	Casein kinase I isoform gamma-2 (CKI-gamma 2)
l|DS985242.1	EDV27613.1	9502	95.822	191.952	121.541	136.438	2.13497	Arpc5l protein
l|DS985248.1	EDV22673.1	4274	204.724	162.159	42.2405	136.374	2.13477	Cadherin EGF LAG seven-pass G-type receptor 1 precursor
l|DS985243.1	EDV26828.1	7957	163.816	145.366	99.8347	136.339	2.13465	hypothetical protein
l|DS985249.1	EDV22521.1	3952	105.706	159.414	143.83	136.317	2.13458	ELAV-like protein 3
l|DS985255.1	EDV21096.1	2619	118.772	141.67	148.263	136.235	2.13432	Asparaginyl-tRNA synthetase%2C cytoplasmic (Asparagine--tRNA ligase) (AsnRS)
l|DS985241.1	EDV29242.1	10069	108.895	66.1484	232.632	135.892	2.13323	sterol-C5-desaturase-like
l|DS985246.1	EDV24125.1	5485	127.459	228.222	51.952	135.878	2.13318	unnamed protein product
l|DS985245.1	EDV25019.1	6372	120.13	116.956	170.38	135.822	2.133	pleckstrin homology domain interacting protein
l|DS985246.1	EDV23944.1	5868	44.029	158.304	204.476	135.603	2.1323	Cation-dependent mannose-6-phosphate receptor precursor (CD Man-6-P receptor) (CD-MPR) (46 kDa mannose 6-phosphate receptor) (MPR 46)
l|DS985255.1	EDV21084.1	2767	107.112	134.66	164.869	135.547	2.13212	hypothetical protein LOC415320
l|DS985246.1	EDV23665.1	5297	117.63	165.986	122.698	135.438	2.13177	Snx6-prov protein
l|DS985264.1	EDV19963.1	1524	73.3227	237.46	94.778	135.187	2.13097	protective protein for beta-galactosidase
l|DS985241.1	EDV29329.1	10255	125.185	111.75	168.448	135.128	2.13078	MGC80744 protein
l|DS985266.1	EDV19799.1	1404	147.081	144.452	113.783	135.105	2.1307	CG4742-PA
l|DS985242.1	EDV27429.1	9151	146.585	192.536	66.1809	135.101	2.13069	Solute carrier family 15%2C member 3
l|DS985245.1	EDV24532.1	6276	88.7602	102.951	213.539	135.083	2.13063	hypothetical protein AN5318.2
l|DS985241.1	EDV28703.1	10582	107.071	114.172	183.902	135.048	2.13052	p47 protein
l|DS985252.1	EDV21787.1	3349	172.639	113.675	118.613	134.976	2.13029	hypothetical protein
l|DS985243.1	EDV26543.1	8460	138.035	108.451	158.355	134.947	2.1302	aldehyde dehydrogenase 1 family%2C member A2~Alternative splicing variant 1
l|DS985257.1	EDV20838.1	2403	125.338	75.9197	203.538	134.932	2.13015	Unknown (protein for MGC:132160)
l|DS985354.1	EDV19000.1	594	131.725	182.342	90.5123	134.86	2.12991	high-affinity serotonin transporter protein
l|DS985265.1	EDV19872.1	1472	149.928	113.338	141.306	134.857	2.12991	hypothetical protein
l|DS985244.1	EDV26077.1	7529	130.435	187.725	85.861	134.674	2.12931	15-hydroxyprostaglandin dehydrogenase [NAD+] (PGDH) (Prostaglandin dehydrogenase 1)
l|DS985269.1	EDV19621.1	1218	136.461	125.232	142.305	134.666	2.12929	unnamed protein product
l|DS985246.1	EDV24191.1	5618	132.066	98.9728	172.156	134.398	2.12843	CG7047-PB
l|DS985242.1	EDV27862.1	9961	94.3718	145.309	163.338	134.34	2.12824	PRKCA-binding protein (Protein kinase C-alpha binding protein) (Protein interacting with C kinase 1)
l|DS985246.1	EDV23770.1	5494	124.303	130.519	147.571	134.131	2.12756	EGF-like protein
l|DS985253.1	EDV21469.1	2989	167.389	157.868	76.485	133.914	2.12686	hypothetical protein
l|DS985289.1	EDV19108.1	700	194.899	134.977	71.6954	133.857	2.12667	hypothetical protein
l|DS985247.1	EDV23506.1	4972	140.821	158.842	101.349	133.671	2.12607	CG17332-PA%2C isoform A
l|DS985247.1	EDV23518.1	5003	157.743	100.749	141.967	133.486	2.12547	RNA-binding protein 1 CG17136-PB
l|DS985243.1	EDV27254.1	8791	111.414	148.259	140.781	133.485	2.12546	CCDC47 protein
l|DS985252.1	EDV21631.1	3314	176.142	77.7441	145.842	133.243	2.12468	serine palmitoyltransferase%2C long chain base subunit 2
l|DS985245.1	EDV24906.1	6158	133.625	163.005	103.019	133.216	2.12459	Intersectin 1 (EH domain and SH3 domain regulator of endocytosis 1)%2C partial
l|DS985948.1	EDV18632.1	226	81.7988	197.867	119.8	133.155	2.12439	hypothetical protein
l|DS985280.1	EDV19201.1	785	84.2856	132.369	181.624	132.76	2.1231	Apoptosis inhibitor 5 (API-5)
l|DS985282.1	EDV19161.1	760	202.481	25.3845	170.21	132.692	2.12288	Fatty acid synthase [Includes: [Acyl-carrier-protein] S-acetyltransferase
l|DS985242.1	EDV27696.1	9662	164.343	149.086	84.6384	132.689	2.12287	ENSANGP00000013726
l|DS985246.1	EDV23767.1	5487	225.799	125.004	47.1049	132.636	2.12269	hypothetical protein
l|DS985249.1	EDV22541.1	3986	73.3463	148.14	175.474	132.32	2.12166	Cystathionase (cystathionine gamma-lyase)
l|DS985246.1	EDV23639.1	5242	82.0323	114.745	200.172	132.316	2.12165	solute carrier family 39 (zinc transporter)%2C member 9
l|DS985576.1	EDV18802.1	396	85.8442	118.553	192.463	132.287	2.12155	CG6671-PB
l|DS985245.1	EDV24719.1	6648	132.955	121.87	141.798	132.208	2.12129	ankyrin 1%2C erythrocyte splice form 1
l|DS985242.1	EDV27612.1	9500	132.411	115.985	146.941	131.779	2.11988	dynamin
l|DS985247.1	EDV23417.1	4802	148.951	133.966	111.292	131.403	2.11864	CDC14 homolog A
l|DS985241.1	EDV29228.1	10036	186.992	138.538	68.6329	131.388	2.11859	Glycerol kinase (ATP:glycerol 3-phosphotransferase) (Glycerokinase) (GK)
l|DS985276.1	EDV19320.1	918	85.3382	121.563	187.256	131.386	2.11858	hypothetical protein LOC553582
l|DS985242.1	EDV27963.1	9086	115.224	174.604	103.553	131.127	2.11773	Mitochondrial import receptor subunit TOM22 homolog (Translocase of outer membrane 22 kDa subunit homolog) (hTom22) (1C9-2)
l|DS985243.1	EDV26659.1	8686	136.286	98.997	157.708	130.997	2.11729	conserved hypothetical protein
l|DS985251.1	EDV21873.1	3517	107.34	194.45	90.8453	130.878	2.1169	fibrillarin protein
l|DS985243.1	EDV26887.1	8076	153.723	139.718	98.7755	130.739	2.11644	122 kDa protein TMEM16
l|DS985256.1	EDV21003.1	2593	99.4293	91.314	201.393	130.712	2.11635	activating transcription factor 2
l|DS985241.1	EDV29736.1	11130	95.7162	196.357	100.027	130.7	2.11631	hypothetical protein AN3655.2
l|DS985252.1	EDV21618.1	3284	133.524	218.827	39.6897	130.68	2.11624	CG7380-PA
l|DS985247.1	EDV23321.1	4614	174.278	141.125	75.4696	130.291	2.11495	Nephrin precursor (Renal glomerulus-specific cell adhesion receptor)%2C partial
l|DS985242.1	EDV27880.1	8909	129.944	130.818	129.666	130.143	2.11445	MGC79770 protein
l|DS985241.1	EDV28944.1	11005	120.979	123.311	145.837	130.042	2.11412	talin 1
l|DS985246.1	EDV24366.1	5960	129.23	147.763	112.999	129.997	2.11397	hypothetical protein
l|DS985252.1	EDV21570.1	3182	154.444	100.596	134.833	129.958	2.11384	Ap3d1 protein
l|DS985273.1	EDV19453.1	1067	91.0088	156.825	142.03	129.955	2.11383	Human Dead-Box Rna Helicase Ddx3x
l|DS985255.1	EDV21156.1	2723	88.9302	144.39	156.526	129.949	2.11381	CG8256-PC%2C isoform C
l|DS985252.1	EDV21697.1	3166	143.291	148.022	98.4673	129.927	2.11373	hypothetical protein
l|DS985241.1	EDV29632.1	10922	83.231	97.9724	208.045	129.749	2.11314	oxidoreductase (XG452)
l|DS985249.1	EDV22367.1	4017	173.767	148.143	67.2861	129.732	2.11308	putative alpha-amylase
l|DS985246.1	EDV24287.1	5788	100.198	161.674	126.447	129.44	2.1121	splicing factor 3b%2C subunit 4 (predicted)
l|DS985249.1	EDV22463.1	4189	174.261	164.1	49.8801	129.414	2.11201	fatty acid-biding protein
l|DS985247.1	EDV23341.1	4650	130.863	132.056	125.286	129.402	2.11197	microtubule associated serine/threonine kinase 3
l|DS985247.1	EDV23175.1	4968	126.62	188.784	72.7139	129.373	2.11188	Type I iodothyronine deiodinase
l|DS985256.1	EDV21002.1	2591	79.9613	158.174	149.848	129.328	2.11173	zinc exporter 2
l|DS985245.1	EDV24970.1	6275	153.924	145.163	88.8062	129.298	2.11162	hypothetical protein
l|DS985245.1	EDV24531.1	6273	143.391	116.59	127.673	129.218	2.11136	HECT domain and RCC1-like domain-containing protein 2
l|DS985267.1	EDV19724.1	1346	118.732	117.825	150.574	129.044	2.11077	unnamed protein product
l|DS985260.1	EDV20394.1	2054	96.2606	127.673	162.747	128.894	2.11026	hypothetical protein
l|DS985275.1	EDV19364.1	962	129.858	108.722	148.07	128.883	2.11023	Solute carrier family 35%2C member F3
l|DS985241.1	EDV29352.1	10298	122.331	120.347	143.849	128.842	2.11009	hypothetical protein LOC533630
l|DS985255.1	EDV21101.1	2627	145.238	191.908	49.3689	128.838	2.11008	GA21704-PA
l|DS985243.1	EDV27201.1	8700	112.264	120.032	154.168	128.821	2.11002	integrin%2C alpha 8
l|DS985246.1	EDV24096.1	5428	113.721	138.053	134.637	128.804	2.10996	translation initiation factor 3%2C subunit S8%2C putative
l|DS985249.1	EDV22662.1	4252	168.679	128.858	88.8461	128.794	2.10993	CG31158-PB
l|DS985241.1	EDV29002.1	11131	138.332	123.527	124.034	128.631	2.10938	Eea1 Homodimer Of C-Terminal Fyve Domain Bound To Inositol 1%2C3-Diphosphate
l|DS985254.1	EDV21262.1	2963	113.291	138.897	133.017	128.402	2.1086	Pallidin (Pallid protein) (Syntaxin 13-interacting protein)
l|DS985241.1	EDV29683.1	11030	127.626	101.972	155.359	128.319	2.10832	The Solution Structure Of The Sixth Fibronectin Type Iii Domain Of Human Neogenin
l|DS985262.1	EDV20170.1	1808	161.28	85.4501	137.973	128.234	2.10804	unnamed protein product
l|DS985250.1	EDV22066.1	3672	129.058	119.79	135.78	128.209	2.10795	glutathione S-transferase theta 1
l|DS985243.1	EDV26345.1	8055	128.91	122.795	132.891	128.199	2.10792	Beta4 Subunit Of Ca2+ Channel
l|DS985242.1	EDV27628.1	9536	92.5523	147.523	144.49	128.188	2.10788	hypothetical protein
l|DS985269.1	EDV19632.1	1237	146.525	80.7374	157.205	128.156	2.10777	Cdc42-binding protein kinase beta
l|DS985242.1	EDV27960.1	9081	164.063	135.306	84.9066	128.092	2.10756	Syntaxin-8 (Syntaxin-like protein 3I35)
l|DS985243.1	EDV26360.1	8082	110.989	138.155	134.308	127.817	2.10662	oncoprotein-induced transcript 3%2C partial
l|DS985244.1	EDV25290.1	6926	167.434	127.902	87.9811	127.772	2.10647	prostaglandin D synthase-like
l|DS985253.1	EDV21419.1	3063	123.742	111.871	147.243	127.619	2.10595	Dystroglycan CG18250-PA
l|DS985423.1	EDV18923.1	517	148.883	109.364	124.527	127.591	2.10586	hypothetical protein
l|DS985257.1	EDV20825.1	2384	178.864	84.7892	118.995	127.549	2.10571	interacts with the serine threonine protein kinase PAR-1 (231.3 kD) (nmy-2)%2C partial
l|DS985246.1	EDV24354.1	5929	113.736	105.332	163.33	127.466	2.10543	protein methionine-S-oxide reductase
l|DS985264.1	EDV19976.1	1540	132.458	122.573	126.839	127.29	2.10483	hypothetical protein
l|DS985251.1	EDV22039.1	3609	115.278	119.344	146.647	127.09	2.10414	Septin-1 CG1403-PA
l|DS985244.1	EDV26185.1	7736	65.4405	125.22	190.536	127.066	2.10406	hypothetical protein
l|DS985254.1	EDV21369.1	2962	138.993	109.369	132.732	127.031	2.10395	hypothetical protein
l|DS985247.1	EDV23612.1	5198	142.128	116.366	122.3	126.931	2.1036	serine/threonine protein kinase
l|DS985241.1	EDV28849.1	10829	112.575	138.486	129.63	126.897	2.10349	splicing factor
l|DS985244.1	EDV25841.1	7067	107.913	110.148	162.553	126.871	2.1034	hypothetical protein LOC394781
l|DS985246.1	EDV23723.1	5398	123.284	111.614	145.284	126.727	2.1029	hypothetical protein
l|DS985260.1	EDV20457.1	2016	168.633	145.97	65.5143	126.706	2.10283	hypothetical protein XP_795126
l|DS985250.1	EDV22119.1	3775	158.956	126.191	94.7028	126.617	2.10252	Heterogeneous nuclear ribonucleoprotein H (hnRNP H)
l|DS985242.1	EDV27729.1	9725	129.696	114.495	135.528	126.573	2.10238	Hypothetical protein F17A9.3
l|DS985241.1	EDV29072.1	11269	115.284	147.487	115.956	126.242	2.10124	RNA binding motif protein 39 isoform d
l|DS985244.1	EDV25659.1	7691	159.57	158.273	60.7583	126.2	2.1011	meichroacidin
l|DS985244.1	EDV25828.1	7047	195.879	88.1182	94.4375	126.145	2.1009	EIF4E3 protein
l|DS985245.1	EDV25177.1	6704	91.6427	79.8406	206.595	126.026	2.10049	hypothetical protein
l|DS985260.1	EDV20458.1	2019	134.182	150.747	93.0511	125.993	2.10038	ENSANGP00000027609
l|DS985273.1	EDV19448.1	1056	125.547	132.276	120.028	125.95	2.10023	Usf2 protein
l|DS985258.1	EDV20660.1	2201	133.58	165.381	78.8297	125.93	2.10016	unnamed protein product
l|DS985245.1	EDV25012.1	6359	112.558	175.528	89.3298	125.805	2.09973	hypothetical protein
l|DS985241.1	EDV28988.1	11100	99.5744	123.678	153.876	125.709	2.0994	hypothetical protein
l|DS985243.1	EDV27059.1	8405	111.412	131.628	133.453	125.498	2.09867	Catalytic Domain Of Human Phosphodiesterase 3b In Complex With A Dihydropyridazine Inhibitor
l|DS985242.1	EDV27998.1	9152	110.06	97.6329	168.538	125.41	2.09837	damage-regulated autophagy modulator
l|DS985244.1	EDV26091.1	7555	138.179	142.015	95.6909	125.295	2.09797	alpha-D-mannosidase
l|DS985244.1	EDV25380.1	7141	107.234	117.841	150.683	125.253	2.09782	concentrative Na+-nucleoside cotransporter
l|DS985261.1	EDV20270.1	1902	153.907	122.803	98.8939	125.201	2.09764	MGC68849 protein
l|DS985244.1	EDV25436.1	7248	87.3038	125.254	162.89	125.149	2.09746	unnamed protein product
l|DS985244.1	EDV25753.1	6915	126.024	128.77	120.609	125.134	2.09741	hypothetical protein lpl1180
l|DS985251.1	EDV21890.1	3541	100.34	131.954	142.733	125.009	2.09698	hypothetical protein
l|DS985244.1	EDV25765.1	6937	112.035	124.589	138.205	124.943	2.09675	Mitochondrial Respiratory Complex Ii From Porcine Heart At 2.4 Angstroms
l|DS985253.1	EDV21448.1	3111	70.9073	261.743	41.9589	124.87	2.09649	DNA-directed RNA polymerase I subunit D
l|DS985248.1	EDV22926.1	4432	125.488	122.913	126.124	124.842	2.09639	signal recognition particle 72kDa
l|DS985255.1	EDV21140.1	2690	59.7521	94.5945	220.041	124.796	2.09624	hypothetical protein
l|DS985243.1	EDV27008.1	8310	76.4327	82.5604	215.269	124.754	2.09609	unnamed protein product
l|DS985246.1	EDV24321.1	5851	170.463	124.658	78.7749	124.632	2.09566	G-protein coupled receptor 112
l|DS985246.1	EDV23696.1	5350	106.104	98.9973	168.379	124.493	2.09518	ENSANGP00000010749
l|DS985249.1	EDV22659.1	4247	118.983	126.278	128.17	124.477	2.09512	CG31064-PB
l|DS985243.1	EDV26460.1	8292	48.537	176.113	148.633	124.428	2.09495	hypothetical protein
l|DS985253.1	EDV21489.1	3030	134.799	123.782	114.489	124.357	2.0947	Diaphanous protein homolog 3 (Diaphanous-related formin 3) (DRF3)
l|DS985243.1	EDV26916.1	8145	132.164	117.694	123.123	124.327	2.0946	hypothetical protein
l|DS985266.1	EDV19801.1	1409	93.4995	167.595	111.735	124.276	2.09442	unnamed protein product
l|DS985241.1	EDV29641.1	10943	101.047	76.2452	195.388	124.227	2.09425	ENSANGP00000022243
l|DS985242.1	EDV28147.1	9464	163.685	136.698	72.0869	124.157	2.094	Murine Carnitine Acetyltransferase In Complex With Carnitine And Acetyl-Coa
l|DS986043.1	EDV18599.1	193	103.372	99.0007	169.901	124.091	2.09378	YY1 transcription factor
l|DS985244.1	EDV25970.1	7326	95.6232	111.547	164.903	124.024	2.09354	ubiquinol-cytochrome c oxidoreductase subunit 9 and Rieske iron sulfur protein
l|DS985244.1	EDV25944.1	7273	117.586	127.778	126.59	123.985	2.0934	CCR4-NOT transcription complex%2C subunit 1
l|DS985267.1	EDV19765.1	1344	120.099	190.281	61.5145	123.965	2.09333	hypothetical protein LOC436734
l|DS985267.1	EDV19722.1	1341	164.799	109.132	97.7152	123.882	2.09304	hypothetical protein
l|DS985244.1	EDV25378.1	7134	76.1174	122.533	172.726	123.792	2.09273	hypothetical protein
l|DS985245.1	EDV24962.1	6265	154.948	121.039	95.2823	123.756	2.0926	CG10933-PA
l|DS985245.1	EDV24469.1	6141	125.618	139.784	105.287	123.563	2.09192	syntaxin binding protein 5-like
l|DS985244.1	EDV25328.1	7015	117.692	140.018	112.69	123.467	2.09158	4930505D03Rik protein
l|DS985244.1	EDV25432.1	7238	158.625	117.974	93.6841	123.428	2.09145	hypothetical protein
l|DS985241.1	EDV28442.1	10080	95.5264	92.1038	182.03	123.22	2.09072	hypothetical protein
l|DS985245.1	EDV24942.1	6226	138.645	115.621	115.349	123.205	2.09066	CG12360-PA
l|DS985249.1	EDV22377.1	4030	188.75	147.263	33.5723	123.195	2.09063	hypothetical protein
l|DS985262.1	EDV20134.1	1738	98.9276	129.226	140.878	123.011	2.08998	chaperonin containing TCP1%2C subunit 6A (zeta 1)
l|DS985249.1	EDV22493.1	4241	106.315	122.401	139.812	122.843	2.08938	bleomycin hydrolase variant
l|DS985254.1	EDV21327.1	2887	132.655	119.031	116.722	122.803	2.08924	hypothetical protein LOC405879
l|DS985241.1	EDV29814.1	11289	163.353	115.959	88.9084	122.74	2.08902	Stigmatellin And Antimycin Bound Cytochrome Bc1 Complex From Chicken
l|DS985241.1	EDV29060.1	11252	147.275	175.367	45.374	122.672	2.08878	chromosome 20 open reading frame 86
l|DS985241.1	EDV28717.1	10609	114.201	102.831	150.723	122.585	2.08847	novel protein
l|DS985244.1	EDV25995.1	7371	144.723	132.021	90.8797	122.541	2.08832	unnamed protein product
l|DS985241.1	EDV28987.1	11098	117.612	126.614	122.47	122.232	2.08722	hypothetical protein
l|DS985241.1	EDV28920.1	10968	120.403	115.085	131.179	122.222	2.08719	hypothetical protein LOC575608
l|DS985243.1	EDV27149.1	8598	146.84	121.811	97.8053	122.152	2.08694	IGF-IRa receptor
l|DS985259.1	EDV20533.1	2182	172.506	108.607	85.2499	122.121	2.08683	unnamed protein product
l|DS985267.1	EDV19750.1	1313	113.148	164.988	87.9974	122.044	2.08655	Ldb2 protein
l|DS985241.1	EDV29422.1	10433	89.9999	133.359	142.756	122.038	2.08653	apobec-1 complementation factor%2C partial
l|DS985241.1	EDV29433.1	10465	144.821	113.885	106.017	121.574	2.08488	ENSANGP00000009529
l|DS985243.1	EDV26609.1	8580	133.655	126.897	104.167	121.573	2.08487	SM protein G%2C putative
l|DS985241.1	EDV29779.1	11209	221.285	78.3434	65.0905	121.573	2.08487	hypothetical protein
l|DS985245.1	EDV24478.1	6157	78.1191	51.4443	235.025	121.529	2.08472	DKFZP564O123 protein variant
l|DS985242.1	EDV27355.1	9008	106.761	102.468	155.26	121.496	2.0846	OSJNBa0032F06.16
l|DS985248.1	EDV22939.1	4462	148.55	101.347	114.464	121.454	2.08445	Unknown (protein for IMAGE:5113784)
l|DS985242.1	EDV27617.1	9513	136.005	117.322	110.963	121.43	2.08436	hypothetical protein LOC664773
l|DS985242.1	EDV27690.1	9649	100.942	139.423	123.619	121.328	2.084	hypothetical protein
l|DS985250.1	EDV22211.1	3703	126.833	134.154	102.967	121.318	2.08396	unnamed protein product
l|DS985254.1	EDV21198.1	2816	123.937	126.184	113.081	121.067	2.08306	Transcription factor E2F5 (E2F-5)
l|DS985248.1	EDV22723.1	4377	154.934	87.4541	120.786	121.058	2.08303	LAG1 longevity assurance homolog 1 (UOG-1 protein)
l|DS985245.1	EDV25222.1	6776	108.923	151.041	102.914	120.959	2.08268	SJCHGC08585 protein
l|DS985253.1	EDV21487.1	3025	126.776	95.296	140.435	120.836	2.08223	GLP-1
l|DS985245.1	EDV24781.1	6778	108.236	122.307	131.09	120.544	2.08118	GH16988p
l|DS985245.1	EDV24637.1	6495	139.68	124.336	97.4925	120.503	2.08103	SINK-homologous serine/threonine kinase
l|DS985253.1	EDV21527.1	3097	160.839	107.948	92.603	120.463	2.08089	conserved hypothetical protein
l|DS985250.1	EDV22118.1	3773	112.831	143.965	104.456	120.417	2.08073	methionine adenosyltransferase I%2C alpha
l|DS985241.1	EDV29097.1	11309	126.092	89.1462	145.93	120.389	2.08062	unnamed protein product
l|DS985244.1	EDV25511.1	7395	102.18	109.291	149.522	120.331	2.08041	ENSANGP00000028069
l|DS985244.1	EDV25839.1	7064	112.509	105.623	142.709	120.28	2.08023	HECT%2C UBA and WWE domain containing 1
l|DS985272.1	EDV19507.1	1085	70.1897	106.239	184.349	120.259	2.08015	unnamed protein product
l|DS985244.1	EDV25493.1	7357	128.024	151.024	81.5392	120.196	2.07993	hypothetical protein
l|DS985244.1	EDV26176.1	7726	112.587	124.493	123.066	120.049	2.07939	hypothetical protein LOC520620
l|DS985253.1	EDV21529.1	3106	91.7554	142.363	125.519	119.879	2.07878	Sybl1-prov protein
l|DS985244.1	EDV25616.1	7622	84.3873	117.306	157.94	119.878	2.07877	Glutathione S-transferase 1 (GST class-sigma)
l|DS985242.1	EDV27483.1	9252	105.286	94.3307	159.847	119.821	2.07857	Cell division protein kinase 9 (Cyclin-dependent kinase 9) (Serine/threonine-protein kinase PITALRE) (C-2K) (Cell division cycle 2-like protein kinase 4)
l|DS985243.1	EDV27277.1	8837	90.9649	224.103	44.1126	119.727	2.07823	hypothetical protein
l|DS985261.1	EDV20319.1	1904	106.205	89.4725	163.311	119.663	2.078	hypothetical protein
l|DS985241.1	EDV29734.1	11127	162.578	128.522	67.6615	119.587	2.07772	signal transducer and activator of transcription 5.1
l|DS985244.1	EDV25691.1	7773	124.272	168.266	65.8758	119.471	2.0773	unnamed protein product
l|DS985252.1	EDV21635.1	3320	107.287	96.4651	154.282	119.345	2.07684	Delta-like protein D precursor (DeltaD protein) (After eight protein)
l|DS985243.1	EDV26946.1	8203	129.736	173.986	54.2303	119.317	2.07674	Myosin light chain kinase%2C smooth muscle and non-muscle isozymes (MLCK)
l|DS985241.1	EDV28891.1	10912	126.431	104.118	127.311	119.287	2.07663	Serine/threonine-protein kinase PAK 1 (p21-activated kinase 1) (PAK-1) (P68-PAK) (Alpha-PAK) (Protein kinase MUK2)
l|DS985369.1	EDV18979.1	573	134.517	136.054	87.2249	119.265	2.07655	serine/threonine-protein kinase ripk4
l|DS985248.1	EDV22921.1	4419	71.4624	107.023	179.075	119.187	2.07626	unknown
l|DS985245.1	EDV24556.1	6324	104.002	104.47	148.849	119.107	2.07597	hypothetical protein
l|DS985241.1	EDV29649.1	10956	92.8031	150.982	113.446	119.077	2.07586	hypothetical protein
l|DS985242.1	EDV27434.1	9161	103.205	128.966	124.193	118.788	2.07481	ENSANGP00000019406
l|DS985242.1	EDV28073.1	9322	93.4671	121.176	141.082	118.575	2.07403	proteasome (prosome%2C macropain) subunit%2C beta type%2C 7
l|DS985271.1	EDV19552.1	1136	92.3527	85.8222	177.399	118.525	2.07385	myeloid/lymphoid or mixed-lineage leukemia 3
l|DS985243.1	EDV26819.1	7937	104.678	122.288	128.312	118.426	2.07348	unnamed protein product
l|DS985248.1	EDV22708.1	4350	109.288	103.195	142.561	118.348	2.0732	hypothetical protein LOC71101
l|DS985242.1	EDV28202.1	9573	91.8126	141.982	120.927	118.241	2.0728	hypothetical protein LOC319660
l|DS985243.1	EDV26758.1	8885	108.015	105.544	140.722	118.094	2.07226	hypothetical protein
l|DS985257.1	EDV20766.1	2402	152.527	98.2516	103.351	118.043	2.07208	solute carrier family 39 (zinc transporter)%2C member 13
l|DS985247.1	EDV23316.1	4602	117.822	128.242	107.98	118.015	2.07197	unnamed protein product
l|DS985253.1	EDV21455.1	3121	144.912	100.949	108.158	118.006	2.07194	hypothetical protein
l|DS985247.1	EDV23398.1	4766	108.477	124.68	120.784	117.98	2.07185	hypothetical protein
l|DS985244.1	EDV25777.1	6951	80.1065	99.6876	173.933	117.909	2.07158	transmembrane 9 superfamily member 2
l|DS985243.1	EDV26358.1	8080	124.398	104.378	124.443	117.74	2.07096	foot protein 2
l|DS985248.1	EDV22942.1	4469	136.319	72.5019	144.285	117.702	2.07082	MAP kinase phosphatase-1
l|DS985243.1	EDV26319.1	8006	131.263	112.092	109.71	117.688	2.07077	ras-related protein
l|DS985273.1	EDV19461.1	1040	109.149	101.378	142.531	117.686	2.07076	MGC89813 protein
l|DS985244.1	EDV26029.1	7439	110.818	107.379	134.585	117.594	2.07042	hypothetical protein
l|DS985241.1	EDV29729.1	11118	141.632	143.403	67.6772	117.571	2.07034	Hypothetical protein F49E11.1d
l|DS985252.1	EDV21608.1	3262	120.74	121.753	110.205	117.566	2.07032	PRP39 pre-mRNA processing factor 39 homolog
l|DS985241.1	EDV28610.1	10415	88.6393	175.736	88.2635	117.546	2.07025	YSK4 protein
l|DS985254.1	EDV21231.1	2893	144.957	145.585	61.9796	117.507	2.0701	collagen alpha 2(IV) chain - Caenorhabditis elegans (fragment)
l|DS985242.1	EDV27713.1	9690	92.6457	112.096	147.655	117.466	2.06995	hypothetical protein
l|DS985244.1	EDV25678.1	7745	72.5786	105.925	173.132	117.212	2.06901	phospholipid scramblase 1%2C putative
l|DS985272.1	EDV19488.1	1091	167.872	72.5756	111.154	117.201	2.06897	unnamed protein product
l|DS985244.1	EDV25479.1	7327	92.6356	142.212	116.396	117.081	2.06852	hypothetical protein
l|DS985242.1	EDV27536.1	9354	118.981	111.466	120.66	117.036	2.06836	Serine/threonine-protein kinase PINK1%2C mitochondrial precursor (PTEN-induced putative kinase protein 1) (BRPK)
l|DS985243.1	EDV27189.1	8678	137.781	123.608	89.4248	116.938	2.06799	acetyl-Coenzyme A acyltransferase 1
l|DS985242.1	EDV27532.1	9341	68.7546	153.333	128.724	116.937	2.06799	hypothetical protein LOC503737
l|DS985244.1	EDV26034.1	7451	120.012	143.05	87.6054	116.889	2.06781	hypothetical protein
l|DS985250.1	EDV22234.1	3753	178.058	113.127	58.9614	116.715	2.06717	flavin containing monooxygenase 5
l|DS985244.1	EDV26092.1	7558	91.9116	131.636	126.463	116.67	2.067	mKIAA1961 protein
l|DS985244.1	EDV25954.1	7293	109.821	135.518	104.501	116.613	2.06679	dehydrogenase/reductase (SDR family) member 1
l|DS985254.1	EDV21223.1	2870	143.972	138.227	67.6058	116.602	2.06674	CG14551-PA%2C partial
l|DS985241.1	EDV28722.1	10618	96.265	146.832	106.616	116.571	2.06663	methylmalonate semialdehyde dehydrogenase gene
l|DS985245.1	EDV24817.1	6843	115.94	222.006	11.7611	116.569	2.06662	The Ch Domain Of Human Calponin 1
l|DS985255.1	EDV21020.1	2628	105.628	109.108	134.776	116.504	2.06638	CG7656-PA
l|DS985241.1	EDV28616.1	10427	90.0559	84.4056	175.015	116.492	2.06633	ENSANGP00000019197
l|DS985244.1	EDV26132.1	7635	121.332	116.461	111.42	116.404	2.06601	ENSANGP00000016651
l|DS985276.1	EDV19340.1	919	108.57	119.037	121.397	116.335	2.06575	hypothetical protein
l|DS985241.1	EDV29780.1	11211	95.0763	127.106	126.609	116.264	2.06548	Mammalian Thioredoxin Reductase
l|DS985257.1	EDV20839.1	2407	184.149	109.446	55.1407	116.245	2.06541	Note=complexin homologue
l|DS985249.1	EDV22407.1	4096	92.2253	130.96	125.489	116.225	2.06534	unnamed protein product
l|DS985241.1	EDV29613.1	10881	104.359	112.209	131.895	116.154	2.06507	thyroid hormone receptor interactor 12
l|DS985246.1	EDV24222.1	5670	114.134	124.914	109.398	116.149	2.06505	hypothetical protein MADE_16435 [Alteromonas macleodii 'Deep ecotype']
l|DS985243.1	EDV27273.1	8824	192.618	131.654	24.0538	116.109	2.0649	cytochrome b reductase 1
l|DS985245.1	EDV24597.1	6411	100.766	138.226	109.116	116.036	2.06463	ring finger protein 121
l|DS985241.1	EDV29691.1	11043	183.34	102.26	62.419	116.006	2.06452	CG13827-PA
l|DS985243.1	EDV27032.1	8356	86.2679	124.115	137.577	115.987	2.06445	sorting nexin 2
l|DS985245.1	EDV24394.1	6013	101.749	134.031	111.829	115.87	2.06401	ENSANGP00000021349
l|DS985252.1	EDV21802.1	3371	136.522	132.251	78.433	115.735	2.0635	cleavage and polyadenylation specific factor 5%2C 25 kD subunit
l|DS985257.1	EDV20826.1	2385	173.612	118.429	55.1424	115.728	2.06348	hypothetical protein
l|DS985248.1	EDV22696.1	4321	99.9741	147.204	99.7355	115.638	2.06314	unnamed protein product
l|DS985242.1	EDV27985.1	9126	182.019	115.717	49.1454	115.627	2.0631	Unknown (protein for MGC:145683)
l|DS985271.1	EDV19547.1	1126	126.951	103.97	115.177	115.366	2.06212	contactin 5
l|DS985247.1	EDV23381.1	4735	65.0619	118.523	162.36	115.315	2.06192	hypothetical protein
l|DS985250.1	EDV22095.1	3726	143.337	107.634	94.3087	115.093	2.06109	CG9078-PA
l|DS985263.1	EDV20017.1	1621	100.221	95.5441	149.044	114.936	2.0605	TACC1-like protein
l|DS985252.1	EDV21687.1	3140	113.663	165.723	65.3374	114.908	2.06039	Leo1%2C Paf1/RNA polymerase II complex component%2C homolog (S. cerevisiae)
l|DS985241.1	EDV28394.1	9997	160.013	132.926	51.1865	114.709	2.05963	CG10185-PA%2C partial
l|DS985249.1	EDV22522.1	3955	102.828	138.255	102.671	114.585	2.05916	24-dehydrocholesterol reductase
l|DS985250.1	EDV22253.1	3785	85.8723	155.846	101.661	114.46	2.05869	CG10590-PA
l|DS985247.1	EDV23190.1	4992	112.365	110.207	120.591	114.388	2.05842	hypothetical protein
l|DS985518.1	EDV18843.1	437	132.681	110.687	99.4989	114.289	2.05804	hypothetical protein
l|DS985252.1	EDV21572.1	3188	122.645	78.8592	141.285	114.263	2.05794	eukaryotic translation initiation factor 3%2C subunit 2 beta
l|DS985245.1	EDV24932.1	6205	122.569	120.576	98.8214	113.989	2.0569	electron-transferring-flavoprotein dehydrogenase
l|DS985244.1	EDV26118.1	7604	142.99	136.663	62.2817	113.978	2.05686	hypothetical protein
l|DS985244.1	EDV25917.1	7203	150.827	157.865	33.2149	113.969	2.05682	TPR repeat:Kinesin light chain:Kinesin light chain
l|DS985241.1	EDV29791.1	11230	133.651	118.896	88.8472	113.798	2.05617	hypothetical protein LOC613082
l|DS985253.1	EDV21516.1	3079	95.3678	135.617	110.185	113.723	2.05589	hypothetical protein
l|DS985242.1	EDV27409.1	9111	59.9037	85.6208	195.356	113.627	2.05552	unnamed protein product
l|DS985245.1	EDV25196.1	6734	93.2343	147.753	99.5181	113.502	2.05504	seryl-aminoacyl-tRNA synthetase 1
l|DS985248.1	EDV22863.1	4317	105.177	123.881	110.924	113.327	2.05437	vinculin
l|DS985251.1	EDV21944.1	3444	164.731	123.221	51.6253	113.192	2.05386	hypothetical protein
l|DS985248.1	EDV22976.1	4545	75.9101	114.663	148.834	113.136	2.05364	fuse-binding protein-interacting repressor isoform a
l|DS985241.1	EDV28863.1	10855	116.286	89.0762	133.801	113.054	2.05333	hypothetical protein
l|DS985243.1	EDV26521.1	8423	130.253	109.141	99.5364	112.977	2.05303	furin
l|DS985242.1	EDV28281.1	9752	126.26	106.665	105.953	112.959	2.05296	Protein kinase C gamma type (PKC-gamma)
l|DS985256.1	EDV20953.1	2493	80.7621	129.863	128.238	112.954	2.05294	hypothetical protein
l|DS985241.1	EDV29333.1	10264	104.992	142.261	90.9651	112.739	2.05211	SJCHGC04843 protein
l|DS985245.1	EDV24558.1	6328	98.8792	142.123	97.0006	112.668	2.05184	proline-rich protein RiP-15
l|DS985256.1	EDV20870.1	2467	153.91	135.955	48.1369	112.667	2.05184	unnamed protein product
l|DS985244.1	EDV25552.1	7481	95.4966	142.03	100.361	112.629	2.05169	ubiquitin-conjugating enzyme E2 variant 2
l|DS985245.1	EDV24486.1	6172	96.1929	104.943	136.571	112.569	2.05146	ATPase%2C Cu++ transporting%2C beta polypeptide isoform a variant
l|DS985242.1	EDV27658.1	9596	99.5244	82.1599	155.895	112.526	2.05129	pyruvate dehydrogenase kinase 4
l|DS985241.1	EDV29761.1	11173	131.13	68.5294	137.643	112.434	2.05094	stearoyl-CoA desaturase
l|DS985246.1	EDV24229.1	5680	130.853	123.151	83.2866	112.43	2.05092	CG13902-PA
l|DS985247.1	EDV23418.1	4803	189.662	47.7345	99.8197	112.405	2.05083	hypothetical protein LOC66129
l|DS985247.1	EDV23435.1	4832	145.959	87.1776	104.027	112.388	2.05076	hypothetical protein
l|DS985242.1	EDV27971.1	9100	148.405	114.836	73.9145	112.385	2.05075	formin binding protein 1-like
l|DS985249.1	EDV22497.1	4251	139.475	106.226	91.1271	112.276	2.05033	PDZ domain-containing guanine nucleotide exchange factor I
l|DS985252.1	EDV21675.1	3394	170.962	82.6906	83.0201	112.224	2.05013	hypothetical protein
l|DS985244.1	EDV25888.1	7150	90.9362	89.2401	156.458	112.211	2.05008	Mitogen-activated protein kinase 11
l|DS985249.1	EDV22596.1	4095	117.827	78.7311	140.037	112.198	2.05003	adhesion regulating molecule 1
l|DS985505.1	EDV18858.1	452	248.866	64.2777	23.1173	112.087	2.04959	hypothetical protein
l|DS985249.1	EDV22586.1	4077	108.164	115.633	112.434	112.077	2.04956	hypothetical protein LOC116843
l|DS985252.1	EDV21654.1	3350	121.963	125.963	88.2246	112.05	2.04945	hypothetical protein LOC565154
l|DS985262.1	EDV20226.1	1819	144.792	81.9933	109.241	112.009	2.04929	unnamed protein product
l|DS985247.1	EDV23281.1	5167	132.91	89.7691	112.703	111.794	2.04846	Proteasome inhibitor PI31 subunit (hPI31)
l|DS985241.1	EDV29271.1	10135	51.4252	78.4785	205.188	111.697	2.04808	zinc finger protein of the cerebellum 5
l|DS985375.1	EDV18968.1	562	135.886	143.369	55.809	111.688	2.04805	Sodium- and chloride-dependent betaine transporter (Na+/Cl-betaine/GABA transporter) (Sodium- and chloride-dependent GABA transporter 2) (GAT2)
l|DS985260.1	EDV20414.1	1947	39.1953	116.661	179.094	111.65	2.0479	ENSANGP00000023354
l|DS985241.1	EDV29368.1	10322	59.1545	186.293	89.3955	111.614	2.04776	Bit1
l|DS985243.1	EDV26769.1	7831	109.871	85.9483	139.01	111.61	2.04774	hypothetical protein
l|DS985243.1	EDV26242.1	7856	98.3404	106.966	129.373	111.56	2.04755	hypothetical protein
l|DS985246.1	EDV24044.1	5320	86.1114	93.9062	154.618	111.545	2.04749	Evh1 Domain From Murine Enabled In Complex With Acta Peptide
l|DS985262.1	EDV20171.1	1813	32.1033	287.283	15.1975	111.528	2.04742	metalloproteinase-disintegrin
l|DS985242.1	EDV27820.1	9880	82.8856	105.09	146.451	111.476	2.04722	sterol-C4-methyl oxidase-like
l|DS985241.1	EDV29486.1	10575	81.5254	95.9828	156.645	111.384	2.04686	splicing factor 3a%2C subunit 2%2C 66kDa
l|DS985251.1	EDV21957.1	3469	71.7634	90.721	171.006	111.163	2.046	apical early endosomal glycoprotein precursor%2C partial
l|DS985244.1	EDV25410.1	7205	124.425	92.762	115.534	110.907	2.045	JARID1A protein
l|DS985245.1	EDV24506.1	6218	155.735	144.587	32.2366	110.853	2.04479	RIB43A domain with coiled-coils 2
l|DS985267.1	EDV19773.1	1356	109.584	161.128	61.6887	110.8	2.04458	hypothetical protein
l|DS985256.1	EDV20988.1	2559	99.6358	89.3058	143.186	110.709	2.04422	Juxtaposed with another zinc finger gene 1
l|DS985258.1	EDV20694.1	2274	114.509	103.044	114.552	110.702	2.04419	phosphoinositide-dependent protein kinase-1 beta
l|DS985243.1	EDV27200.1	8698	79.5572	139.083	113.121	110.587	2.04374	hypothetical protein
l|DS985252.1	EDV21793.1	3358	190.184	120.08	21.2435	110.502	2.04341	hypothetical protein
l|DS985241.1	EDV28412.1	10032	84.0309	114.454	131.624	110.036	2.04158	hypothetical protein
l|DS985243.1	EDV26671.1	8707	72.9927	158.314	98.2218	109.843	2.04081	3-phosphoglycerate dehydrogenase
l|DS985267.1	EDV19763.1	1340	105.255	158.945	65.2314	109.81	2.04068	proteasome (prosome%2C macropain) 26S subunit%2C non-ATPase%2C 13
l|DS985244.1	EDV25350.1	7071	120.516	108.726	100.185	109.809	2.04068	unnamed protein product
l|DS985249.1	EDV22645.1	4216	155.302	64.1068	109.791	109.733	2.04038	ADP-ribosylation factor-like 6 interacting protein 4
l|DS985248.1	EDV22924.1	4428	88.2616	111.037	129.869	109.723	2.04034	MGC97842 protein
l|DS985249.1	EDV22609.1	4133	102.275	115.683	111.036	109.665	2.04011	hypothetical protein
l|DS985249.1	EDV22648.1	4226	72.9103	83.6212	172.358	109.63	2.03997	CG5546-PA
l|DS985243.1	EDV26430.1	8219	84.6805	93.4008	150.612	109.564	2.03971	skiff CG30021-PA
l|DS985247.1	EDV23362.1	4696	89.9068	161.033	77.5505	109.497	2.03944	hypothetical protein
l|DS985246.1	EDV23795.1	5543	48.4756	84.8121	195.058	109.449	2.03925	Her6.1
l|DS985243.1	EDV27056.1	8402	87.0038	97.2709	144.048	109.441	2.03922	Lipase A%2C lysosomal acid%2C cholesterol esterase
l|DS985244.1	EDV26058.1	7494	97.3207	122.939	107.648	109.303	2.03867	orphan transport XT2
l|DS985257.1	EDV20782.1	2430	92.4504	99.7656	135.572	109.263	2.03851	hypothetical protein LOC550287
l|DS985253.1	EDV21532.1	3119	114.459	101.939	110.919	109.106	2.03789	serologically defined colon cancer antigen 13
l|DS985259.1	EDV20568.1	2124	87.8398	86.502	152.822	109.055	2.03768	SWI/SNF related matrix associated actin dependent regulator of chromatin subfamily A member 5 (SWI/SNF-related matrix-associated actin-dependent regulator of chromatin A5) (Sucrose nonfermenting protein 2 homolog) (hSNF2H)...
l|DS985248.1	EDV22851.1	4296	148.747	113.965	64.4159	109.043	2.03764	Dysferlin (Dystrophy-associated fer-1-like protein) (Fer-1-like protein 1)
l|DS985245.1	EDV24857.1	6044	117.817	102.212	106.99	109.006	2.03749	Sec3
l|DS985251.1	EDV21978.1	3503	145.432	117.734	63.6199	108.929	2.03718	130kDa-Ins(1%2C4%2C5)P3 binding protein%2C partial
l|DS985241.1	EDV29766.1	11184	84.8934	88.9871	152.802	108.894	2.03704	phosphoenolpyruvate carboxykinase 1%2C cytosolic
l|DS985251.1	EDV21926.1	3636	113.304	125.078	88.2898	108.891	2.03703	Translation initiation factor eIF-2B epsilon subunit (eIF-2B GDP-GTP exchange factor)
l|DS985244.1	EDV25763.1	6935	86.7808	117.349	122.027	108.719	2.03635	electron-transfer-flavoprotein%2C beta polypeptide
l|DS985243.1	EDV26564.1	8495	139.342	128.244	58.3912	108.659	2.03611	sodium channel protein
l|DS985241.1	EDV29398.1	10380	93.7971	95.0347	136.802	108.545	2.03565	GA20523-PA
l|DS985241.1	EDV29076.1	11277	118.826	95.5091	111.155	108.497	2.03546	CG40196-PA.3
l|DS985246.1	EDV23999.1	5956	232.444	29.8245	63.1097	108.459	2.03531	unnamed protein product
l|DS985271.1	EDV19551.1	1135	97.2041	89.3389	138.819	108.454	2.03529	unnamed protein product
l|DS985247.1	EDV23199.1	5011	84.0714	137.442	103.823	108.445	2.03525	Serine/threonine-protein kinase Sgk3 (Serum/glucocorticoid regulated kinase 3) (Serum/glucocorticoid regulated kinase-like)
l|DS985246.1	EDV23711.1	5373	104.836	132.401	87.9943	108.41	2.03511	alpha-actinin - fruit fly (Drosophila melanogaster)
l|DS985250.1	EDV22264.1	3812	37.5935	64.7461	222.88	108.407	2.0351	hypothetical protein LOC424597
l|DS985247.1	EDV23002.1	4611	90.0596	124.865	110.244	108.39	2.03503	glutaryl-Coenzyme A dehydrogenase
l|DS985243.1	EDV26904.1	8124	100.299	209.761	14.9438	108.335	2.03481	GA15462-PA
l|DS985247.1	EDV23013.1	4634	90.205	116.33	118.416	108.317	2.03474	adaptor-related protein complex 1%2C mu 1 subunit
l|DS985247.1	EDV23486.1	4931	130.811	92.6611	100.612	108.028	2.03358	protein translocase/ protein transporter
l|DS985243.1	EDV26271.1	7911	91.7111	85.8821	146.34	107.978	2.03337	co-repressor protein groucho
l|DS985244.1	EDV26039.1	7462	158.336	103.122	62.2216	107.893	2.03303	ELOVL family member 6%2C elongation of long chain fatty acids (FEN1/Elo2%2C SUR4/Elo3-like%2C yeast)
l|DS985262.1	EDV20214.1	1795	93.0854	146.575	83.8951	107.852	2.03287	reconstructed ancestral steroid receptor DBD
l|DS985252.1	EDV21563.1	3170	87.9715	112.836	122.266	107.691	2.03222	hypothetical protein
l|DS985243.1	EDV26440.1	8238	87.5487	88.792	146.483	107.608	2.03188	3-hydroxy-3-methylglutaryl-Coenzyme A reductase
l|DS985241.1	EDV28396.1	10005	93.2436	97.9363	131.25	107.477	2.03135	hypothetical protein LOC555725
l|DS985244.1	EDV26184.1	7735	142.315	105.955	74.0383	107.436	2.03119	hypothetical protein
l|DS985247.1	EDV23537.1	5046	90.5563	96.4715	134.935	107.321	2.03072	ubiquitin specific protease 14
l|DS985247.1	EDV23080.1	4768	90.612	100.279	130.642	107.178	2.03014	putative NFkB activating protein
l|DS985243.1	EDV27076.1	8436	153.664	121.992	45.4293	107.028	2.02954	kinesin-like protein (73.5 kD) (klp-20)
l|DS985244.1	EDV25897.1	7164	151.763	125.654	42.9048	106.774	2.02851	chromosome 1 open reading frame 36
l|DS985257.1	EDV20817.1	2367	105.836	110.918	103.269	106.674	2.0281	eukaryotic translation initiation factor 2-alpha kinase 3
l|DS985244.1	EDV25553.1	7482	86.2058	68.1785	165.57	106.651	2.02801	LOC398669 protein
l|DS985245.1	EDV25131.1	6593	134.156	79.3497	106.247	106.584	2.02773	MOCO sulphurase C-terminal domain containing 2
l|DS985249.1	EDV22622.1	4158	83.6564	118.987	116.599	106.414	2.02704	unnamed protein product
l|DS985261.1	EDV20256.1	1879	88.9324	89.6394	140.598	106.39	2.02694	DEAD (Asp-Glu-Ala-Asp) box polypeptide 48
l|DS985261.1	EDV20271.1	1906	97.958	211.526	9.07292	106.186	2.02611	Hypothetical protein CBG06800
l|DS985250.1	EDV22063.1	3667	141.312	111.712	65.4448	106.156	2.02599	IQ motif containing D
l|DS985249.1	EDV22623.1	4160	87.4385	115.776	115.235	106.15	2.02596	X-box binding protein 1
l|DS985242.1	EDV28184.1	9537	99.301	146.74	72.3108	106.117	2.02583	hypothetical protein
l|DS985245.1	EDV24483.1	6167	134.084	102.936	81.2531	106.091	2.02572	CaLPain family member (clp-2)
l|DS985280.1	EDV19205.1	799	182.046	75.842	60.2681	106.052	2.02556	trace amine associated receptor 6
l|DS985244.1	EDV25551.1	7480	113.74	107.832	96.4246	105.999	2.02534	Alanyl-tRNA synthetase (Alanine--tRNA ligase) (AlaRS)
l|DS985247.1	EDV23256.1	5113	78.2476	88.9229	150.668	105.946	2.02513	enigma homolog
l|DS985247.1	EDV23237.1	5081	110.066	112.066	95.6977	105.943	2.02511	isovaleryl Coenzyme A dehydrogenase
l|DS985241.1	EDV29026.1	11186	108.811	127.148	81.4051	105.788	2.02448	Aspartate Aminotransferase Complex With Pyridoxal-5'-Phosphate At Ph 7.5
l|DS985244.1	EDV25355.1	7083	102.273	101.836	112.903	105.671	2.024	adenosylhomocysteinase
l|DS985242.1	EDV27872.1	8894	140.646	76.1598	99.8718	105.559	2.02354	zinc finger%2C CDGSH-type domain 2
l|DS985244.1	EDV25315.1	6981	114.156	110.592	91.5649	105.438	2.02304	hypothetical protein
l|DS985245.1	EDV24935.1	6212	89.0082	75.5878	151.585	105.394	2.02286	LOC443591 protein
l|DS985248.1	EDV22943.1	4470	144.391	74.8603	96.5633	105.272	2.02235	unnamed protein product
l|DS985243.1	EDV26402.1	8154	114.7	106.695	93.7321	105.042	2.02141	Three-Dimensional Structure Of Human Electron Transfer Flavoprotein To 2.1 A Resolution
l|DS985261.1	EDV20284.1	1830	99.4578	105.279	110.269	105.002	2.02124	TPA_exp: kinesin light chain 1A
l|DS985265.1	EDV19882.1	1489	134.86	96.8456	83.2253	104.977	2.02114	Homeodomain-interacting protein kinase 2 (hHIPk2)
l|DS985246.1	EDV24066.1	5366	87.1854	177.179	50.4961	104.954	2.02104	alveolin
l|DS985267.1	EDV19716.1	1329	149.428	116.188	49.1705	104.929	2.02094	dynein%2C axonemal%2C heavy polypeptide 1
l|DS985243.1	EDV27083.1	8462	102.814	74.771	136.758	104.781	2.02032	FLJ16165 protein
l|DS985241.1	EDV28612.1	10418	111.621	108.173	94.1717	104.655	2.0198	hypothetical protein
l|DS985247.1	EDV23573.1	5121	75.8987	75.5377	162.505	104.647	2.01977	beta-1%2C3-N-acetylglucosaminyltransferase bGnT-5
l|DS985241.1	EDV29711.1	11081	141.442	109.521	62.8437	104.602	2.01958	CG7092-PA
l|DS985241.1	EDV28677.1	10533	83.6755	123.094	106.696	104.489	2.01911	adaptor-related protein complex 2%2C alpha 1 subunit
l|DS985260.1	EDV20348.1	1957	72.4639	103.536	137.181	104.394	2.01872	peroxisomal acyl-CoA oxidase
l|DS985245.1	EDV24610.1	6435	121.303	116.035	75.2558	104.198	2.0179	trypsinogen
l|DS985249.1	EDV22375.1	4027	121.447	121.875	69.0898	104.137	2.01765	hypothetical protein
l|DS985247.1	EDV23377.1	4723	77.4486	115.334	119.39	104.058	2.01732	HBS1-like
l|DS985256.1	EDV20977.1	2541	118.574	105.998	87.5533	104.042	2.01725	transient receptor potential cation channel%2C subfamily M%2C member 3 isoform k
l|DS985269.1	EDV19641.1	1221	99.397	106.58	105.457	103.811	2.01629	phospholipase C
l|DS985244.1	EDV26147.1	7674	102.41	140.566	68.2795	103.752	2.01604	translocase of outer mitochondrial membrane 70 (yeast) homolog A
l|DS985247.1	EDV23436.1	4835	106.28	100.805	104.159	103.748	2.01602	unnamed protein product
l|DS985244.1	EDV25502.1	7375	120.804	88.9878	101.357	103.716	2.01589	conserved hypothetical protein
l|DS985246.1	EDV23771.1	5495	104.998	89.2353	116.75	103.661	2.01566	Neurogenic locus Notch protein precursor%2C partial
l|DS985243.1	EDV27091.1	8480	87.4267	90.5122	133.031	103.657	2.01564	KIAA0907 protein
l|DS985249.1	EDV22439.1	4148	67.2912	115.924	127.715	103.643	2.01558	coated vesicle membrane protein
l|DS985244.1	EDV26026.1	7432	93.1677	117.447	100.099	103.571	2.01528	ENSANGP00000013131
l|DS985265.1	EDV19865.1	1465	129.509	90.2209	90.9048	103.545	2.01517	hypothetical protein
l|DS985263.1	EDV20053.1	1692	93.9117	92.9814	123.226	103.373	2.01445	mitochondrial solute carrier-like protein
l|DS985245.1	EDV24737.1	6682	79.7704	88.5795	141.414	103.255	2.01395	hypothetical protein LOC497004
l|DS985241.1	EDV29517.1	10648	82.5251	143.42	83.7538	103.233	2.01386	NADH dehydrogenase (ubiquinone) 1 alpha subcomplex%2C 9%2C 39kDa
l|DS985267.1	EDV19774.1	1358	88.9534	107.339	113.365	103.219	2.0138	ADP-ribosylation factor GTPase-activating protein 3 (ARF GAP 3)
l|DS985241.1	EDV28479.1	10152	94.0332	67.9652	147.241	103.08	2.01322	hypothetical protein
l|DS985241.1	EDV28402.1	10017	102.826	79.4816	126.463	102.924	2.01256	calpain T
l|DS985248.1	EDV22692.1	4314	97.6711	108.571	102.485	102.909	2.0125	Epsin Enth Bound To Ins(1%2C4%2C5)p3
l|DS985243.1	EDV27134.1	8574	117.355	114.131	77.1846	102.89	2.01242	sporulation-induced transcript 4-associated protein
l|DS985241.1	EDV28767.1	10693	125.62	145.006	38.0029	102.876	2.01236	hypothetical protein Afu7g07030
l|DS985245.1	EDV24713.1	6642	121.374	126.217	60.694	102.762	2.01187	Transient receptor potential cation channel subfamily A member 1 homolog%2C partial
l|DS985247.1	EDV23126.1	4863	140.932	154.436	12.8414	102.736	2.01177	unnamed protein product
l|DS985253.1	EDV21415.1	3054	109.662	95.1944	103.315	102.724	2.01171	micophthalmia-associated transcription factor type A
l|DS985245.1	EDV24812.1	6828	78.6161	117.656	111.489	102.587	2.01113	thioredoxin peroxidase
l|DS985244.1	EDV25901.1	7170	54.2537	126.354	126.661	102.423	2.01044	SEC13-like 1
l|DS985243.1	EDV26469.1	8311	61.2204	106.008	139.98	102.403	2.01035	Transmembrane protein 50A (Small membrane protein 1)
l|DS985245.1	EDV24981.1	6300	60.8075	109.796	136.598	102.401	2.01034	CD36 antigen
l|DS985246.1	EDV23687.1	5329	97.8555	114.323	94.9977	102.392	2.01031	xanthine dehydrogenase
l|DS985242.1	EDV27581.1	9445	117.012	103.046	86.7559	102.271	2.0098	novel protein similar to activating transcription factor 6 (ATF6)
l|DS985255.1	EDV21162.1	2734	121.967	103.307	81.4109	102.228	2.00961	hypothetical protein
l|DS985241.1	EDV28604.1	10402	120.651	92.8145	93.0348	102.167	2.00935	hypothetical protein
l|DS985243.1	EDV26988.1	8274	83.5536	88.163	134.246	101.988	2.00859	ubiquitin-activating enzyme E1-domain containing 1 isoform 1%2C partial
l|DS985241.1	EDV29714.1	11087	86.7967	105.378	113.746	101.974	2.00853	sar1 CG7073-PA%2C isoform A
l|DS985241.1	EDV29251.1	10090	123.362	78.4014	104.128	101.964	2.00849	Hypothetical protein CBG24027
l|DS985251.1	EDV21874.1	3518	88.6026	98.8456	117.992	101.813	2.00785	serin/threonin-kinase
l|DS985255.1	EDV21052.1	2705	62.904	99.362	143.027	101.764	2.00764	hypothetical protein
l|DS985242.1	EDV27400.1	9090	114.997	119.728	70.3326	101.686	2.0073	MAD1-like 1 protein
l|DS985247.1	EDV23616.1	5204	93.3117	95.0637	116.68	101.685	2.0073	acyl-Coenzyme A oxidase 1%2C palmitoyl
l|DS985248.1	EDV22962.1	4509	171.392	103.389	30.1229	101.635	2.00708	hypothetical protein
l|DS985241.1	EDV28727.1	10626	147.915	102.151	54.8001	101.622	2.00703	ENSANGP00000011309
l|DS985257.1	EDV20752.1	2369	98.1048	89.0935	117.622	101.607	2.00697	Unknown (protein for MGC:99340)
l|DS985242.1	EDV27479.1	9244	282.106	16.1162	6.50155	101.575	2.00683	Calpain%2C without calmodulin-like domain
l|DS985243.1	EDV27162.1	8621	111.792	89.3153	103.591	101.566	2.00679	CG6179-PA
l|DS985244.1	EDV25519.1	7413	64.5879	77.6284	162.05	101.422	2.00618	unnamed protein product
l|DS985244.1	EDV25731.1	6879	77.7253	94.2406	131.534	101.167	2.00508	hypothetical protein
l|DS985255.1	EDV21068.1	2740	79.5092	109.066	114.733	101.103	2.00481	proliferation-associated 2G4
l|DS985243.1	EDV26695.1	8764	78.9022	107.006	117.373	101.094	2.00477	hypothetical protein
l|DS985241.1	EDV28692.1	10566	96.3163	102.218	104.665	101.066	2.00465	LOC495311 protein
l|DS985241.1	EDV29860.1	11391	134.328	71.5997	97.2327	101.053	2.00459	hypothetical protein
l|DS985244.1	EDV25279.1	6894	108.805	149.092	45.0692	100.989	2.00432	unnamed protein product
l|DS985246.1	EDV24089.1	5415	75.0087	76.1672	151.488	100.888	2.00388	unnamed protein product
l|DS985244.1	EDV25404.1	7192	121.119	123.735	57.5349	100.796	2.00349	dopamine-oxygenase
l|DS985245.1	EDV24404.1	6025	109.27	101.249	91.8489	100.789	2.00346	dynein%2C cytoplasmic%2C heavy polypeptide 1
l|DS985241.1	EDV28758.1	10684	96.799	125.837	79.5729	100.736	2.00323	hypothetical protein
l|DS985244.1	EDV26170.1	7714	146.819	117.376	37.5623	100.586	2.00258	mitochondrial ribosomal protein L41
l|DS985267.1	EDV19739.1	1295	79.4338	114.631	107.557	100.541	2.00238	Helicase%2C C-terminal
l|DS985252.1	EDV21701.1	3177	111.247	97.1694	92.9906	100.469	2.00208	cation chloride cotransporter 6
l|DS985241.1	EDV28552.1	10295	88.2897	137.911	75.1152	100.439	2.00194	unnamed protein product
l|DS985260.1	EDV20428.1	1973	80.8636	81.7881	138.587	100.413	2.00183	solute carrier family 2%2C (facilitated glucose transporter) member 8
l|DS985241.1	EDV28440.1	10077	77.7499	91.9146	131.438	100.367	2.00164	serologically defined breast cancer antigen NY-BR-16
l|DS985242.1	EDV27742.1	9741	81.4454	91.1037	128.519	100.356	2.00159	RNA-binding region RNP-1 (RNA recognition motif)
l|DS985243.1	EDV26692.1	8756	108.542	79.2522	113.01	100.268	2.00121	cAMP responsive element modulator
l|DS985241.1	EDV29452.1	10508	93.7582	124.401	82.6279	100.262	2.00118	unnamed protein product
l|DS985255.1	EDV21123.1	2664	100.22	94.1385	106.303	100.221	2.001	8(R)-lipoxygenase
l|DS985259.1	EDV20493.1	2098	77.7299	148.48	74.3014	100.17	2.00078	hypothetical protein XP_870577
l|DS985265.1	EDV19869.1	1469	116.32	102.465	81.5445	100.11	2.00052	hypothetical protein
l|DS985254.1	EDV21299.1	2837	83.9696	100.101	115.847	99.9725	1.99992	cystathionine-beta-synthase
l|DS985245.1	EDV24866.1	6076	65.5866	95.0915	138.971	99.883	1.99954	Folate receptor beta precursor (FR-beta) (Folate receptor 2) (Folate receptor%2C fetal/placental) (Placental folate-binding protein) (FBP)
l|DS985250.1	EDV22191.1	3660	112.848	113.901	72.8559	99.8683	1.99947	hypothetical protein
l|DS985250.1	EDV22174.1	3882	114.913	92.5676	91.7489	99.7432	1.99893	unnamed protein product
l|DS985248.1	EDV22963.1	4510	104.735	130.975	63.4993	99.7364	1.9989	hypothetical protein
l|DS985633.1	EDV18766.1	360	103.32	113.989	81.7609	99.69	1.9987	acetylcholinesterase
l|DS985243.1	EDV27006.1	8307	62.6231	89.2768	147.143	99.681	1.99866	Frizzled 3 precursor (Frizzled-3) (Fz-3) (hFz3)
l|DS985246.1	EDV24293.1	5797	63.8658	87.6501	147.364	99.6266	1.99842	nucleolin protein Nsr1
l|DS985245.1	EDV25010.1	6356	123.03	106.893	68.8357	99.5862	1.99824	dynein%2C axonemal%2C heavy polypeptide 5
l|DS985244.1	EDV26220.1	7808	94.0908	116.667	87.8402	99.5327	1.99801	ankyrin repeat-containing protein
l|DS985244.1	EDV25360.1	7095	119.084	119.559	59.8681	99.5037	1.99788	putative beta-ketoadipate enol-lactone hydrolase
l|DS985264.1	EDV19949.1	1580	155.825	100.24	42.3425	99.4692	1.99773	cubilin
l|DS985247.1	EDV23620.1	5213	90.6307	109.131	98.4269	99.3962	1.99741	Chain%2C Solution Structure Of The Guanine Nucleotide Exchange Factor Domain From Human Elongation Factor-One Beta%2C Nmr%2C 20 Structures
l|DS985244.1	EDV25790.1	6983	100.724	90.9337	106.503	99.3869	1.99737	Peripheral plasma membrane protein CASK (hCASK) (Calcium/calmodulin-dependent serine protein kinase) (Lin-2 homolog)
l|DS985245.1	EDV25081.1	6485	100.498	65.2786	132.313	99.3632	1.99727	MGC81053 protein
l|DS985243.1	EDV26891.1	8092	127.405	119.292	51.2546	99.3172	1.99707	Dynein intermediate chain 2%2C ciliary
l|DS985259.1	EDV20521.1	2158	127.961	143.686	26.2107	99.2859	1.99693	hypothetical protein LOC539291
l|DS985488.1	EDV18870.1	465	118.134	101.821	77.7693	99.2414	1.99674	The Phosphatase Domains Of Human Ptp Sigma
l|DS985247.1	EDV23279.1	5165	89.9064	93.647	114.105	99.2195	1.99664	LP11192p
l|DS985260.1	EDV20393.1	2053	114.214	72.7073	110.629	99.1834	1.99648	amnionless
l|DS985241.1	EDV28932.1	10989	89.4974	80.0352	127.779	99.1039	1.99613	ADAM 10 precursor (A disintegrin and metalloproteinase domain 10) (Mammalian disintegrin-metalloprotease) (Kuzbanian protein homolog)
l|DS985242.1	EDV27443.1	9179	108.685	126.716	61.6601	99.0204	1.99577	two pore segment channel 1
l|DS985245.1	EDV24891.1	6131	98.3444	89.9419	108.496	98.9274	1.99536	canoe CG2534-PB
l|DS985244.1	EDV25625.1	7634	87.9879	106.637	102.043	98.8893	1.99519	PDE9A protein
l|DS985246.1	EDV24329.1	5865	129.063	101.379	65.7745	98.7388	1.99453	unnamed protein product
l|DS985241.1	EDV28875.1	10880	82.9967	76.2709	136.911	98.7262	1.99448	hypothetical protein LOC494110
l|DS985578.1	EDV18800.1	394	143.755	122.297	30.072	98.708	1.9944	hypothetical protein
l|DS985251.1	EDV22053.1	3646	129.944	100.426	65.7087	98.6929	1.99433	hypothetical protein
l|DS985247.1	EDV22983.1	4579	81.6735	93.7142	120.596	98.6612	1.99419	Multiple PDZ domain protein (Multi PDZ domain protein 1) (Multi-PDZ domain protein 1)
l|DS985241.1	EDV28780.1	10715	77.6538	69.5579	148.478	98.5632	1.99376	hypothetical protein LOC405810
l|DS985241.1	EDV29082.1	11288	111.498	68.28	115.538	98.4387	1.99321	hypothetical protein LOC393157
l|DS985256.1	EDV20952.1	2492	63.8167	73.2674	158.228	98.4374	1.9932	FtsH homolog
l|DS985242.1	EDV27852.1	9947	92.7563	90.8252	111.455	98.3455	1.9928	Hypothetical protein FLJ11151
l|DS985265.1	EDV19907.1	1481	76.8827	115.14	102.871	98.2979	1.99259	hypothetical protein
l|DS985264.1	EDV19973.1	1534	129.897	81.5709	82.7744	98.0808	1.99163	Alpha-(1%2C3)-fucosyltransferase (Galactoside 3-L-fucosyltransferase) (Fucosyltransferase 5) (FUCT-V) (Fuc-TV)
l|DS985247.1	EDV23400.1	4773	106.489	108.978	78.5566	98.0079	1.99131	histone deacetylase 1
l|DS985241.1	EDV29751.1	11159	144.093	106.812	42.7604	97.8885	1.99078	hypothetical protein XP_866332
l|DS985248.1	EDV22923.1	4427	65.876	137.944	89.8136	97.8779	1.99073	unnamed protein product
l|DS985252.1	EDV21550.1	3148	102.472	128.648	62.4919	97.8706	1.9907	Eukaryotic translation initiation factor 4E binding protein 2 (4E-BP2) (eIF4E-binding protein 2)
l|DS985267.1	EDV19727.1	1355	67.7891	88.0951	137.718	97.8674	1.99068	Probable Hsp90 co-chaperone cdc37 (Hsp90 chaperone protein kinase-targeting subunit) (Cell division cycle-related protein 37)
l|DS985247.1	EDV23285.1	5174	82.1438	94.2509	117.008	97.8009	1.99039	rab32
l|DS985245.1	EDV24820.1	6850	125.562	153.133	14.5204	97.7385	1.99011	arrestin domain-containing 2
l|DS985273.1	EDV19441.1	1039	63.8819	110.663	118.615	97.72	1.99003	hypothetical protein
l|DS985248.1	EDV22686.1	4303	86.7919	123.075	83.0751	97.6473	1.9897	vacuolar sorting protein VPS24
l|DS985252.1	EDV21595.1	3233	100.759	135.858	56.078	97.565	1.98934	variable lymphocyte receptor A
l|DS985247.1	EDV23075.1	4758	96.6498	73.8648	121.914	97.4762	1.98894	hypothetical protein LOC67893
l|DS985245.1	EDV24546.1	6301	102.631	89.5454	100.055	97.4105	1.98865	septin 10
l|DS985242.1	EDV27965.1	9089	106.973	108.579	76.4294	97.3271	1.98828	unknown
l|DS985243.1	EDV26658.1	8685	74.7915	107.694	109.39	97.2918	1.98812	hypothetical protein
l|DS985247.1	EDV23185.1	4986	112.558	57.7687	121.065	97.1306	1.9874	hypothetical protein
l|DS985246.1	EDV23662.1	5287	106.598	70.5733	114.021	97.0641	1.9871	hypothetical protein
l|DS985243.1	EDV26737.1	8853	121.197	87.7856	82.0973	97.0266	1.98694	hypothetical protein
l|DS985248.1	EDV22961.1	4508	102.409	140.237	48.4101	97.0187	1.9869	protein phosphatase 2A BR gamma subunit
l|DS985844.1	EDV18668.1	262	96.8248	120.582	73.3912	96.9327	1.98651	Protein of unknown function DUF985
l|DS985246.1	EDV24271.1	5770	125.343	89.1701	76.2423	96.9185	1.98645	fibropellin Ia
l|DS985245.1	EDV24518.1	6242	111.969	137.772	40.9589	96.9	1.98637	hypothetical protein LOC492757
l|DS985241.1	EDV29819.1	11307	122.651	97.973	69.9293	96.8511	1.98615	CG1461-PA
l|DS985245.1	EDV25050.1	6432	152.232	95.5795	42.7165	96.8427	1.98611	chromosome 15 open reading frame 24
l|DS985248.1	EDV22671.1	4272	83.264	117.524	89.645	96.811	1.98597	NHL repeat containing 2
l|DS985265.1	EDV19860.1	1456	95.2781	129.683	64.9499	96.637	1.98519	unnamed protein product
l|DS985267.1	EDV19720.1	1338	84.309	130.292	74.8338	96.4783	1.98447	hypothetical protein FLJ32658
l|DS985261.1	EDV20240.1	1852	136.848	98.0403	54.5195	96.4693	1.98443	MGC89486 protein
l|DS985243.1	EDV26744.1	8863	72.0312	80.6243	136.63	96.4285	1.98425	neural cell adhesion molecule L1
l|DS985260.1	EDV20452.1	2006	70.3324	109.482	109.363	96.3925	1.98409	ubiquitin C-terminal hydrolase UCH37
l|DS985481.1	EDV18879.1	473	99.1162	61.7817	128.144	96.3473	1.98388	solute carrier organic anion transporter family%2C member 4a1
l|DS985244.1	EDV25274.1	6885	124.619	97.0069	67.3984	96.3414	1.98386	meiosis-specific nuclear structural protein 1
l|DS985241.1	EDV28793.1	10735	85.6624	110.334	92.9292	96.3085	1.98371	Solute carrier organic anion transporter family%2C member 4A1
l|DS985246.1	EDV24186.1	5607	97.8713	129.051	61.7756	96.2326	1.98337	CG31800-PA
l|DS985244.1	EDV25588.1	7557	114.807	92.3618	81.5231	96.2306	1.98336	CG4634-PA
l|DS985244.1	EDV25956.1	7298	92.2283	98.2168	98.147	96.1974	1.98321	RAN binding protein 10
l|DS985251.1	EDV21829.1	3423	50.5272	68.7919	169.144	96.1544	1.98301	conserved hypothetical protein
l|DS985251.1	EDV21990.1	3539	73.6501	107.358	107.333	96.1137	1.98283	WD repeat- and FYVE domain-containing protein 2
l|DS985256.1	EDV20955.1	2497	88.55	90.8199	108.931	96.1003	1.98277	glutamate receptor%2C ionotropic%2C N-methyl D-asparate-associated protein 1 (glutamate binding)
l|DS985247.1	EDV23257.1	5116	76.7065	81.8947	129.654	96.0851	1.9827	hypothetical protein LOC303333
l|DS985247.1	EDV23498.1	4958	75.398	149.075	63.6686	96.0472	1.98253	Insulin receptor substrate-1 (pp185)
l|DS985539.1	EDV18828.1	422	138.972	88.4287	60.7317	96.0441	1.98252	kinesin-like protein (103.5 kD) (klp-6)
l|DS985255.1	EDV21124.1	2665	119.427	86.0051	82.5846	96.0056	1.98234	hypothetical protein
l|DS985261.1	EDV20265.1	1896	78.1416	90.8983	118.59	95.8766	1.98176	bromodomain adjacent to zinc finger domain%2C 1A isoform a
l|DS985252.1	EDV21797.1	3362	194.264	55.9332	37.2451	95.8141	1.98147	hypothetical protein
l|DS985242.1	EDV28137.1	9439	95.5503	76.5526	115.247	95.7833	1.98134	RP11-216L13.9
l|DS985247.1	EDV23028.1	4664	82.6202	128.397	76.2369	95.7514	1.98119	hypothetical protein
l|DS985241.1	EDV29048.1	11233	81.0229	89.9366	116.205	95.7215	1.98105	hypothetical protein
l|DS985241.1	EDV29615.1	10887	86.971	110.841	89.1167	95.6429	1.9807	Unknown (protein for MGC:98342)
l|DS985243.1	EDV26858.1	8015	66.3508	84.8609	135.629	95.6136	1.98056	MGC83352 protein
l|DS985246.1	EDV24348.1	5914	61.792	65.2179	159.81	95.6066	1.98053	Mthfr-prov protein
l|DS985241.1	EDV29000.1	11126	100.265	110.798	75.6044	95.5558	1.9803	calcium/calmodulin-dependent protein kinase ID
l|DS985266.1	EDV19839.1	1408	89.0945	103.727	93.6909	95.5041	1.98007	MAP2B (METHIONINE AMINOPEPTIDASE 2B)
l|DS985270.1	EDV19573.1	1169	57.7214	146.054	82.2105	95.3286	1.97927	transcription factor R-kappa-B - mouse (fragment)
l|DS985243.1	EDV27043.1	8378	93.3694	84.7876	107.629	95.262	1.97897	unnamed protein product
l|DS985260.1	EDV20453.1	2008	78.8226	83.2858	123.654	95.2541	1.97893	Lipin 2
l|DS985241.1	EDV29077.1	11279	46.2043	88.0998	150.868	95.0574	1.97803	CG11576-PA
l|DS985251.1	EDV22036.1	3601	84.2842	87.1697	113.681	95.045	1.97797	lecithin-cholesterol acyltransferase
l|DS985244.1	EDV25642.1	7661	89.0519	111.206	84.805	95.021	1.97787	hypothetical protein
l|DS985248.1	EDV22891.1	4370	78.2697	102.165	104.516	94.9836	1.97769	serine/threonine kinase 32A
l|DS985241.1	EDV29741.1	11140	120.268	97.776	66.7186	94.9209	1.97741	hypothetical protein XP_775690
l|DS985241.1	EDV28571.1	10345	73.332	117.471	93.8286	94.8772	1.97721	hypothetical protein
l|DS985241.1	EDV28783.1	10721	71.0495	126.135	87.3409	94.8418	1.97705	hypothetical protein
l|DS985247.1	EDV23318.1	4606	74.2032	120.497	89.3047	94.6683	1.97625	scaf6 CG33522-PA
l|DS985249.1	EDV22471.1	4200	64.2756	96.3098	123.338	94.6411	1.97613	musashi 2 isoform b
l|DS985245.1	EDV24451.1	6107	146.762	110.772	26.3764	94.6368	1.97611	RPGR protein
l|DS985247.1	EDV23401.1	4775	86.6635	90.925	106.295	94.6278	1.97606	Tyrosine-protein kinase SRK2
l|DS985246.1	EDV23882.1	5723	111.642	102.245	69.461	94.4493	1.97524	hypothetical protein
l|DS985252.1	EDV21565.1	3173	93.8398	133.378	56.0236	94.4138	1.97508	protein kinase%2C cGMP-dependent%2C type I
l|DS985257.1	EDV20835.1	2398	57.7858	91.312	134.007	94.3683	1.97487	hypothetical protein
l|DS985242.1	EDV27419.1	9131	95.3499	108.214	79.0401	94.2013	1.9741	clathrin light chain
l|DS985243.1	EDV26251.1	7871	67.127	98.8337	116.484	94.1482	1.97386	hypothetical protein
l|DS985241.1	EDV29001.1	11129	69.258	178.255	34.7415	94.0848	1.97357	hypothetical protein
l|DS985278.1	EDV19240.1	834	191.854	8.57984	81.5473	93.9937	1.97315	hypothetical protein
l|DS985261.1	EDV20229.1	1823	191.854	8.57984	81.5473	93.9937	1.97315	hypothetical protein
l|DS985249.1	EDV22475.1	4209	90.5092	86.7022	104.644	93.9518	1.97295	putative desaturase
l|DS985244.1	EDV25990.1	7363	77.0816	77.7881	126.964	93.9446	1.97292	hypothetical protein LOC541353
l|DS985241.1	EDV28825.1	10789	81.7668	104.349	95.4308	93.8489	1.97248	H/ACA ribonucleoprotein complex subunit 4 (Dyskerin) (Nucleolar protein family A member 4) (snoRNP protein DKC1) (Nopp140-associated protein of 57 kDa) (Nucleolar protein NAP57) (CBF5 homolog)
l|DS985250.1	EDV22227.1	3738	146.696	83.1221	51.6568	93.825	1.97236	pleckstrin homology domain containing%2C family A (phosphoinositide binding specific) member 8%2C partial
l|DS985246.1	EDV24079.1	5394	91.9865	87.4415	101.742	93.7233	1.97189	hypothetical protein
l|DS985242.1	EDV27497.1	9273	74.4295	80.3355	126.379	93.7147	1.97185	scavenger receptor cysteine-rich protein
l|DS985261.1	EDV20280.1	1825	68.965	112.345	99.5636	93.6245	1.97144	chaperonin containing TCP1%2C subunit 4 (delta)
l|DS985241.1	EDV28522.1	10238	98.1805	100.319	82.3374	93.6123	1.97138	hypothetical protein LOC393392
l|DS985241.1	EDV29881.1	11428	121.297	87.7294	71.7899	93.6054	1.97135	CG3902-PA
l|DS985241.1	EDV29762.1	11174	65.6918	67.4564	147.638	93.5954	1.9713	1.9 Angstrom Crystal Structure Of The Rat Vap-A Msp Homology Domain In Complex With The Rat Orp1 Ffat Motif
l|DS985241.1	EDV28514.1	10225	67.2296	108.189	105.243	93.5539	1.97111	Mediator complex subunit SOH1 (hSOH1) (CGI-125)
l|DS985244.1	EDV25347.1	7060	65.3573	77.0244	138.216	93.5326	1.97101	hypothetical protein XP_780200
l|DS985249.1	EDV22501.1	4259	98.1084	86.2345	95.658	93.3336	1.97008	STAM binding protein
l|DS985257.1	EDV20787.1	2441	97.5503	122.515	59.7495	93.2716	1.9698	leucine zipper-EF-hand containing transmembrane protein 1
l|DS985243.1	EDV26490.1	8354	96.6179	111.027	72.1435	93.2628	1.96976	ATPase class I type 8B member 4
l|DS985243.1	EDV26853.1	8005	97.4224	103.289	78.9735	93.2283	1.96959	importin beta 1
l|DS985249.1	EDV22650.1	4230	108.454	78.1959	92.9021	93.184	1.96939	positive cofactor 2%2C glutamine/Q-rich-associated protein isoform b
l|DS985241.1	EDV29595.1	10844	72.3737	78.3307	128.579	93.0945	1.96897	RNA binding protein CD151
l|DS985247.1	EDV23086.1	4780	111.366	131.933	35.8607	93.0532	1.96878	hypothetical protein
l|DS985245.1	EDV24378.1	5986	110.711	86.4521	81.8284	92.9972	1.96852	CG12002-PA
l|DS985260.1	EDV20433.1	1984	63.8856	151.499	63.5105	92.965	1.96837	MGC80050 protein
l|DS985247.1	EDV23270.1	5146	82.11	120.927	75.3984	92.8118	1.96765	MGC89575 protein
l|DS985243.1	EDV26746.1	8865	65.1681	102.856	110.349	92.791	1.96755	hypothetical protein
l|DS985255.1	EDV21048.1	2698	134.923	92.1549	51.2249	92.7676	1.96744	axonemal dynein heavy chain 7
l|DS985245.1	EDV24557.1	6326	83.5817	80.2414	114.386	92.7364	1.9673	nucleoporin 98kD isoform 1
l|DS985242.1	EDV27452.1	9198	160.267	104.826	13.1048	92.7326	1.96728	ETS related protein-neurotrophic receptor tyrosine kinase fusion protein
l|DS985243.1	EDV26591.1	8538	55.485	87.2289	135.215	92.643	1.96686	ENSANGP00000019364
l|DS985243.1	EDV26502.1	8380	116.389	118.055	43.3251	92.5897	1.96661	hypothetical protein
l|DS985254.1	EDV21333.1	2899	134.934	77.1067	65.7022	92.581	1.96657	protein tyrosine kinase fer
l|DS985241.1	EDV28601.1	10398	69.1621	53.5096	154.923	92.5316	1.96634	lysine ketoglutarate reductase/saccharopine dehydrogenase
l|DS985246.1	EDV23846.1	5650	110.467	109.225	57.873	92.5217	1.96629	novel PH domain-containing protein
l|DS985269.1	EDV19642.1	1223	80.3027	97.9437	99.2827	92.5097	1.96623	scavenger receptor cysteine-rich protein type 12 precursor
l|DS985247.1	EDV23385.1	4743	118.979	126.524	31.9987	92.5006	1.96619	hypothetical protein XP_794884
l|DS985244.1	EDV26131.1	7633	66.6055	103.417	107.403	92.4752	1.96607	proteasome 26S ATPase subunit 4
l|DS985242.1	EDV28290.1	9767	87.9832	81.8843	107.535	92.4675	1.96604	CG4768-PA
l|DS985241.1	EDV29651.1	10959	115.512	90.5677	71.2918	92.4572	1.96599	hypothetical protein
l|DS985243.1	EDV26821.1	7942	131.524	101.798	43.8475	92.3898	1.96567	Unknown (protein for MGC:132281)
l|DS985243.1	EDV26489.1	8353	100.138	85.6336	91.2636	92.3451	1.96546	ATP-dependent clp protease atp-binding subunit clpx
l|DS985243.1	EDV26928.1	8168	40.2986	145.45	91.2523	92.3336	1.96541	hypothetical protein LOC553804
l|DS985245.1	EDV24455.1	6114	120.191	78.4256	78.2343	92.2836	1.96517	Chain %2C Plasminogen Kringle 4
l|DS985252.1	EDV21664.1	3377	127.454	109.662	39.7271	92.281	1.96516	hypothetical protein XP_778462
l|DS985264.1	EDV19945.1	1576	101.153	77.9731	97.6185	92.2482	1.965	CDC2L6 protein
l|DS985244.1	EDV25278.1	6892	80.3316	83.3915	112.62	92.1144	1.96437	ENSANGP00000014923
l|DS985260.1	EDV20469.1	2049	72.7541	86.7624	116.788	92.1015	1.96431	Pre-mRNA-processing factor 6 homolog (U5 snRNP-associated 102 kDa protein) (U5-102 kDa protein)
l|DS985285.1	EDV19133.1	720	58.6018	70.2335	147.428	92.0878	1.96425	Down syndrome critical region gene 1-like 1
l|DS985243.1	EDV26628.1	8624	104.346	99.2925	72.5176	92.052	1.96408	High-affinity cAMP-specific and IBMX-insensitive 3%2C5-cyclic phosphodiesterase 8A (MMPDE8)
l|DS985241.1	EDV28534.1	10256	77.9358	100.463	97.6364	92.0117	1.96389	SJCHGC04686 protein
l|DS985242.1	EDV27551.1	9387	107.741	90.6272	77.4246	91.9309	1.96351	KIAA1573 protein%2C partial
l|DS985242.1	EDV28031.1	9217	91.8248	95.5672	88.3446	91.9122	1.96342	endothelial monocyte-activating protein II precursor - human
l|DS985246.1	EDV24188.1	5614	92.9136	105.18	77.569	91.8875	1.9633	unnamed protein product
l|DS985242.1	EDV27983.1	9122	107.442	81.4199	86.6084	91.8234	1.963	mitogen-activated protein kinase kinase kinase 7 interacting protein 1
l|DS985278.1	EDV19272.1	860	59.2267	106.981	109.088	91.7652	1.96273	hypothetical protein
l|DS985257.1	EDV20837.1	2401	81.2054	171.932	21.9953	91.7109	1.96247	unnamed protein product
l|DS985241.1	EDV29733.1	11125	135.385	97.5192	42.1999	91.7014	1.96242	hypothetical protein XP_781866
l|DS985245.1	EDV25007.1	6351	94.6554	88.1722	92.2424	91.69	1.96237	LOC445851 protein
l|DS985244.1	EDV26130.1	7628	118.977	130.967	24.593	91.5123	1.96153	hypothetical protein XP_782774
l|DS985244.1	EDV25364.1	7100	102.9	88.7572	82.8111	91.4894	1.96142	hypothetical protein
l|DS985248.1	EDV22669.1	4269	95.8574	96.9148	81.5937	91.4553	1.96126	predicted CDS%2C PACRG like (2H491)
l|DS985253.1	EDV21486.1	3022	106.633	80.1563	87.4934	91.4276	1.96112	TPR repeat
l|DS985245.1	EDV24522.1	6249	97.4544	83.2541	93.4567	91.3884	1.96094	ENSANGP00000009830
l|DS985275.1	EDV19381.1	955	75.9894	87.797	110.239	91.3418	1.96072	IBRDC3 protein
l|DS985241.1	EDV28809.1	10757	78.8113	45.9535	149.151	91.3053	1.96054	Tbn protein
l|DS985244.1	EDV25815.1	7027	127.213	87.4717	58.8933	91.1927	1.96001	Aminoglycoside Phosphotransferase Aph (3')-Iiia In Complex With The Inhibitor Ar_3a
l|DS985242.1	EDV28356.1	9923	76.0554	103.722	93.7758	91.1844	1.95997	hypothetical protein
l|DS985246.1	EDV24050.1	5331	92.4093	87.3358	93.3687	91.0379	1.95927	aldehyde oxidase
l|DS985259.1	EDV20563.1	2113	90.3197	71.889	110.867	91.0252	1.95921	hypothetical protein TTHERM_00341250
l|DS985249.1	EDV22447.1	4164	110.11	86.1903	76.7373	91.0125	1.95915	LOC553361 protein
l|DS985249.1	EDV22665.1	4258	110.664	95.3289	66.8348	90.9426	1.95881	Cocrystal Structure Of The Messenger Rna 5'
l|DS985242.1	EDV27756.1	9773	100.408	81.0768	91.1513	90.8787	1.95851	sidekick 2%2C partial
l|DS985246.1	EDV23836.1	5626	36.1227	83.3752	153.068	90.8553	1.9584	Notch homolog
l|DS985244.1	EDV26144.1	7668	105.067	104.186	63.181	90.8113	1.95819	hypothetical protein
l|DS985260.1	EDV20465.1	2042	25.4313	88.7552	158.155	90.7805	1.95804	hypothetical protein
l|DS985246.1	EDV24078.1	5392	74.698	118.556	78.8194	90.6911	1.95761	unnamed protein product
l|DS985243.1	EDV27164.1	8635	83.6885	71.1136	116.94	90.5807	1.95708	ENSANGP00000015668
l|DS985249.1	EDV22603.1	4114	68.8576	81.4909	121.16	90.5028	1.95671	hypothetical protein
l|DS985242.1	EDV27714.1	9691	80.1495	92.8597	98.2472	90.4188	1.95631	hypothetical protein
l|DS985252.1	EDV21702.1	3180	73.4237	82.6659	115.144	90.4112	1.95627	unnamed protein product
l|DS985251.1	EDV21841.1	3446	110.63	91.7653	68.8263	90.4072	1.95625	Fatty aldehyde dehydrogenase (Aldehyde dehydrogenase%2C microsomal) (Aldehyde dehydrogenase family 3 member A2)
l|DS985241.1	EDV29525.1	10668	51.1248	86.1837	133.912	90.4068	1.95625	hypothetical protein
l|DS985243.1	EDV26722.1	8831	85.0001	71.257	114.882	90.3797	1.95612	hypothetical protein
l|DS985247.1	EDV23554.1	5080	78.7763	82.4648	109.843	90.3614	1.95603	unnamed protein product
l|DS985242.1	EDV27504.1	9283	131.452	110.457	28.9454	90.2848	1.95566	D60
l|DS985241.1	EDV28684.1	10544	41.8232	91.2467	137.661	90.2436	1.95546	novel protein
l|DS985246.1	EDV23805.1	5566	91.6527	103.297	75.7789	90.2429	1.95546	CG2708-PA
l|DS985242.1	EDV27964.1	9088	97.4711	100.409	72.4326	90.1042	1.95479	exonuclease%2C putative
l|DS985241.1	EDV28731.1	10632	73.7497	105.936	90.4874	90.0577	1.95457	CG10109-PA
l|DS985256.1	EDV20896.1	2516	86.0973	108.496	75.3431	89.9788	1.95419	3-hydroxyisobutyrate dehydrogenase
l|DS985247.1	EDV23226.1	5059	77.3586	71.9535	120.611	89.9744	1.95417	hypothetical protein
l|DS985241.1	EDV28499.1	10188	89.7189	53.971	126.174	89.9546	1.95407	serine/threonine kinase 38 like
l|DS985646.1	EDV18751.1	344	113.211	104.949	51.5663	89.9088	1.95385	hypothetical protein
l|DS985244.1	EDV26024.1	7429	98.5231	70.4408	100.727	89.897	1.95379	unnamed protein product
l|DS985242.1	EDV28340.1	9888	143.803	76.9313	48.8368	89.857	1.9536	unnamed protein product
l|DS985241.1	EDV29783.1	11216	98.4847	130.158	40.8707	89.8378	1.95351	unnamed protein product
l|DS985243.1	EDV26261.1	7895	126.114	91.6268	51.7318	89.8242	1.95344	CG9410-PA
l|DS985379.1	EDV18966.1	560	122.86	105.322	41.2584	89.8135	1.95339	hypothetical protein
l|DS985252.1	EDV21662.1	3375	84.5458	86.5821	98.23	89.786	1.95326	hepatocyte nuclear factor 4%2C alpha
l|DS985247.1	EDV23012.1	4632	79.4666	72.1171	117.764	89.7826	1.95324	unnamed protein product
l|DS985254.1	EDV21237.1	2903	95.6598	102.126	71.4113	89.7324	1.953	SEL-1 protein%2C putative
l|DS985254.1	EDV21193.1	2807	78.5444	88.121	102.39	89.6851	1.95277	unnamed protein product
l|DS985242.1	EDV27420.1	9132	102.751	99.1854	67.1075	89.6813	1.95275	hypothetical protein
l|DS985244.1	EDV25911.1	7193	98.0354	80.1136	90.8851	89.678	1.95273	aminopeptidase N
l|DS985618.1	EDV18779.1	373	59.4968	107.503	101.952	89.6506	1.9526	Dienoyl-Coa Isomerase
l|DS985244.1	EDV25744.1	6901	63.9449	109.141	95.7924	89.6261	1.95248	Cytochrome P450 3A24 (CYPIIIA24)
l|DS985246.1	EDV23787.1	5529	82.4223	57.395	128.853	89.5568	1.95215	hypothetical protein
l|DS985241.1	EDV29479.1	10562	77.7886	111.133	79.6253	89.5156	1.95195	ENSANGP00000024115
l|DS985244.1	EDV26140.1	7652	67.7824	102.725	97.5572	89.3549	1.95117	cytidylate kinase
l|DS985248.1	EDV22844.1	4279	126.394	64.4706	77.1863	89.3503	1.95114	IP07920p
l|DS985261.1	EDV20293.1	1842	63.3662	118.242	86.2419	89.2834	1.95082	cornichon-like
l|DS985249.1	EDV22397.1	4065	74.0203	87.1202	106.664	89.2682	1.95075	putative glutathione S-transferase
l|DS985260.1	EDV20402.1	2073	71.4903	85.8249	110.467	89.2607	1.95071	Hydroxymethylglutaryl-CoA lyase (HMG-CoA lyase) (HL) (3-hydroxy-3-methylglutarate-CoA lyase)
l|DS985253.1	EDV21374.1	2969	110.076	86.7449	70.4499	89.0903	1.94988	unnamed protein product
l|DS985243.1	EDV26738.1	8854	98.3281	99.2685	69.6252	89.0739	1.9498	unnamed protein product
l|DS985242.1	EDV27546.1	9376	77.7198	61.3151	128.167	89.0673	1.94977	cDNA sequence BC027342
l|DS985247.1	EDV23081.1	4770	126.824	100.752	39.3694	88.9818	1.94935	hypothetical protein
l|DS985250.1	EDV22059.1	3661	84.2048	120.998	61.3262	88.843	1.94867	hypothetical protein
l|DS985269.1	EDV19624.1	1224	85.322	97.8261	83.0868	88.745	1.94819	hypothetical protein LOC561444
l|DS985247.1	EDV23614.1	5201	89.9508	73.4	102.742	88.6976	1.94796	acyl-Coenzyme A oxidase 1%2C palmitoyl
l|DS985246.1	EDV23921.1	5818	44.8672	199.423	21.5522	88.6141	1.94755	hypothetical protein
l|DS985276.1	EDV19336.1	907	127.834	112.969	24.9995	88.6008	1.94749	kinesin family member 13A
l|DS985249.1	EDV22455.1	4176	114.829	87.0982	63.7889	88.572	1.94735	dynein%2C axonemal%2C heavy chain 10
l|DS985242.1	EDV28274.1	9740	99.8515	87.9264	77.8341	88.5373	1.94718	chaperonin containing TCP1%2C subunit 5 (epsilon)
l|DS985256.1	EDV20922.1	2566	72.7407	133.39	59.3801	88.5036	1.94701	hypothetical protein
l|DS985247.1	EDV23420.1	4805	106.216	93.0901	66.1603	88.4888	1.94694	hypothetical protein
l|DS985417.1	EDV18930.1	524	93.8453	71.4246	100.18	88.4833	1.94691	MGC79796 protein
l|DS985244.1	EDV25571.1	7524	82.6565	106.496	76.2589	88.4705	1.94685	NADH dehydrogenase 24 kDa subunit (AA 6-217)
l|DS985246.1	EDV23673.1	5308	52.211	128.083	85.0159	88.4366	1.94668	Note=human Yy1 zinc finger domain bound To the adeno-associated virus P5 initiator element
l|DS985244.1	EDV25860.1	7103	89.5311	93.0048	82.5539	88.3633	1.94632	glucose-6-phosphate 1-dehydrogenase
l|DS985251.1	EDV21938.1	3432	86.785	104.45	73.7426	88.3259	1.94614	ENSANGP00000011579
l|DS985241.1	EDV29189.1	11499	54.8519	93.8366	116.26	88.3162	1.94609	MGC81438 protein
l|DS985246.1	EDV24258.1	5742	78.0961	64.6756	122.15	88.3072	1.94605	p53 tumor suppressor homolog
l|DS985241.1	EDV29737.1	11132	127.043	91.3984	46.0557	88.1657	1.94535	acyl-carrier-protein S-malonyltransferase
l|DS985247.1	EDV23368.1	4709	66.6622	115.754	81.9823	88.1328	1.94519	microtubule-associated protein RP/EB family member 3
l|DS985241.1	EDV28632.1	10452	73.4773	78.0269	112.494	87.9994	1.94453	hypothetical protein
l|DS985256.1	EDV20937.1	2594	107.997	80.0044	75.9645	87.9886	1.94448	hypothetical protein
l|DS985244.1	EDV25477.1	7321	57.2093	112.967	93.2844	87.8202	1.94364	MGC142582 protein
l|DS985243.1	EDV27111.1	8531	58.6406	111.428	93.1397	87.7361	1.94323	hypothetical protein
l|DS985242.1	EDV28210.1	9588	83.1251	114.471	65.5049	87.7003	1.94305	MGC82873 protein
l|DS985249.1	EDV22514.1	3932	56.1816	105.578	101.065	87.6082	1.94259	unnamed protein product
l|DS985253.1	EDV21392.1	2998	106.582	97.4894	58.5633	87.5449	1.94228	N-acylsphingosine amidohydrolase (acid ceramidase) 1
l|DS985244.1	EDV25991.1	7364	84.1496	84.7158	93.5279	87.4644	1.94188	hypothetical protein
l|DS985243.1	EDV26296.1	7958	72.558	85.5439	104.247	87.4496	1.94181	DnaJ (Hsp40) homolog%2C subfamily C%2C member 13
l|DS985241.1	EDV29705.1	11070	92.2591	93.6519	76.2133	87.3748	1.94144	MAD homolog 3
l|DS985245.1	EDV24418.1	6051	60.6093	109.089	92.3932	87.3638	1.94138	long-chain-fatty-acid--CoA ligase
l|DS985254.1	EDV21314.1	2867	91.2113	101.864	68.9936	87.3563	1.94134	4-Aminobutyrate-Aminotransferase From Pig
l|DS985251.1	EDV21830.1	3424	101.541	96.1144	64.3731	87.3428	1.94128	Rit1-prov protein
l|DS985273.1	EDV19463.1	1043	82.5414	97.7718	81.5133	87.2755	1.94094	unnamed protein product
l|DS985242.1	EDV27620.1	9520	62.8047	128.048	70.2737	87.0421	1.93978	ependymin-related protein
l|DS985243.1	EDV27113.1	8535	91.6525	95.0206	74.4384	87.0372	1.93975	acid phosphatase 2%2C lysosomal
l|DS985249.1	EDV22502.1	3902	96.5445	79.2226	85.254	87.007	1.9396	Succinate:coenzyme-A Transferase (Pig Heart)
l|DS985249.1	EDV22424.1	4122	91.7457	82.8929	86.3805	87.0064	1.9396	OTTHUMP00000028888
l|DS985246.1	EDV24155.1	5546	87.1331	82.5811	91.3035	87.0059	1.9396	optic atrophy 1
l|DS985250.1	EDV22123.1	3788	102.625	81.9965	76.3434	86.9883	1.93951	Pitx homologue
l|DS985246.1	EDV23871.1	5699	142.963	92.2686	25.6836	86.9717	1.93943	G-protein coupled receptor 112
l|DS985245.1	EDV24691.1	6597	63.6489	85.1892	112.077	86.9717	1.93943	LPS-responsive vesicle trafficking%2C beach and anchor containing
l|DS985260.1	EDV20419.1	1956	115.624	78.9225	66.1929	86.9131	1.93914	hypothetical protein XP_877377
l|DS985245.1	EDV24957.1	6257	71.3225	86.9524	102.44	86.905	1.93909	hypothetical protein LOC550328
l|DS985245.1	EDV24936.1	6214	88.4061	78.6484	93.3363	86.7969	1.93855	inositol 1%2C4%2C5-triphosphate receptor%2C type 1
l|DS985241.1	EDV29555.1	10756	80.4111	91.0341	88.7861	86.7438	1.93829	unnamed protein product
l|DS985265.1	EDV19877.1	1482	92.556	87.5964	80.0121	86.7215	1.93818	hypothetical protein
l|DS985247.1	EDV23166.1	4950	127.743	62.1485	69.7153	86.5356	1.93724	RNA-binding region containing protein 1 (HSRNASEB) (ssDNA binding protein SEB4) (CLL-associated antigen KW-5)
l|DS985258.1	EDV20618.1	2228	76.1334	89.0965	94.2277	86.4859	1.937	ATP-binding cassette%2C sub-family C%2C member 1 isoform 1 variant
l|DS985241.1	EDV28994.1	11113	76.6531	79.938	102.375	86.322	1.93617	muskelin 1%2C intracellular mediator containing kelch motifs
l|DS985242.1	EDV28150.1	9470	73.131	78.5659	107.244	86.3136	1.93613	mKIAA0310 protein
l|DS985248.1	EDV22741.1	4423	63.3058	76.3977	119.118	86.2738	1.93593	Attractin precursor (Mahogany homolog) (DPPT-L)%2C partial
l|DS985243.1	EDV26833.1	7968	155.232	86.1571	17.4312	86.2734	1.93593	Arachidonate 5-lipoxygenase (5-lipoxygenase) (5-LO)
l|DS985247.1	EDV23217.1	5040	61.9003	83.4292	113.419	86.2495	1.93581	ENSANGP00000011934
l|DS985862.1	EDV18662.1	256	33.3737	47.5976	177.738	86.2364	1.93574	protein kinase C%2C zeta
l|DS985244.1	EDV25297.1	6952	78.9226	76.6658	102.895	86.1611	1.93536	hypothetical protein XP_678755
l|DS985244.1	EDV25789.1	6982	92.5496	82.0128	83.8974	86.1533	1.93532	hypothetical protein
l|DS985249.1	EDV22599.1	4100	65.715	79.7132	112.719	86.0491	1.9348	abhydrolase domain containing 7%2C partial
l|DS985244.1	EDV26082.1	7541	57.9064	97.2846	102.797	85.996	1.93453	cytokine induced apoptosis inhibitor 1
l|DS985244.1	EDV25397.1	7182	84.8647	107.976	65.1339	85.9915	1.93451	testis specific gene A14
l|DS985244.1	EDV25596.1	7576	72.5682	85.1258	100.004	85.8993	1.93404	2-oxoglutarate dehydrogenase E1 component%2C mitochondrial precursor (Alpha-ketoglutarate dehydrogenase)
l|DS985258.1	EDV20685.1	2258	83.1522	80.6497	93.8862	85.896	1.93402	unnamed protein product
l|DS985251.1	EDV21982.1	3509	107.714	91.5527	57.7837	85.6835	1.93295	putative G protein-coupled receptor CrlA
l|DS985242.1	EDV28243.1	9665	120.186	105.589	31.061	85.612	1.93259	Dynein beta chain%2C ciliary
l|DS985243.1	EDV26563.1	8494	100.491	78.6184	77.7023	85.6039	1.93254	putative voltage-gated sodium channel
l|DS985267.1	EDV19769.1	1351	85.5694	114.86	56.2158	85.5484	1.93226	CG5589
l|DS985243.1	EDV26532.1	8444	63.9748	86.8396	105.723	85.5125	1.93208	Upf1 protein
l|DS985246.1	EDV23877.1	5711	102.005	85.1955	69.2134	85.4713	1.93187	Note=vamp fragment%2C 5' exon(s) not identified. There is another vamp gene on scaffold 7.
l|DS985272.1	EDV19485.1	1086	92.6439	81.0558	82.2632	85.321	1.93111	unnamed protein product
l|DS985248.1	EDV22881.1	4349	52.4767	58.0149	145.43	85.3072	1.93104	CG5510-PA
l|DS985247.1	EDV23156.1	4932	78.8795	84.3997	92.6304	85.3032	1.93102	conserved hypothetical protein
l|DS985241.1	EDV28562.1	10323	71.115	79.1456	105.471	85.2439	1.93071	hypothetical protein
l|DS985246.1	EDV24049.1	5330	97.414	105.702	52.5952	85.2371	1.93068	Xanthine dehydrogenase/oxidase [Includes: Xanthine dehydrogenase (XD)
l|DS985262.1	EDV20201.1	1763	89.6789	91.9892	73.9451	85.2044	1.93051	CGI-01 protein isoform 1
l|DS985246.1	EDV24350.1	5919	70.8282	90.3646	94.2425	85.1451	1.93021	dolichyl-diphosphooligosaccharide-protein glycosyltransferase
l|DS985241.1	EDV29081.1	11286	69.608	92.9518	92.8267	85.1288	1.93013	hypothetical protein XP_697589
l|DS985244.1	EDV25706.1	7798	84.1833	103.197	67.8865	85.0889	1.92992	RIKEN cDNA 0610040D20
l|DS985245.1	EDV24524.1	6252	59.3077	85.4561	110.4	85.0546	1.92975	unnamed protein product
l|DS985251.1	EDV21921.1	3627	68.872	87.9815	98.179	85.0108	1.92953	CG5038-PA
l|DS985251.1	EDV21977.1	3501	94.8713	86.669	73.4852	85.0085	1.92951	hypothetical protein
l|DS985254.1	EDV21179.1	2783	88.4683	84.4833	81.7727	84.9081	1.929	unnamed protein product
l|DS985241.1	EDV28681.1	10540	83.7111	72.6155	98.2938	84.8735	1.92882	unnamed protein product
l|DS985241.1	EDV29278.1	10148	74.6604	88.2106	91.6433	84.8381	1.92864	hypothetical protein LOC324985
l|DS985252.1	EDV21555.1	3157	94.9461	91.0855	68.4267	84.8194	1.92855	hypothetical protein
l|DS985243.1	EDV26227.1	7828	123.167	72.1706	59.0918	84.8098	1.9285	kinesin-like protein (103.5 kD) (klp-6)
l|DS985243.1	EDV27264.1	8809	73.7819	97.3871	82.6045	84.5912	1.92738	DnaJ (Hsp40) homolog%2C subfamily B%2C member 6
l|DS985245.1	EDV24461.1	6122	82.3141	74.916	96.5319	84.5873	1.92736	MGC83651 protein
l|DS985244.1	EDV25971.1	7328	105.325	82.1734	66.1113	84.5366	1.9271	eukaryotic translation initiation factor 2-alpha kinase 1
l|DS985246.1	EDV23777.1	5508	103.106	94.2586	56.1878	84.5175	1.927	hypothetical protein LOC539055
l|DS985244.1	EDV25667.1	7715	114.181	96.5842	42.5422	84.4358	1.92658	Catalytic And Ubiqutin-Associated Domains Of Mark1PAR-1
l|DS985244.1	EDV25775.1	6948	75.8525	60.514	116.871	84.4125	1.92646	Mitochondrial Respiratory Complex Ii From Porcine Heart At 2.4 Angstroms
l|DS985262.1	EDV20199.1	1759	122.748	91.8575	38.6303	84.4119	1.92646	Unknown (protein for MGC:146284)
l|DS985248.1	EDV22978.1	4551	97.6604	94.7461	60.6793	84.3619	1.9262	ENSANGP00000003674
[truncated: 9,523 more rows]
