# Supplementary material for: Two intracellular and cell type-specific bacterial symbionts in the placozoan Trichoplax H2
Source: Nat Microbiol. 2019 Jun 10;4(9):1465–74. doi: 10.1038/s41564-019-0475-9 (PMC6784892; doi:10.1038/s41564-019-0475-9)
Supplement: Supplementary file 5 — ‘G. incantans’ transcriptome. [file 41564_2019_475_MOESM5_ESM.xlsx]

## Sheet: ST5_Grella_transcriptome
Supplementary Table 5 – Cand. Grellia incantans transcriptome
Table listing transcripts, their RAST annotation and the expression values of three individuals and their average in transcripts per million. The table is sorted by descending level of transcription and color coded (from red=high expression to green low expression) expression level as log10 of the average TPM is provided.
Accession	RAST annotation	Hits agains nr with PSI-BLAST if informative	N-terminal signal detection (Predotar, Human/Animal-model)	Eukaryotic-like domain (EffectiveELD; PFxxx Z-Score)	T4SS effector prediction (T4SEpre)	tpm TR1	tpm TR2	tpm TR3	average TPM	Expression as LOG10(AVG_TPM+0.01)	NSAF%_Tricho1	NSAF%_Tricho3-5	NSAF%_Tricho2
fig|6666666.192815.peg.862	ID=fig|6666666.192815.peg.862;Name=putative secreted protein		none	-	-	395922	456716	563443	472027	5.67397	#REF!	#REF!	#REF!
fig|6666666.192815.peg.242	ID=fig|6666666.192815.peg.242;Name=hypothetical protein		none	-	-	0	56338.9	30195.4	28844.8	4.46007	#REF!	#REF!	#REF!
fig|6666666.192815.peg.977	ID=fig|6666666.192815.peg.977;Name=hypothetical protein		none	-	-	0	81017.8	0	27005.9	4.43146	#REF!	#REF!	#REF!
fig|6666666.192815.peg.1204	ID=fig|6666666.192815.peg.1204;Name=hypothetical protein		ER	-	-	32233.3	33627.1	3754.75	23205	4.36558	#REF!	#REF!	#REF!
fig|6666666.192815.peg.1074	ID=fig|6666666.192815.peg.1074;Name=hypothetical protein		none	-	-	14302.8	0	51981.7	22094.8	4.34429	#REF!	#REF!	#REF!
fig|6666666.192815.peg.335	ID=fig|6666666.192815.peg.335;Name=Exodeoxyribonuclease III (EC 3.1.11.2);Ontology_term=KEGG_ENZYME:3.1.11.2		none	-	-	963.988	0	62479.1	21147.7	4.32526	#REF!	#REF!	#REF!
fig|6666666.192815.peg.849	ID=fig|6666666.192815.peg.849;Name=hypothetical protein	no hits except in TRIAD_H1 genome	none	-	YES	3705.87	43278.9	2993.01	16659.3	4.22166	#REF!	#REF!	#REF!
fig|6666666.192815.peg.868	ID=fig|6666666.192815.peg.868;Name=hypothetical protein		none	-	-	28974.5	0	17550.7	15508.4	4.19057	#REF!	#REF!	#REF!
fig|6666666.192815.peg.705	ID=fig|6666666.192815.peg.705;Name=LSU ribosomal protein L35p		possibly mitochondrial	-	-	8872.35	35095.6	0	14656	4.16602	#REF!	#REF!	#REF!
fig|6666666.192815.peg.233	ID=fig|6666666.192815.peg.233;Name=Translation elongation factor Tu		none	-	-	16968.3	13365.9	12147	14160.4	4.15108	#REF!	#REF!	#REF!
fig|6666666.192815.peg.872	ID=fig|6666666.192815.peg.872;Name=hypothetical protein		none	-	-	30640.7	8657.34	0	13099.3	4.11725	#REF!	#REF!	#REF!
fig|6666666.192815.peg.706	ID=fig|6666666.192815.peg.706;Name=LSU ribosomal protein L20p		possibly mitochondrial	-	-	0	36068.6	1546.51	12538.4	4.09824	#REF!	#REF!	#REF!
fig|6666666.192815.peg.521	ID=fig|6666666.192815.peg.521;Name=SSU ribosomal protein S7p (S5e)		none	-	-	13986	8891.23	14296.1	12391.1	4.09311	#REF!	#REF!	#REF!
fig|6666666.192815.peg.193	ID=fig|6666666.192815.peg.193;Name=3-oxoacyl-[acyl-carrier-protein] synthase%2C KASII (EC 2.3.1.179);Ontology_term=KEGG_ENZYME:2.3.1.179		none	-	-	17603.4	0	15418	11007.1	4.04167	#REF!	#REF!	#REF!
fig|6666666.192815.peg.608	ID=fig|6666666.192815.peg.608;Name=Alkyl hydroperoxide reductase subunit C-like protein		none	-	-	27976.1	0	0	9325.37	3.96967	#REF!	#REF!	#REF!
fig|6666666.192815.peg.27	ID=fig|6666666.192815.peg.27;Name=LSU ribosomal protein L7/L12 (P1/P2)		none	-	YES	0	17574	7064.22	8212.74	3.91449	#REF!	#REF!	#REF!
fig|6666666.192815.peg.211	ID=fig|6666666.192815.peg.211;Name=SSU ribosomal protein S10p (S20e)		none	-	-	16744.6	0	7099.9	7948.17	3.90027	#REF!	#REF!	#REF!
fig|6666666.192815.peg.173	ID=fig|6666666.192815.peg.173;Name=Heat shock protein 60 family chaperone GroEL		none	-	-	12893.3	6695.12	2849.55	7479.32	3.87386	#REF!	#REF!	#REF!
fig|6666666.192815.peg.1171	ID=fig|6666666.192815.peg.1171;Name=Transcriptional regulator		none	-	-	21946.1	0	0	7315.37	3.86424	#REF!	#REF!	#REF!
fig|6666666.192815.peg.192	ID=fig|6666666.192815.peg.192;Name=Acyl carrier protein		none	-	-	21191.3	0	0	7063.77	3.84904	#REF!	#REF!	#REF!
fig|6666666.192815.peg.828	ID=fig|6666666.192815.peg.828;Name=SSU ribosomal protein S11p (S14e)		none	-	YES	20425.1	0	0	6808.37	3.83304	#REF!	#REF!	#REF!
fig|6666666.192815.peg.565	ID=fig|6666666.192815.peg.565;Name=Chaperone protein DnaK		none	-	YES	14194.5	2339.5	3403.39	6645.8	3.82255	#REF!	#REF!	#REF!
fig|6666666.192815.peg.869	ID=fig|6666666.192815.peg.869;Name=Phage replication initiation protein		none	-	-	6654.62	7520.89	4030.91	6068.81	3.7831	#REF!	#REF!	#REF!
fig|6666666.192815.peg.510	ID=fig|6666666.192815.peg.510;Name=hypothetical protein		ER	-	YES	10525.2	5947.65	0	5490.95	3.73965	#REF!	#REF!	#REF!
fig|6666666.192815.peg.222	ID=fig|6666666.192815.peg.222;Name=LSU ribosomal protein L14p (L23e)		none	-	-	11397.4	3220.27	1725.94	5447.87	3.73623	#REF!	#REF!	#REF!
fig|6666666.192815.peg.692	ID=fig|6666666.192815.peg.692;Name=hypothetical protein		none	-	-	12150.8	0	4088.94	5413.25	3.73346	#REF!	#REF!	#REF!
fig|6666666.192815.peg.119	ID=fig|6666666.192815.peg.119;Name=hypothetical protein		none	-	-	13111.9	0	2647.42	5253.11	3.72042	#REF!	#REF!	#REF!
fig|6666666.192815.peg.456	ID=fig|6666666.192815.peg.456;Name=LSU ribosomal protein L19p		none	-	-	14259.9	1343.02	0	5200.97	3.71609	#REF!	#REF!	#REF!
fig|6666666.192815.peg.1092	ID=fig|6666666.192815.peg.1092;Name=18K peptidoglycan-associated outer membrane lipoprotein%3B Peptidoglycan-associated lipoprotein precursor%3B Outer membrane protein P6%3B OmpA/MotB precursor		ER	-	-	0	14818.7	529.484	5116.06	3.70894	#REF!	#REF!	#REF!
fig|6666666.192815.peg.245	ID=fig|6666666.192815.peg.245;Name=hypothetical protein		possibly ER	-	-	0	8058.1	7198.05	5085.38	3.70632	#REF!	#REF!	#REF!
fig|6666666.192815.peg.172	ID=fig|6666666.192815.peg.172;Name=Heat shock protein 60 family co-chaperone GroES		none	-	-	9463	2673.71	2866.01	5000.91	3.69905	#REF!	#REF!	#REF!
fig|6666666.192815.peg.326	ID=fig|6666666.192815.peg.326;Name=Cold shock protein CspA		none	-	-	14302.8	0	0	4767.6	3.6783	#REF!	#REF!	#REF!
fig|6666666.192815.peg.248	ID=fig|6666666.192815.peg.248;Name=hypothetical protein		none	-	-	5605.8	3167.77	5093.4	4622.32	3.66486	#REF!	#REF!	#REF!
fig|6666666.192815.peg.960	ID=fig|6666666.192815.peg.960;Name=Outer membrane receptor proteins%2C mostly Fe transport		ER	-	-	9458.43	1969.15	2412.32	4613.3	3.66401	#REF!	#REF!	#REF!
fig|6666666.192815.peg.1120	ID=fig|6666666.192815.peg.1120;Name=hypothetical protein		none	-	-	0	0	13782.1	4594.03	3.6622	#REF!	#REF!	#REF!
fig|6666666.192815.peg.976	ID=fig|6666666.192815.peg.976;Name=hypothetical protein		none	-	-	6640.34	5003.17	335.188	3992.9	3.60129	#REF!	#REF!	#REF!
fig|6666666.192815.peg.229	ID=fig|6666666.192815.peg.229;Name=SSU ribosomal protein S5p (S2e)		none	-	-	10525.2	849.664	0	3791.62	3.57883	#REF!	#REF!	#REF!
fig|6666666.192815.peg.1060	ID=fig|6666666.192815.peg.1060;Name=Flagellin protein FlaA		none	-	-	1877.1	4508.09	4974.45	3786.55	3.57824	#REF!	#REF!	#REF!
fig|6666666.192815.peg.1151	ID=fig|6666666.192815.peg.1151;Name=Outer surface protein		ER	-	-	7187.92	3046.36	1088.49	3774.26	3.57683	#REF!	#REF!	#REF!
fig|6666666.192815.peg.985	ID=fig|6666666.192815.peg.985;Name=putative S-layer protein		none	-	-	1713.4	9198.1	259.465	3723.66	3.57097	#REF!	#REF!	#REF!
fig|6666666.192815.peg.503	ID=fig|6666666.192815.peg.503;Name=hypothetical protein		none	-	-	7528.95	0	3420.39	3649.78	3.56227	#REF!	#REF!	#REF!
fig|6666666.192815.peg.1088	ID=fig|6666666.192815.peg.1088;Name=RecA protein		none	-	-	7943.76	1381.21	925.342	3416.77	3.53362	#REF!	#REF!	#REF!
fig|6666666.192815.peg.180	ID=fig|6666666.192815.peg.180;Name=Citrate synthase (si) (EC 2.3.3.1);Ontology_term=KEGG_ENZYME:2.3.3.1		none	-	-	5176.16	2393.17	2137.74	3235.69	3.50997	#REF!	#REF!	#REF!
fig|6666666.192815.peg.313	ID=fig|6666666.192815.peg.313;Name=hypothetical protein		none	-	-	0	9401.12	0	3133.71	3.49606	#REF!	#REF!	#REF!
fig|6666666.192815.peg.681	ID=fig|6666666.192815.peg.681;Name=hypothetical protein		none	-	-	9343.8	0	0	3114.6	3.4934	#REF!	#REF!	#REF!
fig|6666666.192815.peg.97	ID=fig|6666666.192815.peg.97;Name=hypothetical protein		possibly mitochondrial	-	-	9320.48	0	0	3106.83	3.49232	#REF!	#REF!	#REF!
fig|6666666.192815.peg.1207	ID=fig|6666666.192815.peg.1207;Name=Cold shock protein CspA		possibly mitochondrial	-	-	0	9285.43	0	3095.14	3.49068	#REF!	#REF!	#REF!
fig|6666666.192815.peg.236	ID=fig|6666666.192815.peg.236;Name=Transposase		none	-	-	0	9203.2	0	3067.73	3.48682	#REF!	#REF!	#REF!
fig|6666666.192815.peg.247	ID=fig|6666666.192815.peg.247;Name=hypothetical protein		none	-	-	6604.27	1017.82	1454.69	3025.59	3.48081	#REF!	#REF!	#REF!
fig|6666666.192815.peg.230	ID=fig|6666666.192815.peg.230;Name=LSU ribosomal protein L15p (L27Ae)		possibly mitochondrial	-	-	7697.51	0	1165.65	2954.39	3.47047	#REF!	#REF!	#REF!
fig|6666666.192815.peg.103	ID=fig|6666666.192815.peg.103;Name=hypothetical protein		ER	-	-	7213.05	509.501	682.682	2801.74	3.44743	#REF!	#REF!	#REF!
fig|6666666.192815.peg.168	ID=fig|6666666.192815.peg.168;Name=Inner membrane protein of type IV secretion of T-DNA complex%2C TonB-like%2C VirB10		none	-	-	8220.58	0	0	2740.19	3.43778	#REF!	#REF!	#REF!
fig|6666666.192815.peg.213	ID=fig|6666666.192815.peg.213;Name=LSU ribosomal protein L4p (L1e)		none	-	-	0	0	7774.55	2591.52	3.41356	#REF!	#REF!	#REF!
fig|6666666.192815.peg.483	ID=fig|6666666.192815.peg.483;Name=TPR repeat containing exported protein%3B Putative periplasmic protein contains a protein prenylyltransferase domain		ER	-	-	2219.8	1254.38	4257.9	2577.36	3.41118	#REF!	#REF!	#REF!
fig|6666666.192815.peg.1153	ID=fig|6666666.192815.peg.1153;Name=FIG006231: RNA-binding protein		none	-	-	0	7635.84	0	2545.28	3.40574	#REF!	#REF!	#REF!
fig|6666666.192815.peg.507	ID=fig|6666666.192815.peg.507;Name=Rod shape-determining protein MreB		none	-	-	0	2116.96	5483.94	2533.63	3.40375	#REF!	#REF!	#REF!
fig|6666666.192815.peg.642	ID=fig|6666666.192815.peg.642;Name=hypothetical protein		none	-	-	475.769	5377.02	1729.13	2527.31	3.40266	#REF!	#REF!	#REF!
fig|6666666.192815.peg.361	ID=fig|6666666.192815.peg.361;Name=hypothetical protein	hits in few bacteria, many host associated e.g. Endozoicomonas	ER	-	YES	4389.22	2480.3	664.671	2511.4	3.39992	#REF!	#REF!	#REF!
fig|6666666.192815.peg.736	ID=fig|6666666.192815.peg.736;Name=Myosin heavy chain		none	-	YES	195.947	4096.92	3145.32	2479.4	3.39435	#REF!	#REF!	#REF!
fig|6666666.192815.peg.838	ID=fig|6666666.192815.peg.838;Name=hypothetical protein		none	-	-	1682.65	2377.12	2293.28	2117.68	3.32586	#REF!	#REF!	#REF!
fig|6666666.192815.peg.1119	ID=fig|6666666.192815.peg.1119;Name=hypothetical protein		none	-	-	5875.44	0	98.8593	1991.43	3.29917	#REF!	#REF!	#REF!
fig|6666666.192815.peg.546	ID=fig|6666666.192815.peg.546;Name=NADH-ubiquinone oxidoreductase chain B (EC 1.6.5.3);Ontology_term=KEGG_ENZYME:1.6.5.3		none	-	-	5910.98	0	0	1970.33	3.29454	#REF!	#REF!	#REF!
fig|6666666.192815.peg.235	ID=fig|6666666.192815.peg.235;Name=hypothetical protein		none	-	-	0	3688.88	1977.1	1888.66	3.27616	#REF!	#REF!	#REF!
fig|6666666.192815.peg.77	ID=fig|6666666.192815.peg.77;Name=Thymidylate synthase thyX (EC 2.1.1.-);Ontology_term=KEGG_ENZYME:2.1.1.-		none	-	YES	0	1527.84	4094.3	1874.05	3.27278	#REF!	#REF!	#REF!
fig|6666666.192815.peg.1115	ID=fig|6666666.192815.peg.1115;Name=Non-specific DNA-binding protein Dps / Iron-binding ferritin-like antioxidant protein / Ferroxidase (EC 1.16.3.1);Ontology_term=KEGG_ENZYME:1.16.3.1		possibly ER	-	-	0	2150.81	3458.25	1869.69	3.27177	#REF!	#REF!	#REF!
fig|6666666.192815.peg.466	ID=fig|6666666.192815.peg.466;Name=SSU ribosomal protein S6p		none	-	-	0	3642.93	1952.47	1865.13	3.27071	#REF!	#REF!	#REF!
fig|6666666.192815.peg.878	ID=fig|6666666.192815.peg.878;Name=LSU ribosomal protein L25p		none	-	-	4574.13	646.197	346.336	1855.55	3.26848	#REF!	#REF!	#REF!
fig|6666666.192815.peg.323	ID=fig|6666666.192815.peg.323;Name=DNA-binding protein HU		none	-	-	5316.83	0	0	1772.28	3.24853	#REF!	#REF!	#REF!
fig|6666666.192815.peg.116	ID=fig|6666666.192815.peg.116;Name=hypothetical protein	conserved in Midichloriaceae	none	-	YES	315.82	3033.92	1721.71	1690.48	3.22801	#REF!	#REF!	#REF!
fig|6666666.192815.peg.234	ID=fig|6666666.192815.peg.234;Name=hypothetical protein		none	-	-	0	0	5038.64	1679.55	3.22519	#REF!	#REF!	#REF!
fig|6666666.192815.peg.371	ID=fig|6666666.192815.peg.371;Name=SSU ribosomal protein S2p (SAe)		none	-	-	3284.93	464.068	1243.61	1664.2	3.22121	#REF!	#REF!	#REF!
fig|6666666.192815.peg.560	ID=fig|6666666.192815.peg.560;Name=Succinyl-CoA ligase [ADP-forming] alpha chain (EC 6.2.1.5);Ontology_term=KEGG_ENZYME:6.2.1.5		possibly mitochondrial	-	-	0	0	4945.57	1648.52	3.2171	#REF!	#REF!	#REF!
fig|6666666.192815.peg.327	ID=fig|6666666.192815.peg.327;Name=FIG005935: membrane protein		none	-	-	0	0	4594.05	1531.35	3.18508	#REF!	#REF!	#REF!
fig|6666666.192815.peg.866	ID=fig|6666666.192815.peg.866;Name=Chromosome (plasmid) partitioning protein ParA		possibly mitochondrial	-	-	3363.48	0	1018.68	1460.72	3.16457	#REF!	#REF!	#REF!
fig|6666666.192815.peg.519	ID=fig|6666666.192815.peg.519;Name=Cell division protein FtsH (EC 3.4.24.-);Ontology_term=KEGG_ENZYME:3.4.24.-		none	-	-	293.197	0	4084.76	1459.32	3.16415	#REF!	#REF!	#REF!
fig|6666666.192815.peg.585	ID=fig|6666666.192815.peg.585;Name=Pyruvate dehydrogenase E1 component alpha subunit (EC 1.2.4.1);Ontology_term=KEGG_ENZYME:1.2.4.1		none	-	-	3715.66	419.935	0	1378.53	3.13942	#REF!	#REF!	#REF!
fig|6666666.192815.peg.1123	ID=fig|6666666.192815.peg.1123;Name=hypothetical protein		possibly mitochondrial	-	-	0	0	3954.19	1318.06	3.11994	#REF!	#REF!	#REF!
fig|6666666.192815.peg.212	ID=fig|6666666.192815.peg.212;Name=LSU ribosomal protein L3p (L3e)		none	-	-	1085.75	2454.19	328.837	1289.59	3.11046	#REF!	#REF!	#REF!
fig|6666666.192815.peg.954	ID=fig|6666666.192815.peg.954;Name=ABC transporter substrate-binding protein		ER	-	-	0	0	3728.86	1242.95	3.09446	#REF!	#REF!	#REF!
fig|6666666.192815.peg.725	ID=fig|6666666.192815.peg.725;Name=NADH-ubiquinone oxidoreductase chain L (EC 1.6.5.3);Ontology_term=KEGG_ENZYME:1.6.5.3		ER	PF06455 4	-	2643.28	829.825	177.902	1217	3.08529	#REF!	#REF!	#REF!
fig|6666666.192815.peg.806	ID=fig|6666666.192815.peg.806;Name=LSU ribosomal protein L21p		none	-	-	3556.78	0	0	1185.59	3.07394	#REF!	#REF!	#REF!
fig|6666666.192815.peg.1052	ID=fig|6666666.192815.peg.1052;Name=Arabinose 5-phosphate isomerase (EC 5.3.1.13);Ontology_term=KEGG_ENZYME:5.3.1.13		none	-	-	3301.75	0	199.997	1167.25	3.06717	#REF!	#REF!	#REF!
fig|6666666.192815.peg.223	ID=fig|6666666.192815.peg.223;Name=LSU ribosomal protein L24p (L26e)		none	-	-	3415.45	0	0	1138.48	3.05633	#REF!	#REF!	#REF!
fig|6666666.192815.peg.304	ID=fig|6666666.192815.peg.304;Name=FIG01016371: hypothetical protein		possibly mitochondrial	-	-	0	0	3360.81	1120.27	3.04933	#REF!	#REF!	#REF!
fig|6666666.192815.peg.607	ID=fig|6666666.192815.peg.607;Name=Thioredoxin reductase (EC 1.8.1.9);Ontology_term=KEGG_ENZYME:1.8.1.9		none	-	-	0	0	3275.44	1091.81	3.03815	#REF!	#REF!	#REF!
fig|6666666.192815.peg.1208	ID=fig|6666666.192815.peg.1208;Name=Ribonuclease D related protein		none	-	-	0	3274.55	0	1091.52	3.03803	#REF!	#REF!	#REF!
fig|6666666.192815.peg.522	ID=fig|6666666.192815.peg.522;Name=SSU ribosomal protein S12p (S23e)		none	-	-	0	0	3187.71	1062.57	3.02636	#REF!	#REF!	#REF!
fig|6666666.192815.peg.406	ID=fig|6666666.192815.peg.406;Name=DNA polymerase III epsilon subunit (EC 2.7.7.7);Ontology_term=KEGG_ENZYME:2.7.7.7		none	-	-	3063.76	0	0	1021.25	3.00914	#REF!	#REF!	#REF!
fig|6666666.192815.peg.986	ID=fig|6666666.192815.peg.986;Name=Aconitate hydratase (EC 4.2.1.3);Ontology_term=KEGG_ENZYME:4.2.1.3		none	-	-	0	2737.03	318.901	1018.64	3.00803	#REF!	#REF!	#REF!
fig|6666666.192815.peg.186	ID=fig|6666666.192815.peg.186;Name=probable amino acid ABC transporter		ER	-	-	0	0	3042.81	1014.27	3.00616	#REF!	#REF!	#REF!
fig|6666666.192815.peg.1022	ID=fig|6666666.192815.peg.1022;Name=hypothetical protein	weak hit to reticulocyte-binding-like protein from Plasmodium - adhesin?	none	-	YES	1468.28	1451.99	111.173	1010.48	3.00453	#REF!	#REF!	#REF!
fig|6666666.192815.peg.360	ID=fig|6666666.192815.peg.360;Name=tRNA pseudouridine synthase B (EC 4.2.1.70);Ontology_term=KEGG_ENZYME:4.2.1.70		none	-	-	2959.73	0	0	986.577	2.99414	#REF!	#REF!	#REF!
fig|6666666.192815.peg.228	ID=fig|6666666.192815.peg.228;Name=LSU ribosomal protein L18p (L5e)		mitochondrial	-	-	2849.36	0	0	949.787	2.97763	#REF!	#REF!	#REF!
fig|6666666.192815.peg.670	ID=fig|6666666.192815.peg.670;Name=LSU ribosomal protein L31p @ LSU ribosomal protein L31p%2C zinc-independent		none	-	-	0	2829.46	0	943.153	2.97459	#REF!	#REF!	#REF!
fig|6666666.192815.peg.433	ID=fig|6666666.192815.peg.433;Name=hypothetical protein		mitochondrial	-	YES	0	1306.88	1400.88	902.587	2.95549	#REF!	#REF!	#REF!
fig|6666666.192815.peg.185	ID=fig|6666666.192815.peg.185;Name=Chaperone protein DnaJ		none	-	-	2658.42	0	0	886.14	2.94751	#REF!	#REF!	#REF!
fig|6666666.192815.peg.1050	ID=fig|6666666.192815.peg.1050;Name=hypothetical protein		none	-	YES	0	0	2632.55	877.517	2.94326	#REF!	#REF!	#REF!
fig|6666666.192815.peg.96	ID=fig|6666666.192815.peg.96;Name=hypothetical protein		none	-	-	0	0	2588.91	862.97	2.936	#REF!	#REF!	#REF!
fig|6666666.192815.peg.785	ID=fig|6666666.192815.peg.785;Name=Malate dehydrogenase (EC 1.1.1.37);Ontology_term=KEGG_ENZYME:1.1.1.37		none	-	-	1367.99	386.518	828.635	861.048	2.93503	#REF!	#REF!	#REF!
fig|6666666.192815.peg.25	ID=fig|6666666.192815.peg.25;Name=LSU ribosomal protein L1p (L10Ae)		none	-	-	0	1681.35	901.141	860.83	2.93492	#REF!	#REF!	#REF!
fig|6666666.192815.peg.160	ID=fig|6666666.192815.peg.160;Name=Aromatic-amino-acid aminotransferase (EC 2.6.1.57);Ontology_term=KEGG_ENZYME:2.6.1.57		none	-	-	0	2553.96	0	851.32	2.9301	#REF!	#REF!	#REF!
fig|6666666.192815.peg.1203	ID=fig|6666666.192815.peg.1203;Name=TsaE protein%2C required for threonylcarbamoyladenosine t(6)A37 formation in tRNA		none	-	-	0	0	2529.52	843.173	2.92592	#REF!	#REF!	#REF!
fig|6666666.192815.peg.715	ID=fig|6666666.192815.peg.715;Name=NADH-ubiquinone oxidoreductase chain F (EC 1.6.5.3);Ontology_term=KEGG_ENZYME:1.6.5.3		none	-	-	473.15	267.371	1719.61	820.044	2.91384	#REF!	#REF!	#REF!
fig|6666666.192815.peg.818	ID=fig|6666666.192815.peg.818;Name=sodium-solute symporter%2C putative		ER	-	-	1870.1	117.419	377.593	788.371	2.89674	#REF!	#REF!	#REF!
fig|6666666.192815.peg.827	ID=fig|6666666.192815.peg.827;Name=SSU ribosomal protein S13p (S18e)		possibly mitochondrial	-	-	0	0	2354.74	784.913	2.89483	#REF!	#REF!	#REF!
fig|6666666.192815.peg.1165	ID=fig|6666666.192815.peg.1165;Name=hypothetical protein		none	-	YES	1720.75	138.911	372.254	743.972	2.87156	#REF!	#REF!	#REF!
fig|6666666.192815.peg.810	ID=fig|6666666.192815.peg.810;Name=hypothetical protein		none	-	-	0	700.564	1501.9	734.155	2.86579	#REF!	#REF!	#REF!
fig|6666666.192815.peg.917	ID=fig|6666666.192815.peg.917;Name=Iron-sulfur cluster regulator IscR		none	-	-	0	2199.51	0	733.17	2.86521	#REF!	#REF!	#REF!
fig|6666666.192815.peg.679	ID=fig|6666666.192815.peg.679;Name=hypothetical protein		none	-	-	0	0	2055.06	685.02	2.83571	#REF!	#REF!	#REF!
fig|6666666.192815.peg.674	ID=fig|6666666.192815.peg.674;Name=hypothetical protein		ER	-	-	0	0	2015.45	671.817	2.82726	#REF!	#REF!	#REF!
fig|6666666.192815.peg.217	ID=fig|6666666.192815.peg.217;Name=LSU ribosomal protein L22p (L17e)		none	-	-	0	0	1989.78	663.26	2.82169	#REF!	#REF!	#REF!
fig|6666666.192815.peg.92	ID=fig|6666666.192815.peg.92;Name=DNA mismatch repair protein MutS		none	-	-	0	1927.71	0	642.57	2.80793	#REF!	#REF!	#REF!
fig|6666666.192815.peg.131	ID=fig|6666666.192815.peg.131;Name=Magnesium and cobalt transport protein CorA		possibly mitochondrial	-	-	1914.85	0	0	638.283	2.80502	#REF!	#REF!	#REF!
fig|6666666.192815.peg.11	ID=fig|6666666.192815.peg.11;Name=PqqC-like protein		none	-	-	0	0	1912.62	637.54	2.80451	#REF!	#REF!	#REF!
fig|6666666.192815.peg.541	ID=fig|6666666.192815.peg.541;Name=Protein export cytoplasm chaperone protein (SecB%2C maintains protein to be exported in unfolded state)		none	-	-	0	0	1768.28	589.427	2.77044	#REF!	#REF!	#REF!
fig|6666666.192815.peg.278	ID=fig|6666666.192815.peg.278;Name=Chromosome (plasmid) partitioning protein ParB		none	-	YES	0	1687.03	0	562.343	2.75001	#REF!	#REF!	#REF!
fig|6666666.192815.peg.353	ID=fig|6666666.192815.peg.353;Name=FIG149041: Thioredoxin		none	-	-	0	0	1644.19	548.063	2.73884	#REF!	#REF!	#REF!
fig|6666666.192815.peg.1046	ID=fig|6666666.192815.peg.1046;Name=hypothetical protein		none	-	-	0	1614.6	0	538.2	2.73095	#REF!	#REF!	#REF!
fig|6666666.192815.peg.881	ID=fig|6666666.192815.peg.881;Name=Uroporphyrinogen III decarboxylase (EC 4.1.1.37);Ontology_term=KEGG_ENZYME:4.1.1.37		none	-	-	594.163	1007.26	0	533.808	2.72739	#REF!	#REF!	#REF!
fig|6666666.192815.peg.325	ID=fig|6666666.192815.peg.325;Name=Single-stranded DNA-binding protein		none	-	YES	0	0	1588.45	529.483	2.72386	#REF!	#REF!	#REF!
fig|6666666.192815.peg.174	ID=fig|6666666.192815.peg.174;Name=Protein export cytoplasm protein SecA ATPase RNA helicase (TC 3.A.5.1.1)		mitochondrial	-	-	0	1390.54	186.319	525.62	2.72068	#REF!	#REF!	#REF!
fig|6666666.192815.peg.117	ID=fig|6666666.192815.peg.117;Name=NAD-specific glutamate dehydrogenase (EC 1.4.1.2)%2C large form;Ontology_term=KEGG_ENZYME:1.4.1.2		none	-	-	791.522	0	753.42	514.981	2.7118	#REF!	#REF!	#REF!
fig|6666666.192815.peg.387	ID=fig|6666666.192815.peg.387;Name=hypothetical protein		none	-	YES	564.878	957.617	0	507.498	2.70544	#REF!	#REF!	#REF!
fig|6666666.192815.peg.1032	ID=fig|6666666.192815.peg.1032;Name=Patatin		none	-	-	0	0	1518.33	506.11	2.70425	#REF!	#REF!	#REF!
fig|6666666.192815.peg.835	ID=fig|6666666.192815.peg.835;Name=Dihydrolipoamide succinyltransferase component (E2) of 2-oxoglutarate dehydrogenase complex (EC 2.3.1.61);Ontology_term=KEGG_ENZYME:2.3.1.61		none	-	-	1016.22	0	461.668	492.629	2.69253	#REF!	#REF!	#REF!
fig|6666666.192815.peg.552	ID=fig|6666666.192815.peg.552;Name=Dihydrolipoamide dehydrogenase of pyruvate dehydrogenase complex (EC 1.8.1.4);Ontology_term=KEGG_ENZYME:1.8.1.4		none	-	-	0	1423.95	0	474.65	2.67638	#REF!	#REF!	#REF!
fig|6666666.192815.peg.139	ID=fig|6666666.192815.peg.139;Name=hypothetical protein		none	-	-	0	0	1400.88	466.96	2.66929	#REF!	#REF!	#REF!
fig|6666666.192815.peg.1075	ID=fig|6666666.192815.peg.1075;Name=Survival protein SurA precursor (Peptidyl-prolyl cis-trans isomerase SurA) (EC 5.2.1.8);Ontology_term=KEGG_ENZYME:5.2.1.8		ER	-	-	0	0	1399.98	466.66	2.66901	#REF!	#REF!	#REF!
fig|6666666.192815.peg.520	ID=fig|6666666.192815.peg.520;Name=Translation elongation factor G		none	-	-	552.473	156.098	669.299	459.29	2.6621	#REF!	#REF!	#REF!
fig|6666666.192815.peg.1180	ID=fig|6666666.192815.peg.1180;Name=21 kDa hemolysin precursor		none	-	-	1329.21	0	0	443.07	2.64648	#REF!	#REF!	#REF!
fig|6666666.192815.peg.179	ID=fig|6666666.192815.peg.179;Name=ATPase required for both assembly of type IV secretion complex and secretion of T-DNA complex%2C VirB4		none	-	-	488.847	828.724	0	439.19	2.64266	#REF!	#REF!	#REF!
fig|6666666.192815.peg.950	ID=fig|6666666.192815.peg.950;Name=Chromosomal replication initiator protein DnaA		none	-	YES	1291.49	0	0	430.497	2.63398	#REF!	#REF!	#REF!
fig|6666666.192815.peg.256	ID=fig|6666666.192815.peg.256;Name=hypothetical protein		none	-	-	0	752.413	537.686	430.033	2.63351	#REF!	#REF!	#REF!
fig|6666666.192815.peg.793	ID=fig|6666666.192815.peg.793;Name=hypothetical protein		ER	-	-	1276.22	0	0	425.407	2.62881	#REF!	#REF!	#REF!
fig|6666666.192815.peg.1005	ID=fig|6666666.192815.peg.1005;Name=Peptidase%2C family M23 (EC 3.4.24.-);Ontology_term=KEGG_ENZYME:3.4.24.-		ER	-	-	0	1273.75	0	424.583	2.62797	#REF!	#REF!	#REF!
fig|6666666.192815.peg.856	ID=fig|6666666.192815.peg.856;Name=Apolipoprotein N-acyltransferase (EC 2.3.1.-) / Copper homeostasis protein CutE;Ontology_term=KEGG_ENZYME:2.3.1.-		ER	-	-	1142.69	0	115.36	419.35	2.62259	#REF!	#REF!	#REF!
fig|6666666.192815.peg.225	ID=fig|6666666.192815.peg.225;Name=SSU ribosomal protein S14p (S29e) @ SSU ribosomal protein S14p (S29e)%2C zinc-independent		possibly mitochondrial	-	-	0	0	1229.9	409.967	2.61276	#REF!	#REF!	#REF!
fig|6666666.192815.peg.479	ID=fig|6666666.192815.peg.479;Name=hypothetical protein		none	-	-	0	0	1207.71	402.57	2.60485	#REF!	#REF!	#REF!
fig|6666666.192815.peg.464	ID=fig|6666666.192815.peg.464;Name=LSU ribosomal protein L9p		none	-	YES	0	0	1171.48	390.493	2.59162	#REF!	#REF!	#REF!
fig|6666666.192815.peg.473	ID=fig|6666666.192815.peg.473;Name=Ribonucleotide reductase of class Ia (aerobic)%2C beta subunit (EC 1.17.4.1);Ontology_term=KEGG_ENZYME:1.17.4.1		none	-	-	0	0	1159.88	386.627	2.5873	#REF!	#REF!	#REF!
fig|6666666.192815.peg.28	ID=fig|6666666.192815.peg.28;Name=DNA-directed RNA polymerase beta subunit (EC 2.7.7.6);Ontology_term=KEGG_ENZYME:2.7.7.6		mitochondrial	-	-	0	890.33	238.591	376.307	2.57555	#REF!	#REF!	#REF!
fig|6666666.192815.peg.548	ID=fig|6666666.192815.peg.548;Name=Ferredoxin%2C 2Fe-2S		none	-	-	0	0	1055.39	351.797	2.5463	#REF!	#REF!	#REF!
fig|6666666.192815.peg.892	ID=fig|6666666.192815.peg.892;Name=Glutamine synthetase type II%2C eukaryotic (EC 6.3.1.2);Ontology_term=KEGG_ENZYME:6.3.1.2		none	-	-	0	1043.32	0	347.773	2.54131	#REF!	#REF!	#REF!
fig|6666666.192815.peg.1200	ID=fig|6666666.192815.peg.1200;Name=Translation initiation factor 2		none	-	-	0	760.595	271.766	344.12	2.53672	#REF!	#REF!	#REF!
fig|6666666.192815.peg.967	ID=fig|6666666.192815.peg.967;Name=Cell division trigger factor (EC 5.2.1.8);Ontology_term=KEGG_ENZYME:5.2.1.8		none	-	-	894.594	0	135.471	343.355	2.53576	#REF!	#REF!	#REF!
fig|6666666.192815.peg.369	ID=fig|6666666.192815.peg.369;Name=Uridine monophosphate kinase (EC 2.7.4.22);Ontology_term=KEGG_ENZYME:2.7.4.22		none	-	-	974.921	0	0	324.974	2.51186	#REF!	#REF!	#REF!
fig|6666666.192815.peg.745	ID=fig|6666666.192815.peg.745;Name=Translation elongation factor LepA		none	-	-	0	0	963.588	321.196	2.50678	#REF!	#REF!	#REF!
fig|6666666.192815.peg.980	ID=fig|6666666.192815.peg.980;Name=Thiol peroxidase%2C Bcp-type (EC 1.11.1.15);Ontology_term=KEGG_ENZYME:1.11.1.15		none	-	-	0	949.299	0	316.433	2.5003	#REF!	#REF!	#REF!
fig|6666666.192815.peg.112	ID=fig|6666666.192815.peg.112;Name=Mitochondrial processing peptidase-like protein (EC 3.4.24.64);Ontology_term=KEGG_ENZYME:3.4.24.64		none	-	YES	948.911	0	0	316.304	2.50012	#REF!	#REF!	#REF!
fig|6666666.192815.peg.26	ID=fig|6666666.192815.peg.26;Name=LSU ribosomal protein L10p (P0)		none	-	-	0	0	943.793	314.598	2.49777	#REF!	#REF!	#REF!
fig|6666666.192815.peg.411	ID=fig|6666666.192815.peg.411;Name=Flagellar basal-body rod protein FlgG		none	-	-	0	449.052	481.349	310.134	2.49156	#REF!	#REF!	#REF!
fig|6666666.192815.peg.1216	ID=fig|6666666.192815.peg.1216;Name=SSU ribosomal protein S1p		none	-	-	336.202	379.967	203.648	306.606	2.48659	#REF!	#REF!	#REF!
fig|6666666.192815.peg.604	ID=fig|6666666.192815.peg.604;Name=3-demethylubiquinone-9 3-methyltransferase (EC 2.1.1.64);Ontology_term=KEGG_ENZYME:2.1.1.64		none	-	-	912.802	0	0	304.267	2.48327	#REF!	#REF!	#REF!
fig|6666666.192815.peg.597	ID=fig|6666666.192815.peg.597;Name=Succinate dehydrogenase flavoprotein subunit (EC 1.3.99.1);Ontology_term=KEGG_ENZYME:1.3.99.1		none	-	-	0	900.602	0	300.201	2.47743	#REF!	#REF!	#REF!
fig|6666666.192815.peg.215	ID=fig|6666666.192815.peg.215;Name=LSU ribosomal protein L2p (L8e)		none	-	-	0	893.971	0	297.99	2.47422	#REF!	#REF!	#REF!
fig|6666666.192815.peg.409	ID=fig|6666666.192815.peg.409;Name=Exodeoxyribonuclease VII large subunit (EC 3.1.11.6);Ontology_term=KEGG_ENZYME:3.1.11.6		none	-	YES	0	0	871.222	290.407	2.46302	#REF!	#REF!	#REF!
fig|6666666.192815.peg.640	ID=fig|6666666.192815.peg.640;Name=ATPase required for both assembly of type IV secretion complex and secretion of T-DNA complex%2C VirB4		none	-	-	845.465	0	0	281.822	2.44999	#REF!	#REF!	#REF!
fig|6666666.192815.peg.322	ID=fig|6666666.192815.peg.322;Name=Conserved protein%2C with a weak D-galactarate dehydratase/altronate hydrolase domain		none	-	-	0	0	834.167	278.056	2.44415	#REF!	#REF!	#REF!
fig|6666666.192815.peg.78	ID=fig|6666666.192815.peg.78;Name=GTP pyrophosphokinase (EC 2.7.6.5)%2C (p)ppGpp synthetase II / Guanosine-3'%2C5'-bis(diphosphate) 3'-pyrophosphohydrolase (EC 3.1.7.2);Ontology_term=KEGG_ENZYME:2.7.6.5,KEGG_ENZYME:3.1.7.2		none	PF13328 7	-	0	0	776.717	258.906	2.41316	#REF!	#REF!	#REF!
fig|6666666.192815.peg.752	ID=fig|6666666.192815.peg.752;Name=hypothetical protein		none	-	-	0	0	773.256	257.752	2.41122	#REF!	#REF!	#REF!
fig|6666666.192815.peg.834	ID=fig|6666666.192815.peg.834;Name=2-oxoglutarate dehydrogenase E1 component (EC 1.2.4.2);Ontology_term=KEGG_ENZYME:1.2.4.2		none	-	-	0	768.088	0	256.029	2.40831	#REF!	#REF!	#REF!
fig|6666666.192815.peg.19	ID=fig|6666666.192815.peg.19;Name=GTP-binding protein EngA		possibly mitochondrial	-	-	0	758.286	0	252.762	2.40273	#REF!	#REF!	#REF!
fig|6666666.192815.peg.20	ID=fig|6666666.192815.peg.20;Name=Alkylhydroperoxidase protein D		none	-	-	0	751.12	0	250.373	2.39861	#REF!	#REF!	#REF!
fig|6666666.192815.peg.743	ID=fig|6666666.192815.peg.743;Name=hypothetical protein		none	-	-	720.298	0	0	240.099	2.38041	#REF!	#REF!	#REF!
fig|6666666.192815.peg.685	ID=fig|6666666.192815.peg.685;Name=IncW plasmid conjugative relaxase protein TrwC (TraI homolog)		mitochondrial	-	YES	186.387	526.626	0	237.671	2.37599	#REF!	#REF!	#REF!
fig|6666666.192815.peg.181	ID=fig|6666666.192815.peg.181;Name=Membrane-fusion protein		none	-	-	0	0	712.418	237.473	2.37563	#REF!	#REF!	#REF!
fig|6666666.192815.peg.742	ID=fig|6666666.192815.peg.742;Name=Transcription termination protein NusA		none	-	-	443.832	250.804	0	231.545	2.36465	#REF!	#REF!	#REF!
fig|6666666.192815.peg.566	ID=fig|6666666.192815.peg.566;Name=Integral membrane protein TerC		ER	-	-	692.26	0	0	230.753	2.36317	#REF!	#REF!	#REF!
fig|6666666.192815.peg.412	ID=fig|6666666.192815.peg.412;Name=Flagellar basal-body P-ring formation protein FlgA		none	-	-	0	0	683.579	227.86	2.35769	#REF!	#REF!	#REF!
fig|6666666.192815.peg.66	ID=fig|6666666.192815.peg.66;Name=FOG: CheY-like receiver		none	-	-	0	676.183	0	225.394	2.35296	#REF!	#REF!	#REF!
fig|6666666.192815.peg.824	ID=fig|6666666.192815.peg.824;Name=Guanylate kinase (EC 2.7.4.8);Ontology_term=KEGG_ENZYME:2.7.4.8		possibly mitochondrial	-	-	0	650.524	0	216.841	2.33616	#REF!	#REF!	#REF!
fig|6666666.192815.peg.587	ID=fig|6666666.192815.peg.587;Name=Pyruvate dehydrogenase E1 component beta subunit (EC 1.2.4.1);Ontology_term=KEGG_ENZYME:1.2.4.1		none	-	-	640.663	0	0	213.554	2.32953	#REF!	#REF!	#REF!
fig|6666666.192815.peg.1034	ID=fig|6666666.192815.peg.1034;Name=hypothetical protein		none	-	-	0	632.179	0	210.726	2.32374	#REF!	#REF!	#REF!
fig|6666666.192815.peg.120	ID=fig|6666666.192815.peg.120;Name=hypothetical protein		none	-	-	0	600.896	0	200.299	2.3017	#REF!	#REF!	#REF!
fig|6666666.192815.peg.1127	ID=fig|6666666.192815.peg.1127;Name=IncF plasmid conjugative transfer pilus assembly protein TraU		possibly mitochondrial	-	-	586.061	0	0	195.354	2.29084	#REF!	#REF!	#REF!
fig|6666666.192815.peg.707	ID=fig|6666666.192815.peg.707;Name=Phenylalanyl-tRNA synthetase alpha chain (EC 6.1.1.20);Ontology_term=KEGG_ENZYME:6.1.1.20		none	-	-	582.092	0	0	194.031	2.28789	#REF!	#REF!	#REF!
fig|6666666.192815.peg.1021	ID=fig|6666666.192815.peg.1021;Name=Sodium/glutamate symport protein		ER	-	-	0	279.688	299.804	193.164	2.28595	#REF!	#REF!	#REF!
fig|6666666.192815.peg.312	ID=fig|6666666.192815.peg.312;Name=DNA primase (EC 2.7.7.-);Ontology_term=KEGG_ENZYME:2.7.7.-		none	-	-	0	549.531	0	183.177	2.26289	#REF!	#REF!	#REF!
fig|6666666.192815.peg.965	ID=fig|6666666.192815.peg.965;Name=ATP-dependent Clp protease ATP-binding subunit ClpX		none	-	-	0	536.218	0	178.739	2.25224	#REF!	#REF!	#REF!
fig|6666666.192815.peg.841	ID=fig|6666666.192815.peg.841;Name=D-alanine--D-alanine ligase (EC 6.3.2.4);Ontology_term=KEGG_ENZYME:6.3.2.4		none	-	-	526.796	0	0	175.599	2.24455	#REF!	#REF!	#REF!
fig|6666666.192815.peg.49	ID=fig|6666666.192815.peg.49;Name=Type I secretion outer membrane protein%2C TolC precursor		none	-	-	0	519.029	0	173.01	2.2381	#REF!	#REF!	#REF!
fig|6666666.192815.peg.1194	ID=fig|6666666.192815.peg.1194;Name=Cell division protein FtsZ (EC 3.4.24.-);Ontology_term=KEGG_ENZYME:3.4.24.-		none	-	-	0	0	511.285	170.428	2.23157	#REF!	#REF!	#REF!
fig|6666666.192815.peg.836	ID=fig|6666666.192815.peg.836;Name=Dihydrolipoamide dehydrogenase of 2-oxoglutarate dehydrogenase (EC 1.8.1.4);Ontology_term=KEGG_ENZYME:1.8.1.4		none	-	-	0	0	510.033	170.011	2.2305	#REF!	#REF!	#REF!
fig|6666666.192815.peg.754	ID=fig|6666666.192815.peg.754;Name=Putrescine transport ATP-binding protein PotA (TC 3.A.1.11.1)		none	-	-	0	0	504.949	168.316	2.22615	#REF!	#REF!	#REF!
fig|6666666.192815.peg.1048	ID=fig|6666666.192815.peg.1048;Name=hypothetical protein		none	-	YES	503.646	0	0	167.882	2.22503	#REF!	#REF!	#REF!
fig|6666666.192815.peg.615	ID=fig|6666666.192815.peg.615;Name=ankyrin repeat protein%2C putative		none	-	YES	0	238.425	255.573	164.666	2.21663	#REF!	#REF!	#REF!
fig|6666666.192815.peg.91	ID=fig|6666666.192815.peg.91;Name=Aspartyl-tRNA(Asn) amidotransferase subunit B (EC 6.3.5.6) @ Glutamyl-tRNA(Gln) amidotransferase subunit B (EC 6.3.5.7);Ontology_term=KEGG_ENZYME:6.3.5.6,KEGG_ENZYME:6.3.5.7		none	-	YES	0	0	489.648	163.216	2.21279	#REF!	#REF!	#REF!
fig|6666666.192815.peg.981	ID=fig|6666666.192815.peg.981;Name=Aspartyl-tRNA(Asn) amidotransferase subunit A (EC 6.3.5.6) @ Glutamyl-tRNA(Gln) amidotransferase subunit A (EC 6.3.5.7);Ontology_term=KEGG_ENZYME:6.3.5.6,KEGG_ENZYME:6.3.5.7		none	-	-	0	0	486.218	162.073	2.20974	#REF!	#REF!	#REF!
fig|6666666.192815.peg.149	ID=fig|6666666.192815.peg.149;Name=unknown		none	-	-	0	433.867	33.2194	155.695	2.1923	#REF!	#REF!	#REF!
fig|6666666.192815.peg.135	ID=fig|6666666.192815.peg.135;Name=putative membrane protein		none	-	-	0	0	464.183	154.728	2.1896	#REF!	#REF!	#REF!
fig|6666666.192815.peg.1193	ID=fig|6666666.192815.peg.1193;Name=Conserved protein%2C with a weak D-galactarate dehydratase/altronate hydrolase domain		none	-	YES	0	255.197	205.163	153.453	2.186	#REF!	#REF!	#REF!
fig|6666666.192815.peg.784	ID=fig|6666666.192815.peg.784;Name=Heat shock protein GrpE		none	-	-	0	0	455.387	151.796	2.18129	#REF!	#REF!	#REF!
fig|6666666.192815.peg.51	ID=fig|6666666.192815.peg.51;Name=Flagellar basal-body rod modification protein FlgD		none	-	-	0	455.367	0	151.789	2.18127	#REF!	#REF!	#REF!
fig|6666666.192815.peg.374	ID=fig|6666666.192815.peg.374;Name=DNA topoisomerase I (EC 5.99.1.2);Ontology_term=KEGG_ENZYME:5.99.1.2		none	-	-	0	0	437.324	145.775	2.16371	#REF!	#REF!	#REF!
fig|6666666.192815.peg.190	ID=fig|6666666.192815.peg.190;Name=membrane protein		ER	-	-	0	0	435.394	145.131	2.16179	#REF!	#REF!	#REF!
fig|6666666.192815.peg.533	ID=fig|6666666.192815.peg.533;Name=hypothetical protein		none	-	-	432.3	0	0	144.1	2.15869	#REF!	#REF!	#REF!
fig|6666666.192815.peg.857	ID=fig|6666666.192815.peg.857;Name=Putative periplasmic protein YibQ%2C distant homology with nucleoside diphosphatase and polysaccharide deacetylase		ER	-	-	0	0	422.727	140.909	2.14897	#REF!	#REF!	#REF!
fig|6666666.192815.peg.880	ID=fig|6666666.192815.peg.880;Name=Replicative DNA helicase (EC 3.6.1.-);Ontology_term=KEGG_ENZYME:3.6.1.-		none	-	YES	409.963	0	0	136.654	2.13566	#REF!	#REF!	#REF!
fig|6666666.192815.peg.306	ID=fig|6666666.192815.peg.306;Name=Chromosome (plasmid) partitioning protein ParB		none	-	-	0	407.601	0	135.867	2.13315	#REF!	#REF!	#REF!
fig|6666666.192815.peg.871	ID=fig|6666666.192815.peg.871;Name=Protease II (EC 3.4.21.83);Ontology_term=KEGG_ENZYME:3.4.21.83		ER	-	-	249.75	0	151.281	133.677	2.12609	#REF!	#REF!	#REF!
fig|6666666.192815.peg.845	ID=fig|6666666.192815.peg.845;Name=hypothetical protein		none	-	YES	0	0	396.441	132.147	2.12109	#REF!	#REF!	#REF!
fig|6666666.192815.peg.875	ID=fig|6666666.192815.peg.875;Name=Chromosome (plasmid) partitioning protein ParA		none	-	YES	0	376.045	0	125.348	2.09815	#REF!	#REF!	#REF!
fig|6666666.192815.peg.749	ID=fig|6666666.192815.peg.749;Name=hypothetical protein		none	-	-	353.605	0	0	117.868	2.07143	#REF!	#REF!	#REF!
fig|6666666.192815.peg.623	ID=fig|6666666.192815.peg.623;Name=DNA gyrase subunit B (EC 5.99.1.3);Ontology_term=KEGG_ENZYME:5.99.1.3		none	-	-	0	0	352.591	117.53	2.07019	#REF!	#REF!	#REF!
fig|6666666.192815.peg.951	ID=fig|6666666.192815.peg.951;Name=sensor histidine kinase		none	-	-	0	340.726	0	113.575	2.05532	#REF!	#REF!	#REF!
fig|6666666.192815.peg.305	ID=fig|6666666.192815.peg.305;Name=Chromosome (plasmid) partitioning protein ParA / Sporulation initiation inhibitor protein Soj		none	-	-	0	0	327.116	109.039	2.03762	#REF!	#REF!	#REF!
fig|6666666.192815.peg.987	ID=fig|6666666.192815.peg.987;Name=Flagellar biosynthesis protein FlhA		none	-	-	0	0	323.223	107.741	2.03242	#REF!	#REF!	#REF!
fig|6666666.192815.peg.259	ID=fig|6666666.192815.peg.259;Name=Short chain dehydrogenase		possibly mitochondrial	-	-	0	0	296.954	98.9847	1.99561	#REF!	#REF!	#REF!
fig|6666666.192815.peg.847	ID=fig|6666666.192815.peg.847;Name=Inosine-5'-monophosphate dehydrogenase (EC 1.1.1.205);Ontology_term=KEGG_ENZYME:1.1.1.205		possibly mitochondrial	-	-	0	293.194	0	97.7313	1.99008	#REF!	#REF!	#REF!
fig|6666666.192815.peg.1044	ID=fig|6666666.192815.peg.1044;Name=Glucosamine--fructose-6-phosphate aminotransferase [isomerizing] (EC 2.6.1.16);Ontology_term=KEGG_ENZYME:2.6.1.16		none	-	-	0	0	289.077	96.359	1.98394	#REF!	#REF!	#REF!
fig|6666666.192815.peg.852	ID=fig|6666666.192815.peg.852;Name=Biotin carboxylase of acetyl-CoA carboxylase (EC 6.3.4.14);Ontology_term=KEGG_ENZYME:6.3.4.14		possibly mitochondrial	-	-	281.668	0	0	93.8893	1.97266	#REF!	#REF!	#REF!
fig|6666666.192815.peg.919	ID=fig|6666666.192815.peg.919;Name=Iron-sulfur cluster assembly ATPase protein SufC		none	-	-	0	0	277.932	92.644	1.96686	#REF!	#REF!	#REF!
fig|6666666.192815.peg.1114	ID=fig|6666666.192815.peg.1114;Name=DNA polymerase IV (EC 2.7.7.7);Ontology_term=KEGG_ENZYME:2.7.7.7		none	-	-	0	274.162	0	91.3873	1.96093	#REF!	#REF!	#REF!
fig|6666666.192815.peg.775	ID=fig|6666666.192815.peg.775;Name=RNA polymerase sigma factor RpoH		none	-	-	0	0	273.551	91.1837	1.95996	#REF!	#REF!	#REF!
fig|6666666.192815.peg.243	ID=fig|6666666.192815.peg.243;Name=FIG065221: Holliday junction DNA helicase		none	-	-	0	263.742	0	87.914	1.94411	#REF!	#REF!	#REF!
fig|6666666.192815.peg.703	ID=fig|6666666.192815.peg.703;Name=Flagellum-specific ATP synthase FliI		none	-	-	0	0	263.403	87.801	1.94355	#REF!	#REF!	#REF!
fig|6666666.192815.peg.384	ID=fig|6666666.192815.peg.384;Name=ATP-dependent hsl protease ATP-binding subunit HslU		none	-	YES	0	255.42	0	85.14	1.93018	#REF!	#REF!	#REF!
fig|6666666.192815.peg.494	ID=fig|6666666.192815.peg.494;Name=hypothetical protein		mitochondrial	-	-	0	251.454	0	83.818	1.92339	#REF!	#REF!	#REF!
fig|6666666.192815.peg.720	ID=fig|6666666.192815.peg.720;Name=Mlr8242 protein		none	-	-	0	0	251.122	83.7073	1.92282	#REF!	#REF!	#REF!
fig|6666666.192815.peg.482	ID=fig|6666666.192815.peg.482;Name=Leucyl-tRNA synthetase (EC 6.1.1.4);Ontology_term=KEGG_ENZYME:6.1.1.4		none	-	-	0	248.347	0	82.7823	1.91799	#REF!	#REF!	#REF!
fig|6666666.192815.peg.395	ID=fig|6666666.192815.peg.395;Name=ClpB protein		none	-	-	0	242.458	0	80.8193	1.90757	#REF!	#REF!	#REF!
fig|6666666.192815.peg.195	ID=fig|6666666.192815.peg.195;Name=Cell division protein FtsK		possibly ER	-	-	0	0	238.348	79.4493	1.90014	#REF!	#REF!	#REF!
fig|6666666.192815.peg.804	ID=fig|6666666.192815.peg.804;Name=ATP synthase beta chain (EC 3.6.3.14);Ontology_term=KEGG_ENZYME:3.6.3.14		none	-	-	0	237.325	0	79.1083	1.89828	#REF!	#REF!	#REF!
fig|6666666.192815.peg.1017	ID=fig|6666666.192815.peg.1017;Name=hypothetical protein		none	-	YES	0	0	224.1	74.7	1.87338	#REF!	#REF!	#REF!
fig|6666666.192815.peg.1079	ID=fig|6666666.192815.peg.1079;Name=Putative stomatin/prohibitin-family membrane protease subunit YbbK		ER	-	-	0	0	203.913	67.971	1.83239	#REF!	#REF!	#REF!
fig|6666666.192815.peg.959	ID=fig|6666666.192815.peg.959;Name=Peptide deformylase (EC 3.5.1.88);Ontology_term=KEGG_ENZYME:3.5.1.88		ER	-	-	0	0	193.314	64.438	1.80921	#REF!	#REF!	#REF!
fig|6666666.192815.peg.1028	ID=fig|6666666.192815.peg.1028;Name=Single-stranded-DNA-specific exonuclease RecJ (EC 3.1.-.-);Ontology_term=KEGG_ENZYME:3.1.-.-		none	-	-	0	179.455	0	59.8183	1.77691	#REF!	#REF!	#REF!
fig|6666666.192815.peg.1083	ID=fig|6666666.192815.peg.1083;Name=Ribonucleotide reductase of class Ia (aerobic)%2C alpha subunit (EC 1.17.4.1);Ontology_term=KEGG_ENZYME:1.17.4.1		none	-	-	0	174.303	0	58.101	1.76426	#REF!	#REF!	#REF!
fig|6666666.192815.peg.419	ID=fig|6666666.192815.peg.419;Name=hypothetical protein		none	-	-	0	0	171.646	57.2153	1.75759	#REF!	#REF!	#REF!
fig|6666666.192815.peg.17	ID=fig|6666666.192815.peg.17;Name=Chaperone protein HtpG		none	-	-	0	170.629	0	56.8763	1.75501	#REF!	#REF!	#REF!
fig|6666666.192815.peg.62	ID=fig|6666666.192815.peg.62;Name=Outer membrane protein assembly factor YaeT precursor		ER	-	-	0	0	141.998	47.3327	1.67525	#REF!	#REF!	#REF!
fig|6666666.192815.peg.900	ID=fig|6666666.192815.peg.900;Name=hypothetical protein		possibly ER	-	-	0	0	126.887	42.2957	1.6264	#REF!	#REF!	#REF!
fig|6666666.192815.peg.629	ID=fig|6666666.192815.peg.629;Name=HtrA protease/chaperone protein		ER	-	-	0	0	123.868	41.2893	1.61594	#REF!	#REF!	#REF!
fig|6666666.192815.peg.314	ID=fig|6666666.192815.peg.314;Name=Excinuclease ABC subunit C		none	-	-	0	0	98.9219	32.974	1.5183	#REF!	#REF!	#REF!
fig|6666666.192815.peg.860	ID=fig|6666666.192815.peg.860;Name=GTP-binding protein TypA/BipA		none	-	-	0	0	95.8268	31.9423	1.5045	#REF!	#REF!	#REF!
fig|6666666.192815.peg.81	ID=fig|6666666.192815.peg.81;Name=DNA polymerase III alpha subunit (EC 2.7.7.7);Ontology_term=KEGG_ENZYME:2.7.7.7		none	-	-	0	91.273	0	30.4243	1.48336	#REF!	#REF!	#REF!
fig|6666666.192815.peg.358	ID=fig|6666666.192815.peg.358;Name=Polyribonucleotide nucleotidyltransferase (EC 2.7.7.8);Ontology_term=KEGG_ENZYME:2.7.7.8		none	-	YES	0	0	78.3732	26.1244	1.41721	#REF!	#REF!	#REF!
fig|6666666.192815.peg.1	ID=fig|6666666.192815.peg.1;Name=L-Proline/Glycine betaine transporter ProP		possibly ER	PF13328 7	-	0	0	0	0	-2	#REF!	#REF!	#REF!
fig|6666666.192815.peg.10	ID=fig|6666666.192815.peg.10;Name=hypothetical protein		ER	-	-	0	0	0	0	-2	#REF!	#REF!	#REF!
fig|6666666.192815.peg.100	ID=fig|6666666.192815.peg.100;Name=hypothetical protein		ER	-	YES	0	0	0	0	-2	#REF!	#REF!	#REF!
fig|6666666.192815.peg.1000	ID=fig|6666666.192815.peg.1000;Name=DNA polymerase III beta subunit (EC 2.7.7.7);Ontology_term=KEGG_ENZYME:2.7.7.7		none	-	YES	0	0	0	0	-2	#REF!	#REF!	#REF!
fig|6666666.192815.peg.1001	ID=fig|6666666.192815.peg.1001;Name=Ribosomal subunit interface protein		none	-	-	0	0	0	0	-2	#REF!	#REF!	#REF!
fig|6666666.192815.peg.1002	ID=fig|6666666.192815.peg.1002;Name=Dipeptidyl anminopeptidase		none	-	-	0	0	0	0	-2	#REF!	#REF!	#REF!
fig|6666666.192815.peg.1003	ID=fig|6666666.192815.peg.1003;Name=Methionyl-tRNA formyltransferase (EC 2.1.2.9);Ontology_term=KEGG_ENZYME:2.1.2.9		none	-	-	0	0	0	0	-2	#REF!	#REF!	#REF!
fig|6666666.192815.peg.1004	ID=fig|6666666.192815.peg.1004;Name=hypothetical protein		none	-	-	0	0	0	0	-2	#REF!	#REF!	#REF!
fig|6666666.192815.peg.1006	ID=fig|6666666.192815.peg.1006;Name=Lipoprotein NlpD		ER	-	-	0	0	0	0	-2	#REF!	#REF!	#REF!
fig|6666666.192815.peg.1007	ID=fig|6666666.192815.peg.1007;Name=Methionyl-tRNA synthetase (EC 6.1.1.10);Ontology_term=KEGG_ENZYME:6.1.1.10		possibly mitochondrial	-	-	0	0	0	0	-2	#REF!	#REF!	#REF!
fig|6666666.192815.peg.1008	ID=fig|6666666.192815.peg.1008;Name=YgfY COG2938		none	-	-	0	0	0	0	-2	#REF!	#REF!	#REF!
fig|6666666.192815.peg.1009	ID=fig|6666666.192815.peg.1009;Name=Lipid-A-disaccharide synthase (EC 2.4.1.182);Ontology_term=KEGG_ENZYME:2.4.1.182		none	-	-	0	0	0	0	-2	#REF!	#REF!	#REF!
fig|6666666.192815.peg.101	ID=fig|6666666.192815.peg.101;Name=IncF plasmid conjugative transfer protein TraG		none	-	-	0	0	0	0	-2	#REF!	#REF!	#REF!
fig|6666666.192815.peg.1010	ID=fig|6666666.192815.peg.1010;Name=hypothetical protein		none	-	-	0	0	0	0	-2	#REF!	#REF!	#REF!
fig|6666666.192815.peg.1011	ID=fig|6666666.192815.peg.1011;Name=FIG005935: membrane protein		none	-	-	0	0	0	0	-2	#REF!	#REF!	#REF!
fig|6666666.192815.peg.1012	ID=fig|6666666.192815.peg.1012;Name=DNA gyrase subunit A (EC 5.99.1.3);Ontology_term=KEGG_ENZYME:5.99.1.3		none	-	-	0	0	0	0	-2	#REF!	#REF!	#REF!
fig|6666666.192815.peg.1013	ID=fig|6666666.192815.peg.1013;Name=tolB protein precursor%2C periplasmic protein involved in the tonb-independent uptake of group A colicins		ER	-	-	0	0	0	0	-2	#REF!	#REF!	#REF!
fig|6666666.192815.peg.1014	ID=fig|6666666.192815.peg.1014;Name=3-oxoacyl-[acyl-carrier-protein] synthase%2C KASIII (EC 2.3.1.180);Ontology_term=KEGG_ENZYME:2.3.1.180		none	-	-	0	0	0	0	-2	#REF!	#REF!	#REF!
fig|6666666.192815.peg.1015	ID=fig|6666666.192815.peg.1015;Name=Phosphate:acyl-ACP acyltransferase PlsX		none	-	YES	0	0	0	0	-2	#REF!	#REF!	#REF!
fig|6666666.192815.peg.1016	ID=fig|6666666.192815.peg.1016;Name=LSU ribosomal protein L32p		none	-	YES	0	0	0	0	-2	#REF!	#REF!	#REF!
fig|6666666.192815.peg.1018	ID=fig|6666666.192815.peg.1018;Name=NADH-ubiquinone oxidoreductase chain I (EC 1.6.5.3);Ontology_term=KEGG_ENZYME:1.6.5.3		possibly ER	-	-	0	0	0	0	-2	#REF!	#REF!	#REF!
fig|6666666.192815.peg.1019	ID=fig|6666666.192815.peg.1019;Name=Protein-N(5)-glutamine methyltransferase PrmC%2C methylates polypeptide chain release factors RF1 and RF2		none	-	-	0	0	0	0	-2	#REF!	#REF!	#REF!
fig|6666666.192815.peg.102	ID=fig|6666666.192815.peg.102;Name=IncF plasmid conjugative transfer pilus assembly protein TraH		none	-	YES	0	0	0	0	-2	#REF!	#REF!	#REF!
fig|6666666.192815.peg.1020	ID=fig|6666666.192815.peg.1020;Name=Diaminohydroxyphosphoribosylaminopyrimidine deaminase (EC 3.5.4.26) / 5-amino-6-(5-phosphoribosylamino)uracil reductase (EC 1.1.1.193);Ontology_term=KEGG_ENZYME:3.5.4.26,KEGG_ENZYME:1.1.1.193		none	-	-	0	0	0	0	-2	#REF!	#REF!	#REF!
fig|6666666.192815.peg.1023	ID=fig|6666666.192815.peg.1023;Name=hypothetical protein		none	-	YES	0	0	0	0	-2	#REF!	#REF!	#REF!
fig|6666666.192815.peg.1024	ID=fig|6666666.192815.peg.1024;Name=hypothetical protein		none	-	-	0	0	0	0	-2	#REF!	#REF!	#REF!
fig|6666666.192815.peg.1025	ID=fig|6666666.192815.peg.1025;Name=sensor histidine kinase		none	-	-	0	0	0	0	-2	#REF!	#REF!	#REF!
fig|6666666.192815.peg.1026	ID=fig|6666666.192815.peg.1026;Name=Decaprenyl diphosphate synthase (EC 2.5.1.91);Ontology_term=KEGG_ENZYME:2.5.1.91		none	-	-	0	0	0	0	-2	#REF!	#REF!	#REF!
fig|6666666.192815.peg.1027	ID=fig|6666666.192815.peg.1027;Name=Glycerol-3-phosphate dehydrogenase [NAD(P)+] (EC 1.1.1.94);Ontology_term=KEGG_ENZYME:1.1.1.94		none	-	-	0	0	0	0	-2	#REF!	#REF!	#REF!
fig|6666666.192815.peg.1029	ID=fig|6666666.192815.peg.1029;Name=tRNA pseudouridine synthase A (EC 4.2.1.70);Ontology_term=KEGG_ENZYME:4.2.1.70		none	-	-	0	0	0	0	-2	#REF!	#REF!	#REF!
fig|6666666.192815.peg.1030	ID=fig|6666666.192815.peg.1030;Name=hypothetical protein		none	-	-	0	0	0	0	-2	#REF!	#REF!	#REF!
fig|6666666.192815.peg.1031	ID=fig|6666666.192815.peg.1031;Name=putative secreted sugar hydrolase		none	-	-	0	0	0	0	-2	#REF!	#REF!	#REF!
fig|6666666.192815.peg.1033	ID=fig|6666666.192815.peg.1033;Name=hypothetical protein		none	-	-	0	0	0	0	-2	#REF!	#REF!	#REF!
fig|6666666.192815.peg.1035	ID=fig|6666666.192815.peg.1035;Name=hypothetical protein		none	-	-	0	0	0	0	-2	#REF!	#REF!	#REF!
fig|6666666.192815.peg.1036	ID=fig|6666666.192815.peg.1036;Name=hypothetical protein		none	-	-	0	0	0	0	-2	#REF!	#REF!	#REF!
fig|6666666.192815.peg.1037	ID=fig|6666666.192815.peg.1037;Name=Cysteine desulfurase (EC 2.8.1.7);Ontology_term=KEGG_ENZYME:2.8.1.7		none	-	-	0	0	0	0	-2	#REF!	#REF!	#REF!
fig|6666666.192815.peg.1038	ID=fig|6666666.192815.peg.1038;Name=Alpha/beta hydrolase		none	-	-	0	0	0	0	-2	#REF!	#REF!	#REF!
fig|6666666.192815.peg.1039	ID=fig|6666666.192815.peg.1039;Name=tRNA-guanine transglycosylase (EC 2.4.2.29);Ontology_term=KEGG_ENZYME:2.4.2.29		none	-	-	0	0	0	0	-2	#REF!	#REF!	#REF!
fig|6666666.192815.peg.104	ID=fig|6666666.192815.peg.104;Name=Periplasmic thiol:disulfide interchange protein DsbA		ER	-	-	0	0	0	0	-2	#REF!	#REF!	#REF!
fig|6666666.192815.peg.1040	ID=fig|6666666.192815.peg.1040;Name=ATP synthase F0 sector subunit a		none	-	-	0	0	0	0	-2	#REF!	#REF!	#REF!
fig|6666666.192815.peg.1041	ID=fig|6666666.192815.peg.1041;Name=ATP synthase F0 sector subunit c (EC 3.6.3.14);Ontology_term=KEGG_ENZYME:3.6.3.14		possibly ER	-	-	0	0	0	0	-2	#REF!	#REF!	#REF!
fig|6666666.192815.peg.1042	ID=fig|6666666.192815.peg.1042;Name=hypothetical protein		none	-	-	0	0	0	0	-2	#REF!	#REF!	#REF!
fig|6666666.192815.peg.1043	ID=fig|6666666.192815.peg.1043;Name=hypothetical protein		ER	PF05405 43	YES	0	0	0	0	-2	#REF!	#REF!	#REF!
fig|6666666.192815.peg.1045	ID=fig|6666666.192815.peg.1045;Name=Small-conductance mechanosensitive channel		none	-	-	0	0	0	0	-2	#REF!	#REF!	#REF!
fig|6666666.192815.peg.1047	ID=fig|6666666.192815.peg.1047;Name=hypothetical protein		none	-	-	0	0	0	0	-2	#REF!	#REF!	#REF!
fig|6666666.192815.peg.1049	ID=fig|6666666.192815.peg.1049;Name=Phosphopantothenoylcysteine decarboxylase (EC 4.1.1.36) / Phosphopantothenoylcysteine synthetase (EC 6.3.2.5);Ontology_term=KEGG_ENZYME:4.1.1.36,KEGG_ENZYME:6.3.2.5		possibly ER	-	-	0	0	0	0	-2	#REF!	#REF!	#REF!
fig|6666666.192815.peg.105	ID=fig|6666666.192815.peg.105;Name=Nucleoside 5-triphosphatase RdgB (dHAPTP%2C dITP%2C XTP-specific) (EC 3.6.1.15);Ontology_term=KEGG_ENZYME:3.6.1.15		none	-	-	0	0	0	0	-2	#REF!	#REF!	#REF!
fig|6666666.192815.peg.1051	ID=fig|6666666.192815.peg.1051;Name=hypothetical protein		ER	-	-	0	0	0	0	-2	#REF!	#REF!	#REF!
fig|6666666.192815.peg.1053	ID=fig|6666666.192815.peg.1053;Name=Outer membrane lipoprotein-sorting protein		ER	-	-	0	0	0	0	-2	#REF!	#REF!	#REF!
fig|6666666.192815.peg.1054	ID=fig|6666666.192815.peg.1054;Name=Glutamyl-tRNA synthetase (EC 6.1.1.17);Ontology_term=KEGG_ENZYME:6.1.1.17		none	-	-	0	0	0	0	-2	#REF!	#REF!	#REF!
fig|6666666.192815.peg.1055	ID=fig|6666666.192815.peg.1055;Name=hypothetical protein		ER	-	-	0	0	0	0	-2	#REF!	#REF!	#REF!
fig|6666666.192815.peg.1056	ID=fig|6666666.192815.peg.1056;Name=hypothetical protein		ER	-	-	0	0	0	0	-2	#REF!	#REF!	#REF!
fig|6666666.192815.peg.1057	ID=fig|6666666.192815.peg.1057;Name=Aspartate-semialdehyde dehydrogenase (EC 1.2.1.11);Ontology_term=KEGG_ENZYME:1.2.1.11		none	-	-	0	0	0	0	-2	#REF!	#REF!	#REF!
fig|6666666.192815.peg.1058	ID=fig|6666666.192815.peg.1058;Name=Pentapeptide repeat family protein		none	-	-	0	0	0	0	-2	#REF!	#REF!	#REF!
fig|6666666.192815.peg.1059	ID=fig|6666666.192815.peg.1059;Name=Large exoproteins involved in heme utilization or adhesion		none	-	-	0	0	0	0	-2	#REF!	#REF!	#REF!
fig|6666666.192815.peg.106	ID=fig|6666666.192815.peg.106;Name=Protein-L-isoaspartate O-methyltransferase (EC 2.1.1.77);Ontology_term=KEGG_ENZYME:2.1.1.77		none	-	-	0	0	0	0	-2	#REF!	#REF!	#REF!
fig|6666666.192815.peg.1061	ID=fig|6666666.192815.peg.1061;Name=Probable integral membrane protein		ER	-	-	0	0	0	0	-2	#REF!	#REF!	#REF!
fig|6666666.192815.peg.1062	ID=fig|6666666.192815.peg.1062;Name=GTP-binding protein Obg		none	-	YES	0	0	0	0	-2	#REF!	#REF!	#REF!
fig|6666666.192815.peg.1063	ID=fig|6666666.192815.peg.1063;Name=hypothetical protein		ER	-	-	0	0	0	0	-2	#REF!	#REF!	#REF!
fig|6666666.192815.peg.1064	ID=fig|6666666.192815.peg.1064;Name=D-alanyl-D-alanine carboxypeptidase (EC 3.4.16.4);Ontology_term=KEGG_ENZYME:3.4.16.4		ER	-	-	0	0	0	0	-2	#REF!	#REF!	#REF!
fig|6666666.192815.peg.1065	ID=fig|6666666.192815.peg.1065;Name=DNA recombination protein RmuC		ER	-	-	0	0	0	0	-2	#REF!	#REF!	#REF!
fig|6666666.192815.peg.1066	ID=fig|6666666.192815.peg.1066;Name=ATP-dependent DNA helicase UvrD/PcrA		none	-	YES	0	0	0	0	-2	#REF!	#REF!	#REF!
fig|6666666.192815.peg.1067	ID=fig|6666666.192815.peg.1067;Name=Undecaprenyl diphosphate synthase (EC 2.5.1.31);Ontology_term=KEGG_ENZYME:2.5.1.31		none	-	YES	0	0	0	0	-2	#REF!	#REF!	#REF!
fig|6666666.192815.peg.1068	ID=fig|6666666.192815.peg.1068;Name=Phosphatidate cytidylyltransferase (EC 2.7.7.41);Ontology_term=KEGG_ENZYME:2.7.7.41		ER	-	-	0	0	0	0	-2	#REF!	#REF!	#REF!
fig|6666666.192815.peg.1069	ID=fig|6666666.192815.peg.1069;Name=1-deoxy-D-xylulose 5-phosphate reductoisomerase (EC 1.1.1.267);Ontology_term=KEGG_ENZYME:1.1.1.267		none	-	-	0	0	0	0	-2	#REF!	#REF!	#REF!
fig|6666666.192815.peg.107	ID=fig|6666666.192815.peg.107;Name=Flagellar hook protein FlgE		none	-	-	0	0	0	0	-2	#REF!	#REF!	#REF!
fig|6666666.192815.peg.1070	ID=fig|6666666.192815.peg.1070;Name=Lipoate synthase		none	-	-	0	0	0	0	-2	#REF!	#REF!	#REF!
fig|6666666.192815.peg.1071	ID=fig|6666666.192815.peg.1071;Name=Rod shape-determining protein MreC		possibly mitochondrial	-	-	0	0	0	0	-2	#REF!	#REF!	#REF!
fig|6666666.192815.peg.1072	ID=fig|6666666.192815.peg.1072;Name=hypothetical protein		none	-	-	0	0	0	0	-2	#REF!	#REF!	#REF!
fig|6666666.192815.peg.1073	ID=fig|6666666.192815.peg.1073;Name=CblY%2C a non-orthologous displasment for Alpha-ribazole-5'-phosphate phosphatase		ER	-	-	0	0	0	0	-2	#REF!	#REF!	#REF!
fig|6666666.192815.peg.1076	ID=fig|6666666.192815.peg.1076;Name=Outer membrane protein Imp%2C required for envelope biogenesis / Organic solvent tolerance protein precursor		ER	-	-	0	0	0	0	-2	#REF!	#REF!	#REF!
fig|6666666.192815.peg.1077	ID=fig|6666666.192815.peg.1077;Name=SSU rRNA (adenine(1518)-N(6)/adenine(1519)-N(6))-dimethyltransferase (EC 2.1.1.182);Ontology_term=KEGG_ENZYME:2.1.1.182		none	-	YES	0	0	0	0	-2	#REF!	#REF!	#REF!
fig|6666666.192815.peg.1078	ID=fig|6666666.192815.peg.1078;Name=Putative activity regulator of membrane protease YbbK		ER	-	-	0	0	0	0	-2	#REF!	#REF!	#REF!
fig|6666666.192815.peg.108	ID=fig|6666666.192815.peg.108;Name=Ribosomal large subunit pseudouridine synthase D (EC 4.2.1.70);Ontology_term=KEGG_ENZYME:4.2.1.70		none	-	-	0	0	0	0	-2	#REF!	#REF!	#REF!
fig|6666666.192815.peg.1080	ID=fig|6666666.192815.peg.1080;Name=TPR domain protein		none	-	-	0	0	0	0	-2	#REF!	#REF!	#REF!
fig|6666666.192815.peg.1081	ID=fig|6666666.192815.peg.1081;Name=Surface lipoprotein		none	-	-	0	0	0	0	-2	#REF!	#REF!	#REF!
fig|6666666.192815.peg.1082	ID=fig|6666666.192815.peg.1082;Name=hypothetical protein		ER	-	-	0	0	0	0	-2	#REF!	#REF!	#REF!
fig|6666666.192815.peg.1084	ID=fig|6666666.192815.peg.1084;Name=GTP-binding protein Era		possibly mitochondrial	-	-	0	0	0	0	-2	#REF!	#REF!	#REF!
fig|6666666.192815.peg.1085	ID=fig|6666666.192815.peg.1085;Name=Ribonuclease III (EC 3.1.26.3);Ontology_term=KEGG_ENZYME:3.1.26.3		none	-	-	0	0	0	0	-2	#REF!	#REF!	#REF!
fig|6666666.192815.peg.1086	ID=fig|6666666.192815.peg.1086;Name=Signal peptidase I (EC 3.4.21.89);Ontology_term=KEGG_ENZYME:3.4.21.89		none	-	-	0	0	0	0	-2	#REF!	#REF!	#REF!
fig|6666666.192815.peg.1087	ID=fig|6666666.192815.peg.1087;Name=Pyruvate%2Cphosphate dikinase (EC 2.7.9.1);Ontology_term=KEGG_ENZYME:2.7.9.1		none	-	-	0	0	0	0	-2	#REF!	#REF!	#REF!
fig|6666666.192815.peg.1089	ID=fig|6666666.192815.peg.1089;Name=TsaB protein%2C required for threonylcarbamoyladenosine (t(6)A) formation in tRNA		none	-	-	0	0	0	0	-2	#REF!	#REF!	#REF!
fig|6666666.192815.peg.109	ID=fig|6666666.192815.peg.109;Name=Ribonucleotide reductase transcriptional regulator NrdR		none	-	-	0	0	0	0	-2	#REF!	#REF!	#REF!
fig|6666666.192815.peg.1090	ID=fig|6666666.192815.peg.1090;Name=Isocitrate dehydrogenase [NADP] (EC 1.1.1.42);Ontology_term=KEGG_ENZYME:1.1.1.42		none	-	-	0	0	0	0	-2	#REF!	#REF!	#REF!
fig|6666666.192815.peg.1091	ID=fig|6666666.192815.peg.1091;Name=Rossmann fold nucleotide-binding protein Smf possibly involved in DNA uptake		none	-	-	0	0	0	0	-2	#REF!	#REF!	#REF!
fig|6666666.192815.peg.1093	ID=fig|6666666.192815.peg.1093;Name=Ribosomal large subunit pseudouridine synthase B (EC 4.2.1.70);Ontology_term=KEGG_ENZYME:4.2.1.70		mitochondrial	-	-	0	0	0	0	-2	#REF!	#REF!	#REF!
fig|6666666.192815.peg.1094	ID=fig|6666666.192815.peg.1094;Name=hypothetical protein		none	-	-	0	0	0	0	-2	#REF!	#REF!	#REF!
fig|6666666.192815.peg.1095	ID=fig|6666666.192815.peg.1095;Name=hypothetical protein		none	-	YES	0	0	0	0	-2	#REF!	#REF!	#REF!
fig|6666666.192815.peg.1096	ID=fig|6666666.192815.peg.1096;Name=hypothetical protein		none	-	-	0	0	0	0	-2	#REF!	#REF!	#REF!
fig|6666666.192815.peg.1097	ID=fig|6666666.192815.peg.1097;Name=NAD kinase (EC 2.7.1.23);Ontology_term=KEGG_ENZYME:2.7.1.23		none	-	-	0	0	0	0	-2	#REF!	#REF!	#REF!
fig|6666666.192815.peg.1098	ID=fig|6666666.192815.peg.1098;Name=Smr domain family protein		none	-	-	0	0	0	0	-2	#REF!	#REF!	#REF!
fig|6666666.192815.peg.1099	ID=fig|6666666.192815.peg.1099;Name=Uroporphyrinogen-III synthase (EC 4.2.1.75);Ontology_term=KEGG_ENZYME:4.2.1.75		possibly mitochondrial	-	-	0	0	0	0	-2	#REF!	#REF!	#REF!
fig|6666666.192815.peg.110	ID=fig|6666666.192815.peg.110;Name=UDP-N-acetylglucosamine--N-acetylmuramyl-(pentapeptide) pyrophosphoryl-undecaprenol N-acetylglucosamine transferase (EC 2.4.1.227);Ontology_term=KEGG_ENZYME:2.4.1.227		none	-	-	0	0	0	0	-2	#REF!	#REF!	#REF!
fig|6666666.192815.peg.1100	ID=fig|6666666.192815.peg.1100;Name=tRNA dimethylallyltransferase (EC 2.5.1.75);Ontology_term=KEGG_ENZYME:2.5.1.75		possibly mitochondrial	-	-	0	0	0	0	-2	#REF!	#REF!	#REF!
fig|6666666.192815.peg.1101	ID=fig|6666666.192815.peg.1101;Name=Peptide deformylase (EC 3.5.1.88);Ontology_term=KEGG_ENZYME:3.5.1.88		none	-	-	0	0	0	0	-2	#REF!	#REF!	#REF!
fig|6666666.192815.peg.1102	ID=fig|6666666.192815.peg.1102;Name=hypothetical protein		none	-	-	0	0	0	0	-2	#REF!	#REF!	#REF!
fig|6666666.192815.peg.1103	ID=fig|6666666.192815.peg.1103;Name=DNA repair protein RecN		ER	-	-	0	0	0	0	-2	#REF!	#REF!	#REF!
fig|6666666.192815.peg.1104	ID=fig|6666666.192815.peg.1104;Name=hypothetical protein		not used	-	-	0	0	0	0	-2	#REF!	#REF!	#REF!
fig|6666666.192815.peg.1105	ID=fig|6666666.192815.peg.1105;Name=hypothetical protein		none	-	-	0	0	0	0	-2	#REF!	#REF!	#REF!
fig|6666666.192815.peg.1106	ID=fig|6666666.192815.peg.1106;Name=Twin-arginine translocation protein TatC		ER	-	-	0	0	0	0	-2	#REF!	#REF!	#REF!
fig|6666666.192815.peg.1107	ID=fig|6666666.192815.peg.1107;Name=Seryl-tRNA synthetase (EC 6.1.1.11);Ontology_term=KEGG_ENZYME:6.1.1.11		none	-	-	0	0	0	0	-2	#REF!	#REF!	#REF!
fig|6666666.192815.peg.1108	ID=fig|6666666.192815.peg.1108;Name=hypothetical protein		none	-	-	0	0	0	0	-2	#REF!	#REF!	#REF!
fig|6666666.192815.peg.1109	ID=fig|6666666.192815.peg.1109;Name=Ribonuclease I precursor (EC 3.1.27.6);Ontology_term=KEGG_ENZYME:3.1.27.6		possibly ER	-	-	0	0	0	0	-2	#REF!	#REF!	#REF!
fig|6666666.192815.peg.111	ID=fig|6666666.192815.peg.111;Name=hypothetical protein		ER	-	-	0	0	0	0	-2	#REF!	#REF!	#REF!
fig|6666666.192815.peg.1110	ID=fig|6666666.192815.peg.1110;Name=Proline/sodium symporter PutP (TC 2.A.21.2.1) @ Propionate/sodium symporter		ER	-	-	0	0	0	0	-2	#REF!	#REF!	#REF!
fig|6666666.192815.peg.1111	ID=fig|6666666.192815.peg.1111;Name=L-Proline/Glycine betaine transporter ProP		none	-	-	0	0	0	0	-2	#REF!	#REF!	#REF!
fig|6666666.192815.peg.1112	ID=fig|6666666.192815.peg.1112;Name=hypothetical protein		ER	-	-	0	0	0	0	-2	#REF!	#REF!	#REF!
fig|6666666.192815.peg.1113	ID=fig|6666666.192815.peg.1113;Name=FIG00801269: hypothetical protein		none	-	-	0	0	0	0	-2	#REF!	#REF!	#REF!
fig|6666666.192815.peg.1116	ID=fig|6666666.192815.peg.1116;Name=hypothetical protein		none	-	-	0	0	0	0	-2	#REF!	#REF!	#REF!
fig|6666666.192815.peg.1117	ID=fig|6666666.192815.peg.1117;Name=hypothetical protein		mitochondrial	-	-	0	0	0	0	-2	#REF!	#REF!	#REF!
fig|6666666.192815.peg.1118	ID=fig|6666666.192815.peg.1118;Name=hypothetical protein		none	-	YES	0	0	0	0	-2	#REF!	#REF!	#REF!
fig|6666666.192815.peg.1121	ID=fig|6666666.192815.peg.1121;Name=hypothetical protein		ER	-	-	0	0	0	0	-2	#REF!	#REF!	#REF!
fig|6666666.192815.peg.1122	ID=fig|6666666.192815.peg.1122;Name=VapC toxin protein		none	-	-	0	0	0	0	-2	#REF!	#REF!	#REF!
fig|6666666.192815.peg.1124	ID=fig|6666666.192815.peg.1124;Name=IncF plasmid conjugative transfer protein TraN		none	-	-	0	0	0	0	-2	#REF!	#REF!	#REF!
fig|6666666.192815.peg.1125	ID=fig|6666666.192815.peg.1125;Name=hypothetical protein		none	-	-	0	0	0	0	-2	#REF!	#REF!	#REF!
fig|6666666.192815.peg.1126	ID=fig|6666666.192815.peg.1126;Name=IncF plasmid conjugative transfer protein TrbC		ER	-	-	0	0	0	0	-2	#REF!	#REF!	#REF!
fig|6666666.192815.peg.1128	ID=fig|6666666.192815.peg.1128;Name=hypothetical protein		possibly ER	-	-	0	0	0	0	-2	#REF!	#REF!	#REF!
fig|6666666.192815.peg.1129	ID=fig|6666666.192815.peg.1129;Name=IncF plasmid conjugative transfer pilus assembly protein TraW		none	-	-	0	0	0	0	-2	#REF!	#REF!	#REF!
fig|6666666.192815.peg.113	ID=fig|6666666.192815.peg.113;Name=Quinone oxidoreductase (EC 1.6.5.5);Ontology_term=KEGG_ENZYME:1.6.5.5		none	-	-	0	0	0	0	-2	#REF!	#REF!	#REF!
fig|6666666.192815.peg.1130	ID=fig|6666666.192815.peg.1130;Name=hypothetical protein		none	-	-	0	0	0	0	-2	#REF!	#REF!	#REF!
fig|6666666.192815.peg.1131	ID=fig|6666666.192815.peg.1131;Name=Mlr9349 protein		possibly ER	-	-	0	0	0	0	-2	#REF!	#REF!	#REF!
fig|6666666.192815.peg.1132	ID=fig|6666666.192815.peg.1132;Name=hypothetical protein		none	-	-	0	0	0	0	-2	#REF!	#REF!	#REF!
fig|6666666.192815.peg.1133	ID=fig|6666666.192815.peg.1133;Name=Mobile element protein		none	-	-	0	0	0	0	-2	#REF!	#REF!	#REF!
fig|6666666.192815.peg.1134	ID=fig|6666666.192815.peg.1134;Name=Uracil-DNA glycosylase%2C family 4		none	-	-	0	0	0	0	-2	#REF!	#REF!	#REF!
fig|6666666.192815.peg.1135	ID=fig|6666666.192815.peg.1135;Name=LSU ribosomal protein L34p		none	-	-	0	0	0	0	-2	#REF!	#REF!	#REF!
fig|6666666.192815.peg.1136	ID=fig|6666666.192815.peg.1136;Name=hypothetical protein		possibly mitochondrial	-	-	0	0	0	0	-2	#REF!	#REF!	#REF!
fig|6666666.192815.peg.1137	ID=fig|6666666.192815.peg.1137;Name=Protein YidD		none	-	-	0	0	0	0	-2	#REF!	#REF!	#REF!
fig|6666666.192815.peg.1138	ID=fig|6666666.192815.peg.1138;Name=Inner membrane protein translocase component YidC%2C long form		ER	-	-	0	0	0	0	-2	#REF!	#REF!	#REF!
fig|6666666.192815.peg.1139	ID=fig|6666666.192815.peg.1139;Name=tRNA-specific 2-thiouridylase MnmA		none	-	-	0	0	0	0	-2	#REF!	#REF!	#REF!
fig|6666666.192815.peg.114	ID=fig|6666666.192815.peg.114;Name=hypothetical protein		none	-	-	0	0	0	0	-2	#REF!	#REF!	#REF!
fig|6666666.192815.peg.1140	ID=fig|6666666.192815.peg.1140;Name=Tetraacyldisaccharide 4'-kinase (EC 2.7.1.130);Ontology_term=KEGG_ENZYME:2.7.1.130		none	-	-	0	0	0	0	-2	#REF!	#REF!	#REF!
fig|6666666.192815.peg.1141	ID=fig|6666666.192815.peg.1141;Name=NADH-ubiquinone oxidoreductase chain H (EC 1.6.5.3);Ontology_term=KEGG_ENZYME:1.6.5.3		ER	-	-	0	0	0	0	-2	#REF!	#REF!	#REF!
fig|6666666.192815.peg.1142	ID=fig|6666666.192815.peg.1142;Name=TsaC protein (YrdC domain) required for threonylcarbamoyladenosine t(6)A37 modification in tRNA		none	-	YES	0	0	0	0	-2	#REF!	#REF!	#REF!
fig|6666666.192815.peg.1143	ID=fig|6666666.192815.peg.1143;Name=hypothetical protein		none	-	-	0	0	0	0	-2	#REF!	#REF!	#REF!
fig|6666666.192815.peg.1144	ID=fig|6666666.192815.peg.1144;Name=hypothetical protein		none	-	-	0	0	0	0	-2	#REF!	#REF!	#REF!
fig|6666666.192815.peg.1145	ID=fig|6666666.192815.peg.1145;Name=hypothetical protein		ER	-	-	0	0	0	0	-2	#REF!	#REF!	#REF!
fig|6666666.192815.peg.1146	ID=fig|6666666.192815.peg.1146;Name=Aspartyl-tRNA synthetase (EC 6.1.1.12) @ Aspartyl-tRNA(Asn) synthetase (EC 6.1.1.23);Ontology_term=KEGG_ENZYME:6.1.1.12,KEGG_ENZYME:6.1.1.23		none	-	-	0	0	0	0	-2	#REF!	#REF!	#REF!
fig|6666666.192815.peg.1147	ID=fig|6666666.192815.peg.1147;Name=Holo-[acyl-carrier protein] synthase (EC 2.7.8.7);Ontology_term=KEGG_ENZYME:2.7.8.7		none	-	-	0	0	0	0	-2	#REF!	#REF!	#REF!
fig|6666666.192815.peg.1148	ID=fig|6666666.192815.peg.1148;Name=Adenylate/guanylate cyclase (EC 4.6.1.2);Ontology_term=KEGG_ENZYME:4.6.1.2		none	-	-	0	0	0	0	-2	#REF!	#REF!	#REF!
fig|6666666.192815.peg.1149	ID=fig|6666666.192815.peg.1149;Name=D-alanyl-D-alanine dipeptidase		none	-	-	0	0	0	0	-2	#REF!	#REF!	#REF!
fig|6666666.192815.peg.115	ID=fig|6666666.192815.peg.115;Name=GTP cyclohydrolase I (EC 3.5.4.16) type 1;Ontology_term=KEGG_ENZYME:3.5.4.16		none	-	-	0	0	0	0	-2	#REF!	#REF!	#REF!
fig|6666666.192815.peg.1150	ID=fig|6666666.192815.peg.1150;Name=Gene Transfer Agent portal protein		possibly mitochondrial	-	-	0	0	0	0	-2	#REF!	#REF!	#REF!
fig|6666666.192815.peg.1152	ID=fig|6666666.192815.peg.1152;Name=hypothetical protein		not used	-	-	0	0	0	0	-2	#REF!	#REF!	#REF!
fig|6666666.192815.peg.1154	ID=fig|6666666.192815.peg.1154;Name=Gene Transfer Agent prohead protease		none	-	-	0	0	0	0	-2	#REF!	#REF!	#REF!
fig|6666666.192815.peg.1155	ID=fig|6666666.192815.peg.1155;Name=Phage major capsid protein		none	-	-	0	0	0	0	-2	#REF!	#REF!	#REF!
fig|6666666.192815.peg.1156	ID=fig|6666666.192815.peg.1156;Name=hypothetical protein		ER	-	-	0	0	0	0	-2	#REF!	#REF!	#REF!
fig|6666666.192815.peg.1157	ID=fig|6666666.192815.peg.1157;Name=Similar to Gene Transfer Agent (GTA) ORFG06		none	-	-	0	0	0	0	-2	#REF!	#REF!	#REF!
fig|6666666.192815.peg.1158	ID=fig|6666666.192815.peg.1158;Name=hypothetical protein		none	-	-	0	0	0	0	-2	#REF!	#REF!	#REF!
fig|6666666.192815.peg.1159	ID=fig|6666666.192815.peg.1159;Name=hypothetical protein		none	-	-	0	0	0	0	-2	#REF!	#REF!	#REF!
fig|6666666.192815.peg.1160	ID=fig|6666666.192815.peg.1160;Name=hypothetical protein		none	-	-	0	0	0	0	-2	#REF!	#REF!	#REF!
fig|6666666.192815.peg.1161	ID=fig|6666666.192815.peg.1161;Name=hypothetical protein		none	-	-	0	0	0	0	-2	#REF!	#REF!	#REF!
fig|6666666.192815.peg.1162	ID=fig|6666666.192815.peg.1162;Name=tRNA-t(6)A37 methylthiotransferase		none	-	-	0	0	0	0	-2	#REF!	#REF!	#REF!
fig|6666666.192815.peg.1163	ID=fig|6666666.192815.peg.1163;Name=tRNA-t(6)A37 methylthiotransferase		none	-	-	0	0	0	0	-2	#REF!	#REF!	#REF!
fig|6666666.192815.peg.1164	ID=fig|6666666.192815.peg.1164;Name=hypothetical protein		none	-	-	0	0	0	0	-2	#REF!	#REF!	#REF!
fig|6666666.192815.peg.1166	ID=fig|6666666.192815.peg.1166;Name=Alkyl hydroperoxide reductase and/or thiol-specific antioxidant family (AhpC/TSA) protein		none	-	-	0	0	0	0	-2	#REF!	#REF!	#REF!
fig|6666666.192815.peg.1167	ID=fig|6666666.192815.peg.1167;Name=tRNA:Cm32/Um32 methyltransferase		none	-	-	0	0	0	0	-2	#REF!	#REF!	#REF!
fig|6666666.192815.peg.1168	ID=fig|6666666.192815.peg.1168;Name=hypothetical protein		none	-	-	0	0	0	0	-2	#REF!	#REF!	#REF!
fig|6666666.192815.peg.1169	ID=fig|6666666.192815.peg.1169;Name=Rod shape-determining protein RodA		ER	-	-	0	0	0	0	-2	#REF!	#REF!	#REF!
fig|6666666.192815.peg.1170	ID=fig|6666666.192815.peg.1170;Name=Peptide chain release factor 1		none	-	-	0	0	0	0	-2	#REF!	#REF!	#REF!
fig|6666666.192815.peg.1172	ID=fig|6666666.192815.peg.1172;Name=Transcription elongation factor GreA		none	-	-	0	0	0	0	-2	#REF!	#REF!	#REF!
fig|6666666.192815.peg.1173	ID=fig|6666666.192815.peg.1173;Name=Glutamate synthase [NADPH] small chain (EC 1.4.1.13);Ontology_term=KEGG_ENZYME:1.4.1.13		none	-	-	0	0	0	0	-2	#REF!	#REF!	#REF!
fig|6666666.192815.peg.1174	ID=fig|6666666.192815.peg.1174;Name=Flagellar P-ring protein FlgI		ER	-	-	0	0	0	0	-2	#REF!	#REF!	#REF!
fig|6666666.192815.peg.1175	ID=fig|6666666.192815.peg.1175;Name=hypothetical protein		none	-	-	0	0	0	0	-2	#REF!	#REF!	#REF!
fig|6666666.192815.peg.1176	ID=fig|6666666.192815.peg.1176;Name=hypothetical protein		none	-	-	0	0	0	0	-2	#REF!	#REF!	#REF!
fig|6666666.192815.peg.1177	ID=fig|6666666.192815.peg.1177;Name=Flagellar hook-associated protein FlgK		none	-	-	0	0	0	0	-2	#REF!	#REF!	#REF!
fig|6666666.192815.peg.1178	ID=fig|6666666.192815.peg.1178;Name=hypothetical protein		none	-	-	0	0	0	0	-2	#REF!	#REF!	#REF!
fig|6666666.192815.peg.1179	ID=fig|6666666.192815.peg.1179;Name=hypothetical protein		none	-	-	0	0	0	0	-2	#REF!	#REF!	#REF!
fig|6666666.192815.peg.118	ID=fig|6666666.192815.peg.118;Name=hypothetical protein		none	-	-	0	0	0	0	-2	#REF!	#REF!	#REF!
fig|6666666.192815.peg.1181	ID=fig|6666666.192815.peg.1181;Name=hypothetical protein		possibly ER	-	-	0	0	0	0	-2	#REF!	#REF!	#REF!
fig|6666666.192815.peg.1182	ID=fig|6666666.192815.peg.1182;Name=Aspartokinase (EC 2.7.2.4) / Homoserine dehydrogenase (EC 1.1.1.3);Ontology_term=KEGG_ENZYME:2.7.2.4,KEGG_ENZYME:1.1.1.3		possibly mitochondrial	-	-	0	0	0	0	-2	#REF!	#REF!	#REF!
fig|6666666.192815.peg.1183	ID=fig|6666666.192815.peg.1183;Name=Diaminopimelate decarboxylase (EC 4.1.1.20);Ontology_term=KEGG_ENZYME:4.1.1.20		none	-	YES	0	0	0	0	-2	#REF!	#REF!	#REF!
fig|6666666.192815.peg.1184	ID=fig|6666666.192815.peg.1184;Name=Muramoyltetrapeptide carboxypeptidase (EC 3.4.17.13);Ontology_term=KEGG_ENZYME:3.4.17.13		none	-	-	0	0	0	0	-2	#REF!	#REF!	#REF!
fig|6666666.192815.peg.1185	ID=fig|6666666.192815.peg.1185;Name=DNA-binding response regulator PetR		none	-	-	0	0	0	0	-2	#REF!	#REF!	#REF!
fig|6666666.192815.peg.1186	ID=fig|6666666.192815.peg.1186;Name=Aspartyl-tRNA(Asn) amidotransferase subunit C (EC 6.3.5.6) @ Glutamyl-tRNA(Gln) amidotransferase subunit C (EC 6.3.5.7);Ontology_term=KEGG_ENZYME:6.3.5.6,KEGG_ENZYME:6.3.5.7		none	-	-	0	0	0	0	-2	#REF!	#REF!	#REF!
fig|6666666.192815.peg.1187	ID=fig|6666666.192815.peg.1187;Name=Putative Holliday junction resolvase YggF		none	-	-	0	0	0	0	-2	#REF!	#REF!	#REF!
fig|6666666.192815.peg.1188	ID=fig|6666666.192815.peg.1188;Name=Exported zinc metalloprotease YfgC precursor		none	-	-	0	0	0	0	-2	#REF!	#REF!	#REF!
fig|6666666.192815.peg.1189	ID=fig|6666666.192815.peg.1189;Name=Carbon storage regulator		none	-	-	0	0	0	0	-2	#REF!	#REF!	#REF!
fig|6666666.192815.peg.1190	ID=fig|6666666.192815.peg.1190;Name=Flagellar biosynthesis protein FliR		possibly mitochondrial	-	-	0	0	0	0	-2	#REF!	#REF!	#REF!
fig|6666666.192815.peg.1191	ID=fig|6666666.192815.peg.1191;Name=Flagellar biosynthesis protein FlhB		none	-	-	0	0	0	0	-2	#REF!	#REF!	#REF!
fig|6666666.192815.peg.1192	ID=fig|6666666.192815.peg.1192;Name=GCN5-related N-acetyltransferase		none	-	-	0	0	0	0	-2	#REF!	#REF!	#REF!
fig|6666666.192815.peg.1195	ID=fig|6666666.192815.peg.1195;Name=COG1565: Uncharacterized conserved protein		none	-	-	0	0	0	0	-2	#REF!	#REF!	#REF!
fig|6666666.192815.peg.1196	ID=fig|6666666.192815.peg.1196;Name=DnaA regulatory inactivator Hda (Homologous to DnaA)		none	-	-	0	0	0	0	-2	#REF!	#REF!	#REF!
fig|6666666.192815.peg.1197	ID=fig|6666666.192815.peg.1197;Name=hypothetical protein		ER	-	-	0	0	0	0	-2	#REF!	#REF!	#REF!
fig|6666666.192815.peg.1198	ID=fig|6666666.192815.peg.1198;Name=hypothetical protein		none	-	-	0	0	0	0	-2	#REF!	#REF!	#REF!
fig|6666666.192815.peg.1199	ID=fig|6666666.192815.peg.1199;Name=hypothetical protein		none	-	-	0	0	0	0	-2	#REF!	#REF!	#REF!
fig|6666666.192815.peg.12	ID=fig|6666666.192815.peg.12;Name=hypothetical protein		ER	-	YES	0	0	0	0	-2	#REF!	#REF!	#REF!
fig|6666666.192815.peg.1201	ID=fig|6666666.192815.peg.1201;Name=Methylated-DNA--protein-cysteine methyltransferase (EC 2.1.1.63);Ontology_term=KEGG_ENZYME:2.1.1.63		none	-	-	0	0	0	0	-2	#REF!	#REF!	#REF!
fig|6666666.192815.peg.1202	ID=fig|6666666.192815.peg.1202;Name=hypothetical protein		none	-	-	0	0	0	0	-2	#REF!	#REF!	#REF!
fig|6666666.192815.peg.1205	ID=fig|6666666.192815.peg.1205;Name=hypothetical protein		none	-	-	0	0	0	0	-2	#REF!	#REF!	#REF!
fig|6666666.192815.peg.1206	ID=fig|6666666.192815.peg.1206;Name=DNA-binding protein HU-beta		none	-	-	0	0	0	0	-2	#REF!	#REF!	#REF!
fig|6666666.192815.peg.1209	ID=fig|6666666.192815.peg.1209;Name=LSU ribosomal protein L36p		possibly mitochondrial	-	-	0	0	0	0	-2	#REF!	#REF!	#REF!
fig|6666666.192815.peg.121	ID=fig|6666666.192815.peg.121;Name=AdoMet-AdoHcy transporter 2		ER	-	-	0	0	0	0	-2	#REF!	#REF!	#REF!
fig|6666666.192815.peg.1210	ID=fig|6666666.192815.peg.1210;Name=UDP-3-O-[3-hydroxymyristoyl] glucosamine N-acyltransferase (EC 2.3.1.191);Ontology_term=KEGG_ENZYME:2.3.1.191		possibly mitochondrial	-	-	0	0	0	0	-2	#REF!	#REF!	#REF!
fig|6666666.192815.peg.1211	ID=fig|6666666.192815.peg.1211;Name=3-hydroxyacyl-[acyl-carrier-protein] dehydratase%2C FabZ form (EC 4.2.1.59);Ontology_term=KEGG_ENZYME:4.2.1.59		none	-	-	0	0	0	0	-2	#REF!	#REF!	#REF!
fig|6666666.192815.peg.1212	ID=fig|6666666.192815.peg.1212;Name=Acyl-[acyl-carrier-protein]--UDP-N-acetylglucosamine O-acyltransferase (EC 2.3.1.129);Ontology_term=KEGG_ENZYME:2.3.1.129		none	-	-	0	0	0	0	-2	#REF!	#REF!	#REF!
fig|6666666.192815.peg.1213	ID=fig|6666666.192815.peg.1213;Name=UDP-2%2C3-diacylglucosamine pyrophosphatase		none	-	-	0	0	0	0	-2	#REF!	#REF!	#REF!
fig|6666666.192815.peg.1214	ID=fig|6666666.192815.peg.1214;Name=3%2C4-dihydroxy-2-butanone 4-phosphate synthase (EC 4.1.99.12) / GTP cyclohydrolase II (EC 3.5.4.25);Ontology_term=KEGG_ENZYME:4.1.99.12,KEGG_ENZYME:3.5.4.25		none	-	-	0	0	0	0	-2	#REF!	#REF!	#REF!
fig|6666666.192815.peg.1215	ID=fig|6666666.192815.peg.1215;Name=Cytidylate kinase (EC 2.7.4.25);Ontology_term=KEGG_ENZYME:2.7.4.25		none	-	-	0	0	0	0	-2	#REF!	#REF!	#REF!
fig|6666666.192815.peg.1217	ID=fig|6666666.192815.peg.1217;Name=hypothetical protein		none	-	-	0	0	0	0	-2	#REF!	#REF!	#REF!
fig|6666666.192815.peg.1218	ID=fig|6666666.192815.peg.1218;Name=hypothetical protein		none	-	-	0	0	0	0	-2	#REF!	#REF!	#REF!
fig|6666666.192815.peg.1219	ID=fig|6666666.192815.peg.1219;Name=hypothetical protein		none	-	-	0	0	0	0	-2	#REF!	#REF!	#REF!
fig|6666666.192815.peg.122	ID=fig|6666666.192815.peg.122;Name=23S rRNA (guanosine-2'-O-) -methyltransferase rlmB (EC 2.1.1.-);Ontology_term=KEGG_ENZYME:2.1.1.-		possibly mitochondrial	-	-	0	0	0	0	-2	#REF!	#REF!	#REF!
fig|6666666.192815.peg.123	ID=fig|6666666.192815.peg.123;Name=Ribonuclease HI (EC 3.1.26.4);Ontology_term=KEGG_ENZYME:3.1.26.4		none	-	-	0	0	0	0	-2	#REF!	#REF!	#REF!
fig|6666666.192815.peg.124	ID=fig|6666666.192815.peg.124;Name=Carboxyl-terminal protease (EC 3.4.21.102);Ontology_term=KEGG_ENZYME:3.4.21.102		none	-	-	0	0	0	0	-2	#REF!	#REF!	#REF!
fig|6666666.192815.peg.125	ID=fig|6666666.192815.peg.125;Name=hypothetical protein		ER	-	-	0	0	0	0	-2	#REF!	#REF!	#REF!
fig|6666666.192815.peg.126	ID=fig|6666666.192815.peg.126;Name=Drug resistance transporter		ER	-	-	0	0	0	0	-2	#REF!	#REF!	#REF!
fig|6666666.192815.peg.127	ID=fig|6666666.192815.peg.127;Name=Aspartate aminotransferase (EC 2.6.1.1);Ontology_term=KEGG_ENZYME:2.6.1.1		none	-	-	0	0	0	0	-2	#REF!	#REF!	#REF!
fig|6666666.192815.peg.128	ID=fig|6666666.192815.peg.128;Name=Transporter%2C LysE family		ER	-	-	0	0	0	0	-2	#REF!	#REF!	#REF!
fig|6666666.192815.peg.129	ID=fig|6666666.192815.peg.129;Name=hypothetical protein		none	-	YES	0	0	0	0	-2	#REF!	#REF!	#REF!
fig|6666666.192815.peg.13	ID=fig|6666666.192815.peg.13;Name=Colicin V production protein		none	-	-	0	0	0	0	-2	#REF!	#REF!	#REF!
fig|6666666.192815.peg.130	ID=fig|6666666.192815.peg.130;Name=Deoxyguanosinetriphosphate triphosphohydrolase (EC 3.1.5.1);Ontology_term=KEGG_ENZYME:3.1.5.1		none	-	-	0	0	0	0	-2	#REF!	#REF!	#REF!
fig|6666666.192815.peg.132	ID=fig|6666666.192815.peg.132;Name=hypothetical protein		none	-	-	0	0	0	0	-2	#REF!	#REF!	#REF!
fig|6666666.192815.peg.133	ID=fig|6666666.192815.peg.133;Name=Glycyl-tRNA synthetase alpha chain (EC 6.1.1.14);Ontology_term=KEGG_ENZYME:6.1.1.14		none	-	-	0	0	0	0	-2	#REF!	#REF!	#REF!
fig|6666666.192815.peg.134	ID=fig|6666666.192815.peg.134;Name=hypothetical protein		ER	-	-	0	0	0	0	-2	#REF!	#REF!	#REF!
fig|6666666.192815.peg.136	ID=fig|6666666.192815.peg.136;Name=FIG011945: O-methyltransferase family protein		none	-	-	0	0	0	0	-2	#REF!	#REF!	#REF!
fig|6666666.192815.peg.137	ID=fig|6666666.192815.peg.137;Name=NADH-ubiquinone oxidoreductase chain C (EC 1.6.5.3);Ontology_term=KEGG_ENZYME:1.6.5.3		none	-	-	0	0	0	0	-2	#REF!	#REF!	#REF!
fig|6666666.192815.peg.138	ID=fig|6666666.192815.peg.138;Name=4-hydroxybenzoate polyprenyltransferase (EC 2.5.1.39);Ontology_term=KEGG_ENZYME:2.5.1.39		none	-	-	0	0	0	0	-2	#REF!	#REF!	#REF!
fig|6666666.192815.peg.14	ID=fig|6666666.192815.peg.14;Name=DNA repair protein RadA		none	-	-	0	0	0	0	-2	#REF!	#REF!	#REF!
fig|6666666.192815.peg.140	ID=fig|6666666.192815.peg.140;Name=Flagellar basal-body rod protein FlgC		ER	-	-	0	0	0	0	-2	#REF!	#REF!	#REF!
fig|6666666.192815.peg.141	ID=fig|6666666.192815.peg.141;Name=hypothetical protein		none	-	-	0	0	0	0	-2	#REF!	#REF!	#REF!
fig|6666666.192815.peg.142	ID=fig|6666666.192815.peg.142;Name=Transaldolase (EC 2.2.1.2);Ontology_term=KEGG_ENZYME:2.2.1.2		none	-	-	0	0	0	0	-2	#REF!	#REF!	#REF!
fig|6666666.192815.peg.143	ID=fig|6666666.192815.peg.143;Name=Riboflavin synthase eubacterial/eukaryotic (EC 2.5.1.9);Ontology_term=KEGG_ENZYME:2.5.1.9		none	-	-	0	0	0	0	-2	#REF!	#REF!	#REF!
fig|6666666.192815.peg.144	ID=fig|6666666.192815.peg.144;Name=hypothetical protein		none	-	-	0	0	0	0	-2	#REF!	#REF!	#REF!
fig|6666666.192815.peg.145	ID=fig|6666666.192815.peg.145;Name=hypothetical protein		not used	-	-	0	0	0	0	-2	#REF!	#REF!	#REF!
fig|6666666.192815.peg.146	ID=fig|6666666.192815.peg.146;Name=putative sodium/pantothenate symporter (pantothenate permease)		ER	-	-	0	0	0	0	-2	#REF!	#REF!	#REF!
fig|6666666.192815.peg.147	ID=fig|6666666.192815.peg.147;Name=FAD/FMN-containing dehydrogenases		possibly mitochondrial	-	-	0	0	0	0	-2	#REF!	#REF!	#REF!
fig|6666666.192815.peg.148	ID=fig|6666666.192815.peg.148;Name=Gene Transfer Agent (GTA) ORFG12		none	-	-	0	0	0	0	-2	#REF!	#REF!	#REF!
fig|6666666.192815.peg.15	ID=fig|6666666.192815.peg.15;Name=5-formyltetrahydrofolate cyclo-ligase (EC 6.3.3.2);Ontology_term=KEGG_ENZYME:6.3.3.2		none	-	-	0	0	0	0	-2	#REF!	#REF!	#REF!
fig|6666666.192815.peg.150	ID=fig|6666666.192815.peg.150;Name=Permease%2C YjgP/YjgQ family		possibly mitochondrial	-	-	0	0	0	0	-2	#REF!	#REF!	#REF!
fig|6666666.192815.peg.151	ID=fig|6666666.192815.peg.151;Name=Cytosol aminopeptidase PepA (EC 3.4.11.1);Ontology_term=KEGG_ENZYME:3.4.11.1		mitochondrial	-	-	0	0	0	0	-2	#REF!	#REF!	#REF!
fig|6666666.192815.peg.152	ID=fig|6666666.192815.peg.152;Name=C4-type zinc finger protein%2C DksA/TraR family		none	-	YES	0	0	0	0	-2	#REF!	#REF!	#REF!
fig|6666666.192815.peg.153	ID=fig|6666666.192815.peg.153;Name=hypothetical protein		possibly ER	-	-	0	0	0	0	-2	#REF!	#REF!	#REF!
fig|6666666.192815.peg.154	ID=fig|6666666.192815.peg.154;Name=putative Cytochrome bd2%2C subunit II		ER	-	-	0	0	0	0	-2	#REF!	#REF!	#REF!
fig|6666666.192815.peg.155	ID=fig|6666666.192815.peg.155;Name=putative Cytochrome bd2%2C subunit I		possibly ER	-	-	0	0	0	0	-2	#REF!	#REF!	#REF!
fig|6666666.192815.peg.156	ID=fig|6666666.192815.peg.156;Name=Signal recognition particle receptor protein FtsY (alpha subunit) (TC 3.A.5.1.1)		none	-	-	0	0	0	0	-2	#REF!	#REF!	#REF!
fig|6666666.192815.peg.157	ID=fig|6666666.192815.peg.157;Name=UPF0028 protein YchK		none	-	-	0	0	0	0	-2	#REF!	#REF!	#REF!
fig|6666666.192815.peg.158	ID=fig|6666666.192815.peg.158;Name=Serine hydroxymethyltransferase (EC 2.1.2.1);Ontology_term=KEGG_ENZYME:2.1.2.1		none	-	-	0	0	0	0	-2	#REF!	#REF!	#REF!
fig|6666666.192815.peg.159	ID=fig|6666666.192815.peg.159;Name=NAD(FAD)-utilizing dehydrogenases		none	-	-	0	0	0	0	-2	#REF!	#REF!	#REF!
fig|6666666.192815.peg.16	ID=fig|6666666.192815.peg.16;Name=hypothetical protein		none	-	-	0	0	0	0	-2	#REF!	#REF!	#REF!
fig|6666666.192815.peg.161	ID=fig|6666666.192815.peg.161;Name=dCMP deaminase (EC 3.5.4.12);Ontology_term=KEGG_ENZYME:3.5.4.12		none	-	-	0	0	0	0	-2	#REF!	#REF!	#REF!
fig|6666666.192815.peg.162	ID=fig|6666666.192815.peg.162;Name=Uncharacterized isomerase yddE%2C PhzC-PhzF family		mitochondrial	-	-	0	0	0	0	-2	#REF!	#REF!	#REF!
fig|6666666.192815.peg.163	ID=fig|6666666.192815.peg.163;Name=Phosphate regulon transcriptional regulatory protein PhoB (SphR)		none	-	-	0	0	0	0	-2	#REF!	#REF!	#REF!
fig|6666666.192815.peg.164	ID=fig|6666666.192815.peg.164;Name=NADH-ubiquinone oxidoreductase 39 KD subunit (EC 1.6.5.3);Ontology_term=KEGG_ENZYME:1.6.5.3		none	-	-	0	0	0	0	-2	#REF!	#REF!	#REF!
fig|6666666.192815.peg.165	ID=fig|6666666.192815.peg.165;Name=Superoxide dismutase [Fe] (EC 1.15.1.1);Ontology_term=KEGG_ENZYME:1.15.1.1		none	-	-	0	0	0	0	-2	#REF!	#REF!	#REF!
fig|6666666.192815.peg.166	ID=fig|6666666.192815.peg.166;Name=Inner membrane protein forms channel for type IV secretion of T-DNA complex%2C VirB8		none	-	-	0	0	0	0	-2	#REF!	#REF!	#REF!
fig|6666666.192815.peg.167	ID=fig|6666666.192815.peg.167;Name=Outer membrane and periplasm component of type IV secretion of T-DNA complex%2C has secretin-like domain%2C VirB9		ER	-	-	0	0	0	0	-2	#REF!	#REF!	#REF!
fig|6666666.192815.peg.169	ID=fig|6666666.192815.peg.169;Name=ATPase provides energy for both assembly of type IV secretion complex and secretion of T-DNA complex (VirB11)		possibly ER	-	-	0	0	0	0	-2	#REF!	#REF!	#REF!
fig|6666666.192815.peg.170	ID=fig|6666666.192815.peg.170;Name=Hemolysin-type calcium binding protein		none	-	-	0	0	0	0	-2	#REF!	#REF!	#REF!
fig|6666666.192815.peg.171	ID=fig|6666666.192815.peg.171;Name=predicted protein		none	-	-	0	0	0	0	-2	#REF!	#REF!	#REF!
fig|6666666.192815.peg.175	ID=fig|6666666.192815.peg.175;Name=Multidrug resistance protein A		possibly mitochondrial	-	-	0	0	0	0	-2	#REF!	#REF!	#REF!
fig|6666666.192815.peg.176	ID=fig|6666666.192815.peg.176;Name=Inner membrane component of tripartite multidrug resistance system		none	-	-	0	0	0	0	-2	#REF!	#REF!	#REF!
fig|6666666.192815.peg.177	ID=fig|6666666.192815.peg.177;Name=hypothetical protein		none	-	-	0	0	0	0	-2	#REF!	#REF!	#REF!
fig|6666666.192815.peg.178	ID=fig|6666666.192815.peg.178;Name=Cytochrome B561		ER	-	-	0	0	0	0	-2	#REF!	#REF!	#REF!
fig|6666666.192815.peg.18	ID=fig|6666666.192815.peg.18;Name=Probable two-component response regulator		none	-	-	0	0	0	0	-2	#REF!	#REF!	#REF!
fig|6666666.192815.peg.182	ID=fig|6666666.192815.peg.182;Name=FIG041266: ATP-dependent nuclease subunit B		none	-	-	0	0	0	0	-2	#REF!	#REF!	#REF!
fig|6666666.192815.peg.183	ID=fig|6666666.192815.peg.183;Name=ABC-type multidrug transport system%2C permease component		possibly mitochondrial	-	-	0	0	0	0	-2	#REF!	#REF!	#REF!
fig|6666666.192815.peg.184	ID=fig|6666666.192815.peg.184;Name=ABC transporter%2C ATP-binding protein		none	-	-	0	0	0	0	-2	#REF!	#REF!	#REF!
fig|6666666.192815.peg.187	ID=fig|6666666.192815.peg.187;Name=GTP-binding and nucleic acid-binding protein YchF		possibly mitochondrial	-	-	0	0	0	0	-2	#REF!	#REF!	#REF!
fig|6666666.192815.peg.188	ID=fig|6666666.192815.peg.188;Name=Phosphoglucosamine mutase (EC 5.4.2.10);Ontology_term=KEGG_ENZYME:5.4.2.10		none	-	-	0	0	0	0	-2	#REF!	#REF!	#REF!
fig|6666666.192815.peg.189	ID=fig|6666666.192815.peg.189;Name=Proposed peptidoglycan lipid II flippase MurJ		ER	-	-	0	0	0	0	-2	#REF!	#REF!	#REF!
fig|6666666.192815.peg.191	ID=fig|6666666.192815.peg.191;Name=Serine/threonine sodium symporter		ER	-	-	0	0	0	0	-2	#REF!	#REF!	#REF!
fig|6666666.192815.peg.194	ID=fig|6666666.192815.peg.194;Name=hypothetical protein		none	-	-	0	0	0	0	-2	#REF!	#REF!	#REF!
fig|6666666.192815.peg.196	ID=fig|6666666.192815.peg.196;Name=Outer membrane and periplasm component of type IV secretion of T-DNA complex%2C has secretin-like domain%2C VirB9		none	-	-	0	0	0	0	-2	#REF!	#REF!	#REF!
fig|6666666.192815.peg.197	ID=fig|6666666.192815.peg.197;Name=hypothetical protein		none	-	-	0	0	0	0	-2	#REF!	#REF!	#REF!
fig|6666666.192815.peg.198	ID=fig|6666666.192815.peg.198;Name=Leader peptidase (Prepilin peptidase) (EC 3.4.23.43) / N-methyltransferase (EC 2.1.1.-);Ontology_term=KEGG_ENZYME:3.4.23.43,KEGG_ENZYME:2.1.1.-		ER	-	-	0	0	0	0	-2	#REF!	#REF!	#REF!
fig|6666666.192815.peg.199	ID=fig|6666666.192815.peg.199;Name=hypothetical protein		none	-	-	0	0	0	0	-2	#REF!	#REF!	#REF!
fig|6666666.192815.peg.2	ID=fig|6666666.192815.peg.2;Name=Lipid A export ATP-binding/permease protein MsbA		ER	-	-	0	0	0	0	-2	#REF!	#REF!	#REF!
fig|6666666.192815.peg.200	ID=fig|6666666.192815.peg.200;Name=hypothetical protein		none	-	-	0	0	0	0	-2	#REF!	#REF!	#REF!
fig|6666666.192815.peg.201	ID=fig|6666666.192815.peg.201;Name=hypothetical protein		not used	-	-	0	0	0	0	-2	#REF!	#REF!	#REF!
fig|6666666.192815.peg.202	ID=fig|6666666.192815.peg.202;Name=INTERNALIN A		none	-	-	0	0	0	0	-2	#REF!	#REF!	#REF!
fig|6666666.192815.peg.203	ID=fig|6666666.192815.peg.203;Name=hypothetical protein		none	-	-	0	0	0	0	-2	#REF!	#REF!	#REF!
fig|6666666.192815.peg.204	ID=fig|6666666.192815.peg.204;Name=hypothetical protein		ER	-	-	0	0	0	0	-2	#REF!	#REF!	#REF!
fig|6666666.192815.peg.205	ID=fig|6666666.192815.peg.205;Name=4Fe-4S ferredoxin%2C iron-sulfur binding		none	-	-	0	0	0	0	-2	#REF!	#REF!	#REF!
fig|6666666.192815.peg.206	ID=fig|6666666.192815.peg.206;Name=6%2C7-dimethyl-8-ribityllumazine synthase (EC 2.5.1.78);Ontology_term=KEGG_ENZYME:2.5.1.78		none	-	-	0	0	0	0	-2	#REF!	#REF!	#REF!
fig|6666666.192815.peg.207	ID=fig|6666666.192815.peg.207;Name=Transcription termination protein NusB		none	-	-	0	0	0	0	-2	#REF!	#REF!	#REF!
fig|6666666.192815.peg.208	ID=fig|6666666.192815.peg.208;Name=hypothetical protein		none	-	-	0	0	0	0	-2	#REF!	#REF!	#REF!
fig|6666666.192815.peg.209	ID=fig|6666666.192815.peg.209;Name=Peptidyl-prolyl cis-trans isomerase (EC 5.2.1.8);Ontology_term=KEGG_ENZYME:5.2.1.8		none	-	-	0	0	0	0	-2	#REF!	#REF!	#REF!
fig|6666666.192815.peg.21	ID=fig|6666666.192815.peg.21;Name=Ubiquinol--cytochrome c reductase%2C cytochrome B subunit (EC 1.10.2.2);Ontology_term=KEGG_ENZYME:1.10.2.2		none	-	-	0	0	0	0	-2	#REF!	#REF!	#REF!
fig|6666666.192815.peg.210	ID=fig|6666666.192815.peg.210;Name=ATP-dependent protease HslV (EC 3.4.25.-);Ontology_term=KEGG_ENZYME:3.4.25.-		none	-	-	0	0	0	0	-2	#REF!	#REF!	#REF!
fig|6666666.192815.peg.214	ID=fig|6666666.192815.peg.214;Name=LSU ribosomal protein L23p (L23Ae)		none	-	-	0	0	0	0	-2	#REF!	#REF!	#REF!
fig|6666666.192815.peg.216	ID=fig|6666666.192815.peg.216;Name=SSU ribosomal protein S19p (S15e)		possibly mitochondrial	-	-	0	0	0	0	-2	#REF!	#REF!	#REF!
fig|6666666.192815.peg.218	ID=fig|6666666.192815.peg.218;Name=SSU ribosomal protein S3p (S3e)		none	-	-	0	0	0	0	-2	#REF!	#REF!	#REF!
fig|6666666.192815.peg.219	ID=fig|6666666.192815.peg.219;Name=LSU ribosomal protein L16p (L10e)		possibly mitochondrial	-	-	0	0	0	0	-2	#REF!	#REF!	#REF!
fig|6666666.192815.peg.22	ID=fig|6666666.192815.peg.22;Name=hypothetical protein		none	-	-	0	0	0	0	-2	#REF!	#REF!	#REF!
fig|6666666.192815.peg.220	ID=fig|6666666.192815.peg.220;Name=hypothetical protein		none	-	-	0	0	0	0	-2	#REF!	#REF!	#REF!
fig|6666666.192815.peg.221	ID=fig|6666666.192815.peg.221;Name=SSU ribosomal protein S17p (S11e)		none	-	-	0	0	0	0	-2	#REF!	#REF!	#REF!
fig|6666666.192815.peg.224	ID=fig|6666666.192815.peg.224;Name=LSU ribosomal protein L5p (L11e)		none	-	-	0	0	0	0	-2	#REF!	#REF!	#REF!
fig|6666666.192815.peg.226	ID=fig|6666666.192815.peg.226;Name=SSU ribosomal protein S8p (S15Ae)		none	-	-	0	0	0	0	-2	#REF!	#REF!	#REF!
fig|6666666.192815.peg.227	ID=fig|6666666.192815.peg.227;Name=LSU ribosomal protein L6p (L9e)		none	-	-	0	0	0	0	-2	#REF!	#REF!	#REF!
fig|6666666.192815.peg.23	ID=fig|6666666.192815.peg.23;Name=Transcription antitermination protein NusG		none	-	-	0	0	0	0	-2	#REF!	#REF!	#REF!
fig|6666666.192815.peg.231	ID=fig|6666666.192815.peg.231;Name=Preprotein translocase secY subunit (TC 3.A.5.1.1)		none	-	-	0	0	0	0	-2	#REF!	#REF!	#REF!
fig|6666666.192815.peg.232	ID=fig|6666666.192815.peg.232;Name=Adenylate kinase (EC 2.7.4.3);Ontology_term=KEGG_ENZYME:2.7.4.3		mitochondrial	-	-	0	0	0	0	-2	#REF!	#REF!	#REF!
fig|6666666.192815.peg.237	ID=fig|6666666.192815.peg.237;Name=hypothetical protein		none	-	-	0	0	0	0	-2	#REF!	#REF!	#REF!
fig|6666666.192815.peg.238	ID=fig|6666666.192815.peg.238;Name=hypothetical protein		not used	-	-	0	0	0	0	-2	#REF!	#REF!	#REF!
fig|6666666.192815.peg.239	ID=fig|6666666.192815.peg.239;Name=two-component response regulator		none	-	-	0	0	0	0	-2	#REF!	#REF!	#REF!
fig|6666666.192815.peg.24	ID=fig|6666666.192815.peg.24;Name=LSU ribosomal protein L11p (L12e)		none	-	-	0	0	0	0	-2	#REF!	#REF!	#REF!
fig|6666666.192815.peg.240	ID=fig|6666666.192815.peg.240;Name=Sensory box histidine kinase/response regulator		none	-	-	0	0	0	0	-2	#REF!	#REF!	#REF!
fig|6666666.192815.peg.241	ID=fig|6666666.192815.peg.241;Name=Two-component sensor histidine kinase		ER	-	-	0	0	0	0	-2	#REF!	#REF!	#REF!
fig|6666666.192815.peg.244	ID=fig|6666666.192815.peg.244;Name=putative helicase		none	PF02689 6	-	0	0	0	0	-2	#REF!	#REF!	#REF!
fig|6666666.192815.peg.246	ID=fig|6666666.192815.peg.246;Name=hypothetical protein		none	-	-	0	0	0	0	-2	#REF!	#REF!	#REF!
fig|6666666.192815.peg.249	ID=fig|6666666.192815.peg.249;Name=hypothetical protein		none	-	-	0	0	0	0	-2	#REF!	#REF!	#REF!
fig|6666666.192815.peg.250	ID=fig|6666666.192815.peg.250;Name=hypothetical protein		none	-	-	0	0	0	0	-2	#REF!	#REF!	#REF!
fig|6666666.192815.peg.251	ID=fig|6666666.192815.peg.251;Name=halomucin		none	-	-	0	0	0	0	-2	#REF!	#REF!	#REF!
fig|6666666.192815.peg.252	ID=fig|6666666.192815.peg.252;Name=hypothetical protein		none	-	-	0	0	0	0	-2	#REF!	#REF!	#REF!
fig|6666666.192815.peg.253	ID=fig|6666666.192815.peg.253;Name=hypothetical protein		none	-	-	0	0	0	0	-2	#REF!	#REF!	#REF!
fig|6666666.192815.peg.254	ID=fig|6666666.192815.peg.254;Name=IncF plasmid conjugative transfer surface exclusion protein TraT		ER	-	-	0	0	0	0	-2	#REF!	#REF!	#REF!
fig|6666666.192815.peg.255	ID=fig|6666666.192815.peg.255;Name=hypothetical protein		none	-	-	0	0	0	0	-2	#REF!	#REF!	#REF!
fig|6666666.192815.peg.257	ID=fig|6666666.192815.peg.257;Name=hypothetical protein		none	-	-	0	0	0	0	-2	#REF!	#REF!	#REF!
fig|6666666.192815.peg.258	ID=fig|6666666.192815.peg.258;Name=sensor histidine kinase/response regulator/transporter hybrid protein		ER	-	-	0	0	0	0	-2	#REF!	#REF!	#REF!
fig|6666666.192815.peg.260	ID=fig|6666666.192815.peg.260;Name=hypothetical protein		none	-	-	0	0	0	0	-2	#REF!	#REF!	#REF!
fig|6666666.192815.peg.261	ID=fig|6666666.192815.peg.261;Name=2-C-methyl-D-erythritol 2%2C4-cyclodiphosphate synthase (EC 4.6.1.12);Ontology_term=KEGG_ENZYME:4.6.1.12		none	-	-	0	0	0	0	-2	#REF!	#REF!	#REF!
fig|6666666.192815.peg.262	ID=fig|6666666.192815.peg.262;Name=Phosphatidylglycerophosphatase A (EC 3.1.3.27);Ontology_term=KEGG_ENZYME:3.1.3.27		mitochondrial	-	-	0	0	0	0	-2	#REF!	#REF!	#REF!
fig|6666666.192815.peg.263	ID=fig|6666666.192815.peg.263;Name=hypothetical protein		ER	-	-	0	0	0	0	-2	#REF!	#REF!	#REF!
fig|6666666.192815.peg.264	ID=fig|6666666.192815.peg.264;Name=hypothetical protein		none	-	-	0	0	0	0	-2	#REF!	#REF!	#REF!
fig|6666666.192815.peg.265	ID=fig|6666666.192815.peg.265;Name=ABC transporter involved in cytochrome c biogenesis%2C ATPase component CcmA		none	-	-	0	0	0	0	-2	#REF!	#REF!	#REF!
fig|6666666.192815.peg.266	ID=fig|6666666.192815.peg.266;Name=Lipid A export ATP-binding/permease protein MsbA		none	-	-	0	0	0	0	-2	#REF!	#REF!	#REF!
fig|6666666.192815.peg.267	ID=fig|6666666.192815.peg.267;Name=Ribonuclease E (EC 3.1.26.12);Ontology_term=KEGG_ENZYME:3.1.26.12		none	-	YES	0	0	0	0	-2	#REF!	#REF!	#REF!
fig|6666666.192815.peg.268	ID=fig|6666666.192815.peg.268;Name=hypothetical protein		none	-	-	0	0	0	0	-2	#REF!	#REF!	#REF!
fig|6666666.192815.peg.269	ID=fig|6666666.192815.peg.269;Name=Proton/glutamate symport protein @ Sodium/glutamate symport protein		ER	-	-	0	0	0	0	-2	#REF!	#REF!	#REF!
fig|6666666.192815.peg.270	ID=fig|6666666.192815.peg.270;Name=Proton/glutamate symport protein @ Sodium/glutamate symport protein		ER	-	-	0	0	0	0	-2	#REF!	#REF!	#REF!
fig|6666666.192815.peg.271	ID=fig|6666666.192815.peg.271;Name=Protein-export membrane protein SecF (TC 3.A.5.1.1)		possibly ER	-	-	0	0	0	0	-2	#REF!	#REF!	#REF!
fig|6666666.192815.peg.272	ID=fig|6666666.192815.peg.272;Name=Amino acid permease		none	-	-	0	0	0	0	-2	#REF!	#REF!	#REF!
fig|6666666.192815.peg.273	ID=fig|6666666.192815.peg.273;Name=Amino acid permease-associated region		none	-	-	0	0	0	0	-2	#REF!	#REF!	#REF!
fig|6666666.192815.peg.274	ID=fig|6666666.192815.peg.274;Name=tRNA (guanine46-N7-)-methyltransferase (EC 2.1.1.33);Ontology_term=KEGG_ENZYME:2.1.1.33		none	-	-	0	0	0	0	-2	#REF!	#REF!	#REF!
fig|6666666.192815.peg.275	ID=fig|6666666.192815.peg.275;Name=GTPase and tRNA-U34 5-formylation enzyme TrmE		none	-	-	0	0	0	0	-2	#REF!	#REF!	#REF!
fig|6666666.192815.peg.276	ID=fig|6666666.192815.peg.276;Name=tRNA uridine 5-carboxymethylaminomethyl modification enzyme GidA		none	-	-	0	0	0	0	-2	#REF!	#REF!	#REF!
fig|6666666.192815.peg.277	ID=fig|6666666.192815.peg.277;Name=Chromosome (plasmid) partitioning protein ParA		none	-	-	0	0	0	0	-2	#REF!	#REF!	#REF!
fig|6666666.192815.peg.279	ID=fig|6666666.192815.peg.279;Name=MotA/TolQ/ExbB proton channel family protein		none	-	-	0	0	0	0	-2	#REF!	#REF!	#REF!
fig|6666666.192815.peg.280	ID=fig|6666666.192815.peg.280;Name=Biopolymer transport protein ExbD/TolR		none	-	-	0	0	0	0	-2	#REF!	#REF!	#REF!
fig|6666666.192815.peg.281	ID=fig|6666666.192815.peg.281;Name=hypothetical protein		possibly mitochondrial	-	-	0	0	0	0	-2	#REF!	#REF!	#REF!
fig|6666666.192815.peg.282	ID=fig|6666666.192815.peg.282;Name=hypothetical protein		none	-	-	0	0	0	0	-2	#REF!	#REF!	#REF!
fig|6666666.192815.peg.283	ID=fig|6666666.192815.peg.283;Name=hypothetical protein		none	-	-	0	0	0	0	-2	#REF!	#REF!	#REF!
fig|6666666.192815.peg.284	ID=fig|6666666.192815.peg.284;Name=Hydroxyethylthiazole kinase (EC 2.7.1.50);Ontology_term=KEGG_ENZYME:2.7.1.50		none	-	-	0	0	0	0	-2	#REF!	#REF!	#REF!
fig|6666666.192815.peg.285	ID=fig|6666666.192815.peg.285;Name=Thiamin-phosphate pyrophosphorylase (EC 2.5.1.3);Ontology_term=KEGG_ENZYME:2.5.1.3		possibly mitochondrial	-	-	0	0	0	0	-2	#REF!	#REF!	#REF!
fig|6666666.192815.peg.286	ID=fig|6666666.192815.peg.286;Name=Thiamine-monophosphate kinase (EC 2.7.4.16);Ontology_term=KEGG_ENZYME:2.7.4.16		none	-	-	0	0	0	0	-2	#REF!	#REF!	#REF!
fig|6666666.192815.peg.287	ID=fig|6666666.192815.peg.287;Name=Hydroxymethylpyrimidine phosphate kinase ThiD (EC 2.7.4.7);Ontology_term=KEGG_ENZYME:2.7.4.7		none	-	-	0	0	0	0	-2	#REF!	#REF!	#REF!
fig|6666666.192815.peg.288	ID=fig|6666666.192815.peg.288;Name=Thiaminase II (EC 3.5.99.2);Ontology_term=KEGG_ENZYME:3.5.99.2		none	-	-	0	0	0	0	-2	#REF!	#REF!	#REF!
fig|6666666.192815.peg.289	ID=fig|6666666.192815.peg.289;Name=4-hydroxy-tetrahydrodipicolinate reductase (EC 1.17.1.8);Ontology_term=KEGG_ENZYME:1.17.1.8		none	-	-	0	0	0	0	-2	#REF!	#REF!	#REF!
fig|6666666.192815.peg.29	ID=fig|6666666.192815.peg.29;Name=DNA-directed RNA polymerase beta' subunit (EC 2.7.7.6);Ontology_term=KEGG_ENZYME:2.7.7.6		none	-	-	0	0	0	0	-2	#REF!	#REF!	#REF!
fig|6666666.192815.peg.290	ID=fig|6666666.192815.peg.290;Name=4-hydroxy-tetrahydrodipicolinate synthase (EC 4.3.3.7);Ontology_term=KEGG_ENZYME:4.3.3.7		none	-	-	0	0	0	0	-2	#REF!	#REF!	#REF!
fig|6666666.192815.peg.291	ID=fig|6666666.192815.peg.291;Name=Diaminopimelate epimerase (EC 5.1.1.7);Ontology_term=KEGG_ENZYME:5.1.1.7		none	-	-	0	0	0	0	-2	#REF!	#REF!	#REF!
fig|6666666.192815.peg.292	ID=fig|6666666.192815.peg.292;Name=Aspartate aminotransferase (EC 2.6.1.1);Ontology_term=KEGG_ENZYME:2.6.1.1		none	-	YES	0	0	0	0	-2	#REF!	#REF!	#REF!
fig|6666666.192815.peg.293	ID=fig|6666666.192815.peg.293;Name=IncF plasmid conjugative transfer protein TraN		ER	-	-	0	0	0	0	-2	#REF!	#REF!	#REF!
fig|6666666.192815.peg.294	ID=fig|6666666.192815.peg.294;Name=hypothetical protein		ER	-	-	0	0	0	0	-2	#REF!	#REF!	#REF!
fig|6666666.192815.peg.295	ID=fig|6666666.192815.peg.295;Name=hypothetical protein		none	-	-	0	0	0	0	-2	#REF!	#REF!	#REF!
fig|6666666.192815.peg.296	ID=fig|6666666.192815.peg.296;Name=IncF plasmid conjugative transfer pilus assembly protein TraU		ER	-	-	0	0	0	0	-2	#REF!	#REF!	#REF!
fig|6666666.192815.peg.297	ID=fig|6666666.192815.peg.297;Name=TPR repeat-containing protein 05		none	-	-	0	0	0	0	-2	#REF!	#REF!	#REF!
fig|6666666.192815.peg.298	ID=fig|6666666.192815.peg.298;Name=IncF plasmid conjugative transfer pilus assembly protein TraW		none	-	-	0	0	0	0	-2	#REF!	#REF!	#REF!
fig|6666666.192815.peg.299	ID=fig|6666666.192815.peg.299;Name=hypothetical protein		ER	-	-	0	0	0	0	-2	#REF!	#REF!	#REF!
fig|6666666.192815.peg.3	ID=fig|6666666.192815.peg.3;Name=hypothetical protein		none	-	-	0	0	0	0	-2	#REF!	#REF!	#REF!
fig|6666666.192815.peg.30	ID=fig|6666666.192815.peg.30;Name=Membrane protein%2C putative		ER	-	-	0	0	0	0	-2	#REF!	#REF!	#REF!
fig|6666666.192815.peg.300	ID=fig|6666666.192815.peg.300;Name=putative conjugative transfer protein TraC		none	-	-	0	0	0	0	-2	#REF!	#REF!	#REF!
fig|6666666.192815.peg.301	ID=fig|6666666.192815.peg.301;Name=ATP-dependent DNA helicase RecQ		none	-	-	0	0	0	0	-2	#REF!	#REF!	#REF!
fig|6666666.192815.peg.302	ID=fig|6666666.192815.peg.302;Name=Phage DNA invertase		none	-	-	0	0	0	0	-2	#REF!	#REF!	#REF!
fig|6666666.192815.peg.303	ID=fig|6666666.192815.peg.303;Name=DNA-invertase		none	-	-	0	0	0	0	-2	#REF!	#REF!	#REF!
fig|6666666.192815.peg.307	ID=fig|6666666.192815.peg.307;Name=hypothetical protein		none	-	YES	0	0	0	0	-2	#REF!	#REF!	#REF!
fig|6666666.192815.peg.308	ID=fig|6666666.192815.peg.308;Name=AmpG permease		none	-	-	0	0	0	0	-2	#REF!	#REF!	#REF!
fig|6666666.192815.peg.309	ID=fig|6666666.192815.peg.309;Name=2-pyrone-4%2C6-dicarboxylic acid hydrolase%2C putative		none	-	-	0	0	0	0	-2	#REF!	#REF!	#REF!
fig|6666666.192815.peg.31	ID=fig|6666666.192815.peg.31;Name=Recombination protein RecR		none	-	-	0	0	0	0	-2	#REF!	#REF!	#REF!
fig|6666666.192815.peg.310	ID=fig|6666666.192815.peg.310;Name=Integrase /recombinase xerC		none	-	-	0	0	0	0	-2	#REF!	#REF!	#REF!
fig|6666666.192815.peg.311	ID=fig|6666666.192815.peg.311;Name=RNA polymerase sigma factor RpoD		none	-	-	0	0	0	0	-2	#REF!	#REF!	#REF!
fig|6666666.192815.peg.315	ID=fig|6666666.192815.peg.315;Name=CDP-diacylglycerol--glycerol-3-phosphate 3-phosphatidyltransferase (EC 2.7.8.5);Ontology_term=KEGG_ENZYME:2.7.8.5		ER	-	-	0	0	0	0	-2	#REF!	#REF!	#REF!
fig|6666666.192815.peg.316	ID=fig|6666666.192815.peg.316;Name=hypothetical protein		not used	-	-	0	0	0	0	-2	#REF!	#REF!	#REF!
fig|6666666.192815.peg.317	ID=fig|6666666.192815.peg.317;Name=hypothetical protein		not used	-	-	0	0	0	0	-2	#REF!	#REF!	#REF!
fig|6666666.192815.peg.318	ID=fig|6666666.192815.peg.318;Name=hypothetical protein		not used	-	-	0	0	0	0	-2	#REF!	#REF!	#REF!
fig|6666666.192815.peg.319	ID=fig|6666666.192815.peg.319;Name=hypothetical protein		none	-	-	0	0	0	0	-2	#REF!	#REF!	#REF!
fig|6666666.192815.peg.32	ID=fig|6666666.192815.peg.32;Name=FolM Alternative dihydrofolate reductase 1		none	-	-	0	0	0	0	-2	#REF!	#REF!	#REF!
fig|6666666.192815.peg.320	ID=fig|6666666.192815.peg.320;Name=328aa long hypothetical protein		none	-	-	0	0	0	0	-2	#REF!	#REF!	#REF!
fig|6666666.192815.peg.321	ID=fig|6666666.192815.peg.321;Name=hypothetical protein		none	-	-	0	0	0	0	-2	#REF!	#REF!	#REF!
fig|6666666.192815.peg.324	ID=fig|6666666.192815.peg.324;Name=hypothetical protein		none	-	-	0	0	0	0	-2	#REF!	#REF!	#REF!
fig|6666666.192815.peg.328	ID=fig|6666666.192815.peg.328;Name=filamentation induced by cAMP protein Fic		possibly mitochondrial	-	-	0	0	0	0	-2	#REF!	#REF!	#REF!
fig|6666666.192815.peg.329	ID=fig|6666666.192815.peg.329;Name=hypothetical protein		not used	-	-	0	0	0	0	-2	#REF!	#REF!	#REF!
fig|6666666.192815.peg.33	ID=fig|6666666.192815.peg.33;Name=Glutathione-regulated potassium-efflux system protein KefB		ER	-	-	0	0	0	0	-2	#REF!	#REF!	#REF!
fig|6666666.192815.peg.330	ID=fig|6666666.192815.peg.330;Name=hypothetical protein		none	-	-	0	0	0	0	-2	#REF!	#REF!	#REF!
fig|6666666.192815.peg.331	ID=fig|6666666.192815.peg.331;Name=Cold shock protein CspA		none	-	-	0	0	0	0	-2	#REF!	#REF!	#REF!
fig|6666666.192815.peg.332	ID=fig|6666666.192815.peg.332;Name=hypothetical protein		possibly mitochondrial	-	-	0	0	0	0	-2	#REF!	#REF!	#REF!
fig|6666666.192815.peg.333	ID=fig|6666666.192815.peg.333;Name=Pantothenate kinase type III%2C CoaX-like (EC 2.7.1.33);Ontology_term=KEGG_ENZYME:2.7.1.33		none	-	-	0	0	0	0	-2	#REF!	#REF!	#REF!
fig|6666666.192815.peg.334	ID=fig|6666666.192815.peg.334;Name=hypothetical protein		none	-	-	0	0	0	0	-2	#REF!	#REF!	#REF!
fig|6666666.192815.peg.336	ID=fig|6666666.192815.peg.336;Name=SAM-dependent methyltransferase%2C BioC-like		none	-	-	0	0	0	0	-2	#REF!	#REF!	#REF!
fig|6666666.192815.peg.337	ID=fig|6666666.192815.peg.337;Name=hypothetical protein		none	-	-	0	0	0	0	-2	#REF!	#REF!	#REF!
fig|6666666.192815.peg.338	ID=fig|6666666.192815.peg.338;Name=hypothetical protein		ER	-	-	0	0	0	0	-2	#REF!	#REF!	#REF!
fig|6666666.192815.peg.339	ID=fig|6666666.192815.peg.339;Name=NADPH:quinone oxidoreductase		possibly mitochondrial	-	-	0	0	0	0	-2	#REF!	#REF!	#REF!
fig|6666666.192815.peg.34	ID=fig|6666666.192815.peg.34;Name=Na+/H+ antiporter NhaA type		none	-	-	0	0	0	0	-2	#REF!	#REF!	#REF!
fig|6666666.192815.peg.340	ID=fig|6666666.192815.peg.340;Name=hypothetical protein		possibly ER	-	-	0	0	0	0	-2	#REF!	#REF!	#REF!
fig|6666666.192815.peg.341	ID=fig|6666666.192815.peg.341;Name=Cytochrome c heme lyase subunit CcmF		ER	-	-	0	0	0	0	-2	#REF!	#REF!	#REF!
fig|6666666.192815.peg.342	ID=fig|6666666.192815.peg.342;Name=hypothetical protein		none	-	-	0	0	0	0	-2	#REF!	#REF!	#REF!
fig|6666666.192815.peg.343	ID=fig|6666666.192815.peg.343;Name=membrane protein%2C putative transporter		none	-	-	0	0	0	0	-2	#REF!	#REF!	#REF!
fig|6666666.192815.peg.344	ID=fig|6666666.192815.peg.344;Name=hypothetical protein		none	-	-	0	0	0	0	-2	#REF!	#REF!	#REF!
fig|6666666.192815.peg.345	ID=fig|6666666.192815.peg.345;Name=Nitrogen regulation protein ntrY (EC 2.7.3.-);Ontology_term=KEGG_ENZYME:2.7.3.-		mitochondrial	-	-	0	0	0	0	-2	#REF!	#REF!	#REF!
fig|6666666.192815.peg.346	ID=fig|6666666.192815.peg.346;Name=Protein-export membrane protein SecD (TC 3.A.5.1.1)		ER	-	-	0	0	0	0	-2	#REF!	#REF!	#REF!
fig|6666666.192815.peg.347	ID=fig|6666666.192815.peg.347;Name=N-acetylglucosamine-1-phosphate uridyltransferase (EC 2.7.7.23) / Glucosamine-1-phosphate N-acetyltransferase (EC 2.3.1.157);Ontology_term=KEGG_ENZYME:2.7.7.23,KEGG_ENZYME:2.3.1.157		none	-	-	0	0	0	0	-2	#REF!	#REF!	#REF!
fig|6666666.192815.peg.348	ID=fig|6666666.192815.peg.348;Name=Sulfatase family protein		ER	-	-	0	0	0	0	-2	#REF!	#REF!	#REF!
fig|6666666.192815.peg.349	ID=fig|6666666.192815.peg.349;Name=hypothetical protein		possibly mitochondrial	-	-	0	0	0	0	-2	#REF!	#REF!	#REF!
fig|6666666.192815.peg.35	ID=fig|6666666.192815.peg.35;Name=Lipoprotein releasing system transmembrane protein LolC		possibly mitochondrial	-	-	0	0	0	0	-2	#REF!	#REF!	#REF!
fig|6666666.192815.peg.350	ID=fig|6666666.192815.peg.350;Name=2-octaprenyl-3-methyl-6-methoxy-1%2C4-benzoquinol hydroxylase (EC 1.14.13.-);Ontology_term=KEGG_ENZYME:1.14.13.-		none	-	-	0	0	0	0	-2	#REF!	#REF!	#REF!
fig|6666666.192815.peg.351	ID=fig|6666666.192815.peg.351;Name=Periplasmic thiol:disulfide oxidoreductase DsbB%2C required for DsbA reoxidation		possibly ER	-	-	0	0	0	0	-2	#REF!	#REF!	#REF!
fig|6666666.192815.peg.352	ID=fig|6666666.192815.peg.352;Name=Type cbb3 cytochrome oxidase biogenesis protein CcoG%2C involved in Cu oxidation		none	-	-	0	0	0	0	-2	#REF!	#REF!	#REF!
fig|6666666.192815.peg.354	ID=fig|6666666.192815.peg.354;Name=Translation initiation factor 1		none	-	-	0	0	0	0	-2	#REF!	#REF!	#REF!
fig|6666666.192815.peg.355	ID=fig|6666666.192815.peg.355;Name=Septum formation protein Maf		none	-	-	0	0	0	0	-2	#REF!	#REF!	#REF!
fig|6666666.192815.peg.356	ID=fig|6666666.192815.peg.356;Name=hypothetical protein		none	-	-	0	0	0	0	-2	#REF!	#REF!	#REF!
fig|6666666.192815.peg.357	ID=fig|6666666.192815.peg.357;Name=hypothetical protein		none	-	-	0	0	0	0	-2	#REF!	#REF!	#REF!
fig|6666666.192815.peg.359	ID=fig|6666666.192815.peg.359;Name=SSU ribosomal protein S15p (S13e)		none	-	-	0	0	0	0	-2	#REF!	#REF!	#REF!
fig|6666666.192815.peg.36	ID=fig|6666666.192815.peg.36;Name=Tyrosyl-tRNA synthetase (EC 6.1.1.1);Ontology_term=KEGG_ENZYME:6.1.1.1		none	-	-	0	0	0	0	-2	#REF!	#REF!	#REF!
fig|6666666.192815.peg.362	ID=fig|6666666.192815.peg.362;Name=GTP cyclohydrolase II (EC 3.5.4.25);Ontology_term=KEGG_ENZYME:3.5.4.25		none	-	-	0	0	0	0	-2	#REF!	#REF!	#REF!
fig|6666666.192815.peg.363	ID=fig|6666666.192815.peg.363;Name=hypothetical protein		not used	-	-	0	0	0	0	-2	#REF!	#REF!	#REF!
fig|6666666.192815.peg.364	ID=fig|6666666.192815.peg.364;Name=Thiol:disulfide oxidoreductase TlpA		ER	-	-	0	0	0	0	-2	#REF!	#REF!	#REF!
fig|6666666.192815.peg.365	ID=fig|6666666.192815.peg.365;Name=Deoxyuridine 5'-triphosphate nucleotidohydrolase (EC 3.6.1.23);Ontology_term=KEGG_ENZYME:3.6.1.23		none	-	-	0	0	0	0	-2	#REF!	#REF!	#REF!
fig|6666666.192815.peg.366	ID=fig|6666666.192815.peg.366;Name=Queuosine Biosynthesis QueE Radical SAM		none	-	-	0	0	0	0	-2	#REF!	#REF!	#REF!
fig|6666666.192815.peg.367	ID=fig|6666666.192815.peg.367;Name=hypothetical protein		possibly ER	-	-	0	0	0	0	-2	#REF!	#REF!	#REF!
fig|6666666.192815.peg.368	ID=fig|6666666.192815.peg.368;Name=Ribosome recycling factor		none	-	-	0	0	0	0	-2	#REF!	#REF!	#REF!
fig|6666666.192815.peg.37	ID=fig|6666666.192815.peg.37;Name=hypothetical protein		ER	-	-	0	0	0	0	-2	#REF!	#REF!	#REF!
fig|6666666.192815.peg.370	ID=fig|6666666.192815.peg.370;Name=Translation elongation factor Ts		none	-	-	0	0	0	0	-2	#REF!	#REF!	#REF!
fig|6666666.192815.peg.372	ID=fig|6666666.192815.peg.372;Name=hypothetical protein		none	-	YES	0	0	0	0	-2	#REF!	#REF!	#REF!
fig|6666666.192815.peg.373	ID=fig|6666666.192815.peg.373;Name=Tyrosine recombinase XerD		none	-	-	0	0	0	0	-2	#REF!	#REF!	#REF!
fig|6666666.192815.peg.375	ID=fig|6666666.192815.peg.375;Name=carbonic anhydrase%2C family 3		possibly mitochondrial	-	-	0	0	0	0	-2	#REF!	#REF!	#REF!
fig|6666666.192815.peg.376	ID=fig|6666666.192815.peg.376;Name=Patatin-like protein		possibly mitochondrial	-	YES	0	0	0	0	-2	#REF!	#REF!	#REF!
fig|6666666.192815.peg.377	ID=fig|6666666.192815.peg.377;Name=Patatin-like protein		possibly mitochondrial	-	YES	0	0	0	0	-2	#REF!	#REF!	#REF!
fig|6666666.192815.peg.378	ID=fig|6666666.192815.peg.378;Name=Serine/threonine sodium symporter		possibly ER	-	-	0	0	0	0	-2	#REF!	#REF!	#REF!
fig|6666666.192815.peg.379	ID=fig|6666666.192815.peg.379;Name=hypothetical protein		none	-	-	0	0	0	0	-2	#REF!	#REF!	#REF!
fig|6666666.192815.peg.38	ID=fig|6666666.192815.peg.38;Name=Outer membrane lipoprotein		none	-	-	0	0	0	0	-2	#REF!	#REF!	#REF!
fig|6666666.192815.peg.380	ID=fig|6666666.192815.peg.380;Name=hypothetical protein		none	-	-	0	0	0	0	-2	#REF!	#REF!	#REF!
fig|6666666.192815.peg.381	ID=fig|6666666.192815.peg.381;Name=hypothetical protein		not used	-	-	0	0	0	0	-2	#REF!	#REF!	#REF!
fig|6666666.192815.peg.382	ID=fig|6666666.192815.peg.382;Name=Threonyl-tRNA synthetase (EC 6.1.1.3);Ontology_term=KEGG_ENZYME:6.1.1.3		none	-	-	0	0	0	0	-2	#REF!	#REF!	#REF!
fig|6666666.192815.peg.383	ID=fig|6666666.192815.peg.383;Name=Translation initiation factor 3		none	-	YES	0	0	0	0	-2	#REF!	#REF!	#REF!
fig|6666666.192815.peg.385	ID=fig|6666666.192815.peg.385;Name=Hypothetical protein YggS%2C proline synthase co-transcribed bacterial homolog PROSC		none	-	-	0	0	0	0	-2	#REF!	#REF!	#REF!
fig|6666666.192815.peg.386	ID=fig|6666666.192815.peg.386;Name=Lysyl-tRNA synthetase (class I) (EC 6.1.1.6);Ontology_term=KEGG_ENZYME:6.1.1.6		none	-	-	0	0	0	0	-2	#REF!	#REF!	#REF!
fig|6666666.192815.peg.388	ID=fig|6666666.192815.peg.388;Name=hypothetical protein		none	-	-	0	0	0	0	-2	#REF!	#REF!	#REF!
fig|6666666.192815.peg.389	ID=fig|6666666.192815.peg.389;Name=Phospholipase/carboxylesterase family protein (EC 3.1.-.-);Ontology_term=KEGG_ENZYME:3.1.-.-		none	-	-	0	0	0	0	-2	#REF!	#REF!	#REF!
fig|6666666.192815.peg.39	ID=fig|6666666.192815.peg.39;Name=hypothetical protein		none	-	-	0	0	0	0	-2	#REF!	#REF!	#REF!
fig|6666666.192815.peg.390	ID=fig|6666666.192815.peg.390;Name=Cell division protein FtsW		possibly ER	-	-	0	0	0	0	-2	#REF!	#REF!	#REF!
fig|6666666.192815.peg.391	ID=fig|6666666.192815.peg.391;Name=L-Proline/Glycine betaine transporter ProP		none	PF13328 7	-	0	0	0	0	-2	#REF!	#REF!	#REF!
fig|6666666.192815.peg.392	ID=fig|6666666.192815.peg.392;Name=Transcription-repair coupling factor		none	-	-	0	0	0	0	-2	#REF!	#REF!	#REF!
fig|6666666.192815.peg.393	ID=fig|6666666.192815.peg.393;Name=hypothetical protein		none	-	-	0	0	0	0	-2	#REF!	#REF!	#REF!
fig|6666666.192815.peg.394	ID=fig|6666666.192815.peg.394;Name=Biotin operon repressor / Biotin-protein ligase (EC 6.3.4.15);Ontology_term=KEGG_ENZYME:6.3.4.15		none	-	-	0	0	0	0	-2	#REF!	#REF!	#REF!
fig|6666666.192815.peg.396	ID=fig|6666666.192815.peg.396;Name=Glutamate decarboxylase (EC 4.1.1.15);Ontology_term=KEGG_ENZYME:4.1.1.15		none	-	-	0	0	0	0	-2	#REF!	#REF!	#REF!
fig|6666666.192815.peg.397	ID=fig|6666666.192815.peg.397;Name=Isoleucyl-tRNA synthetase (EC 6.1.1.5);Ontology_term=KEGG_ENZYME:6.1.1.5		none	-	-	0	0	0	0	-2	#REF!	#REF!	#REF!
fig|6666666.192815.peg.398	ID=fig|6666666.192815.peg.398;Name=2-oxoglutarate/malate translocator		ER	-	-	0	0	0	0	-2	#REF!	#REF!	#REF!
fig|6666666.192815.peg.399	ID=fig|6666666.192815.peg.399;Name=Glycyl-tRNA synthetase beta chain (EC 6.1.1.14);Ontology_term=KEGG_ENZYME:6.1.1.14		none	-	-	0	0	0	0	-2	#REF!	#REF!	#REF!
fig|6666666.192815.peg.4	ID=fig|6666666.192815.peg.4;Name=UDP-N-acetylenolpyruvoylglucosamine reductase (EC 1.1.1.158);Ontology_term=KEGG_ENZYME:1.1.1.158		none	-	-	0	0	0	0	-2	#REF!	#REF!	#REF!
fig|6666666.192815.peg.40	ID=fig|6666666.192815.peg.40;Name=Mannose-1-phosphate guanylyltransferase (GDP) (EC 2.7.7.22);Ontology_term=KEGG_ENZYME:2.7.7.22		none	-	-	0	0	0	0	-2	#REF!	#REF!	#REF!
fig|6666666.192815.peg.400	ID=fig|6666666.192815.peg.400;Name=Dihydropteroate synthase (EC 2.5.1.15);Ontology_term=KEGG_ENZYME:2.5.1.15		none	-	-	0	0	0	0	-2	#REF!	#REF!	#REF!
fig|6666666.192815.peg.401	ID=fig|6666666.192815.peg.401;Name=Putative oligoketide cyclase/dehydratase or lipid transport protein YfjG		none	-	-	0	0	0	0	-2	#REF!	#REF!	#REF!
fig|6666666.192815.peg.402	ID=fig|6666666.192815.peg.402;Name=hypothetical protein		ER	-	-	0	0	0	0	-2	#REF!	#REF!	#REF!
fig|6666666.192815.peg.403	ID=fig|6666666.192815.peg.403;Name=Glutamine transport ATP-binding protein GlnQ (TC 3.A.1.3.2)		none	-	-	0	0	0	0	-2	#REF!	#REF!	#REF!
fig|6666666.192815.peg.404	ID=fig|6666666.192815.peg.404;Name=amino acid ABC transporter%2C permease protein		none	-	-	0	0	0	0	-2	#REF!	#REF!	#REF!
fig|6666666.192815.peg.405	ID=fig|6666666.192815.peg.405;Name=hypothetical protein		ER	-	-	0	0	0	0	-2	#REF!	#REF!	#REF!
fig|6666666.192815.peg.407	ID=fig|6666666.192815.peg.407;Name=Dephospho-CoA kinase (EC 2.7.1.24);Ontology_term=KEGG_ENZYME:2.7.1.24		possibly mitochondrial	-	-	0	0	0	0	-2	#REF!	#REF!	#REF!
fig|6666666.192815.peg.408	ID=fig|6666666.192815.peg.408;Name=hypothetical protein		ER	-	YES	0	0	0	0	-2	#REF!	#REF!	#REF!
fig|6666666.192815.peg.41	ID=fig|6666666.192815.peg.41;Name=Kumamolysin		none	-	-	0	0	0	0	-2	#REF!	#REF!	#REF!
fig|6666666.192815.peg.410	ID=fig|6666666.192815.peg.410;Name=Flagellar basal-body rod protein FlgF		none	-	-	0	0	0	0	-2	#REF!	#REF!	#REF!
fig|6666666.192815.peg.413	ID=fig|6666666.192815.peg.413;Name=Flagellar L-ring protein FlgH		possibly ER	-	-	0	0	0	0	-2	#REF!	#REF!	#REF!
fig|6666666.192815.peg.414	ID=fig|6666666.192815.peg.414;Name=D-alanyl-D-alanine carboxypeptidase (EC 3.4.16.4);Ontology_term=KEGG_ENZYME:3.4.16.4		possibly mitochondrial	-	YES	0	0	0	0	-2	#REF!	#REF!	#REF!
fig|6666666.192815.peg.415	ID=fig|6666666.192815.peg.415;Name=hypothetical protein		none	-	-	0	0	0	0	-2	#REF!	#REF!	#REF!
fig|6666666.192815.peg.416	ID=fig|6666666.192815.peg.416;Name=Ribosomal RNA small subunit methyltransferase E (EC 2.1.1.-);Ontology_term=KEGG_ENZYME:2.1.1.-		possibly mitochondrial	-	YES	0	0	0	0	-2	#REF!	#REF!	#REF!
fig|6666666.192815.peg.417	ID=fig|6666666.192815.peg.417;Name=Glutamate--cysteine ligase (EC 6.3.2.2)%2C divergent%2C of Alpha- and Beta-proteobacteria type;Ontology_term=KEGG_ENZYME:6.3.2.2		none	-	-	0	0	0	0	-2	#REF!	#REF!	#REF!
fig|6666666.192815.peg.418	ID=fig|6666666.192815.peg.418;Name=COG1496: Uncharacterized conserved protein		none	-	-	0	0	0	0	-2	#REF!	#REF!	#REF!
fig|6666666.192815.peg.42	ID=fig|6666666.192815.peg.42;Name=hypothetical protein		possibly mitochondrial	-	-	0	0	0	0	-2	#REF!	#REF!	#REF!
fig|6666666.192815.peg.420	ID=fig|6666666.192815.peg.420;Name=tRNA nucleotidyltransferase (EC 2.7.7.21) (EC 2.7.7.25);Ontology_term=KEGG_ENZYME:2.7.7.21,KEGG_ENZYME:2.7.7.25		none	-	-	0	0	0	0	-2	#REF!	#REF!	#REF!
fig|6666666.192815.peg.421	ID=fig|6666666.192815.peg.421;Name=drug resistance transporter%2C Bcr/CflA family protein		ER	-	-	0	0	0	0	-2	#REF!	#REF!	#REF!
fig|6666666.192815.peg.422	ID=fig|6666666.192815.peg.422;Name=SSU ribosomal protein S9p (S16e)		none	-	-	0	0	0	0	-2	#REF!	#REF!	#REF!
fig|6666666.192815.peg.423	ID=fig|6666666.192815.peg.423;Name=LSU ribosomal protein L13p (L13Ae)		possibly mitochondrial	-	-	0	0	0	0	-2	#REF!	#REF!	#REF!
fig|6666666.192815.peg.424	ID=fig|6666666.192815.peg.424;Name=hypothetical protein		ER	-	-	0	0	0	0	-2	#REF!	#REF!	#REF!
fig|6666666.192815.peg.425	ID=fig|6666666.192815.peg.425;Name=membrane protein%2C putative		none	-	-	0	0	0	0	-2	#REF!	#REF!	#REF!
fig|6666666.192815.peg.426	ID=fig|6666666.192815.peg.426;Name=Arginyl-tRNA synthetase (EC 6.1.1.19);Ontology_term=KEGG_ENZYME:6.1.1.19		none	-	-	0	0	0	0	-2	#REF!	#REF!	#REF!
fig|6666666.192815.peg.427	ID=fig|6666666.192815.peg.427;Name=Acetyl-coenzyme A carboxyl transferase alpha chain (EC 6.4.1.2) / Acetyl-coenzyme A carboxyl transferase beta chain (EC 6.4.1.2)%3B Propionyl-CoA carboxylase beta chain (EC 6.4.1.3);Ontology_term=KEGG_ENZYME:6.4.1.2,KEGG_ENZYME:6.4.1.2,KEGG_ENZYME:6.4.1.3		none	-	YES	0	0	0	0	-2	#REF!	#REF!	#REF!
fig|6666666.192815.peg.428	ID=fig|6666666.192815.peg.428;Name=DNA repair protein RadC		none	-	-	0	0	0	0	-2	#REF!	#REF!	#REF!
fig|6666666.192815.peg.429	ID=fig|6666666.192815.peg.429;Name=Peptidyl-tRNA hydrolase (EC 3.1.1.29);Ontology_term=KEGG_ENZYME:3.1.1.29		possibly mitochondrial	-	-	0	0	0	0	-2	#REF!	#REF!	#REF!
fig|6666666.192815.peg.43	ID=fig|6666666.192815.peg.43;Name=Beta-hexosaminidase (EC 3.2.1.52);Ontology_term=KEGG_ENZYME:3.2.1.52		none	-	-	0	0	0	0	-2	#REF!	#REF!	#REF!
fig|6666666.192815.peg.430	ID=fig|6666666.192815.peg.430;Name=Extracellular ligand-binding receptor		ER	-	YES	0	0	0	0	-2	#REF!	#REF!	#REF!
fig|6666666.192815.peg.431	ID=fig|6666666.192815.peg.431;Name=Pyridoxine biosynthesis glutamine amidotransferase%2C synthase subunit (EC 2.4.2.-);Ontology_term=KEGG_ENZYME:2.4.2.-		none	-	-	0	0	0	0	-2	#REF!	#REF!	#REF!
fig|6666666.192815.peg.432	ID=fig|6666666.192815.peg.432;Name=Pyridoxine biosynthesis glutamine amidotransferase%2C glutaminase subunit (EC 2.4.2.-);Ontology_term=KEGG_ENZYME:2.4.2.-		none	-	-	0	0	0	0	-2	#REF!	#REF!	#REF!
fig|6666666.192815.peg.434	ID=fig|6666666.192815.peg.434;Name=phytol kinase		ER	-	-	0	0	0	0	-2	#REF!	#REF!	#REF!
fig|6666666.192815.peg.435	ID=fig|6666666.192815.peg.435;Name=hypothetical protein		none	-	-	0	0	0	0	-2	#REF!	#REF!	#REF!
fig|6666666.192815.peg.436	ID=fig|6666666.192815.peg.436;Name=RND multidrug efflux transporter%3B Acriflavin resistance protein		none	-	-	0	0	0	0	-2	#REF!	#REF!	#REF!
fig|6666666.192815.peg.437	ID=fig|6666666.192815.peg.437;Name=2-octaprenyl-3-methyl-6-methoxy-1%2C4-benzoquinol hydroxylase (EC 1.14.13.-);Ontology_term=KEGG_ENZYME:1.14.13.-		none	-	-	0	0	0	0	-2	#REF!	#REF!	#REF!
fig|6666666.192815.peg.438	ID=fig|6666666.192815.peg.438;Name=Cell division protein BolA		none	-	-	0	0	0	0	-2	#REF!	#REF!	#REF!
fig|6666666.192815.peg.439	ID=fig|6666666.192815.peg.439;Name=Phosphomannomutase (EC 5.4.2.8);Ontology_term=KEGG_ENZYME:5.4.2.8		none	-	-	0	0	0	0	-2	#REF!	#REF!	#REF!
fig|6666666.192815.peg.44	ID=fig|6666666.192815.peg.44;Name=NADH-ubiquinone oxidoreductase chain E (EC 1.6.5.3);Ontology_term=KEGG_ENZYME:1.6.5.3		none	-	-	0	0	0	0	-2	#REF!	#REF!	#REF!
fig|6666666.192815.peg.440	ID=fig|6666666.192815.peg.440;Name=UDP-N-acetylglucosamine 1-carboxyvinyltransferase (EC 2.5.1.7);Ontology_term=KEGG_ENZYME:2.5.1.7		none	-	-	0	0	0	0	-2	#REF!	#REF!	#REF!
fig|6666666.192815.peg.441	ID=fig|6666666.192815.peg.441;Name=FIG061771: ATP-dependent nuclease subunit A		none	-	-	0	0	0	0	-2	#REF!	#REF!	#REF!
fig|6666666.192815.peg.442	ID=fig|6666666.192815.peg.442;Name=NAD-dependent glyceraldehyde-3-phosphate dehydrogenase (EC 1.2.1.12);Ontology_term=KEGG_ENZYME:1.2.1.12		possibly mitochondrial	-	-	0	0	0	0	-2	#REF!	#REF!	#REF!
fig|6666666.192815.peg.443	ID=fig|6666666.192815.peg.443;Name=Phosphoglycerate kinase (EC 2.7.2.3);Ontology_term=KEGG_ENZYME:2.7.2.3		none	-	-	0	0	0	0	-2	#REF!	#REF!	#REF!
fig|6666666.192815.peg.444	ID=fig|6666666.192815.peg.444;Name=Queuosine Biosynthesis QueC ATPase		none	-	-	0	0	0	0	-2	#REF!	#REF!	#REF!
fig|6666666.192815.peg.445	ID=fig|6666666.192815.peg.445;Name=NADPH dependent preQ0 reductase (EC 1.7.1.13);Ontology_term=KEGG_ENZYME:1.7.1.13		none	-	-	0	0	0	0	-2	#REF!	#REF!	#REF!
fig|6666666.192815.peg.446	ID=fig|6666666.192815.peg.446;Name=Predicted endonuclease distantly related to archaeal Holliday junction resolvase		none	-	YES	0	0	0	0	-2	#REF!	#REF!	#REF!
fig|6666666.192815.peg.447	ID=fig|6666666.192815.peg.447;Name=UDP-N-acetylmuramoylalanine--D-glutamate ligase (EC 6.3.2.9);Ontology_term=KEGG_ENZYME:6.3.2.9		none	-	-	0	0	0	0	-2	#REF!	#REF!	#REF!
fig|6666666.192815.peg.448	ID=fig|6666666.192815.peg.448;Name=hypothetical protein		none	-	YES	0	0	0	0	-2	#REF!	#REF!	#REF!
fig|6666666.192815.peg.449	ID=fig|6666666.192815.peg.449;Name=L-Proline/Glycine betaine transporter ProP		none	-	-	0	0	0	0	-2	#REF!	#REF!	#REF!
fig|6666666.192815.peg.45	ID=fig|6666666.192815.peg.45;Name=NADH-ubiquinone oxidoreductase chain D (EC 1.6.5.3);Ontology_term=KEGG_ENZYME:1.6.5.3		none	-	-	0	0	0	0	-2	#REF!	#REF!	#REF!
fig|6666666.192815.peg.450	ID=fig|6666666.192815.peg.450;Name=hypothetical protein		none	-	-	0	0	0	0	-2	#REF!	#REF!	#REF!
fig|6666666.192815.peg.451	ID=fig|6666666.192815.peg.451;Name=L-Proline/Glycine betaine transporter ProP		none	-	-	0	0	0	0	-2	#REF!	#REF!	#REF!
fig|6666666.192815.peg.452	ID=fig|6666666.192815.peg.452;Name=hypothetical protein		none	-	-	0	0	0	0	-2	#REF!	#REF!	#REF!
fig|6666666.192815.peg.453	ID=fig|6666666.192815.peg.453;Name=DNA internalization-related competence protein ComEC/Rec2		ER	-	-	0	0	0	0	-2	#REF!	#REF!	#REF!
fig|6666666.192815.peg.454	ID=fig|6666666.192815.peg.454;Name=SSU ribosomal protein S16p		possibly mitochondrial	-	-	0	0	0	0	-2	#REF!	#REF!	#REF!
fig|6666666.192815.peg.455	ID=fig|6666666.192815.peg.455;Name=tRNA (Guanine37-N1) -methyltransferase (EC 2.1.1.31);Ontology_term=KEGG_ENZYME:2.1.1.31		ER	-	-	0	0	0	0	-2	#REF!	#REF!	#REF!
fig|6666666.192815.peg.457	ID=fig|6666666.192815.peg.457;Name=hypothetical protein		none	-	-	0	0	0	0	-2	#REF!	#REF!	#REF!
fig|6666666.192815.peg.458	ID=fig|6666666.192815.peg.458;Name=hypothetical protein		possibly mitochondrial	-	-	0	0	0	0	-2	#REF!	#REF!	#REF!
fig|6666666.192815.peg.459	ID=fig|6666666.192815.peg.459;Name=Metal-dependent hydrolase YbeY%2C involved in rRNA and/or ribosome maturation and assembly		none	-	-	0	0	0	0	-2	#REF!	#REF!	#REF!
fig|6666666.192815.peg.46	ID=fig|6666666.192815.peg.46;Name=Ferrous iron transport protein B		none	-	-	0	0	0	0	-2	#REF!	#REF!	#REF!
fig|6666666.192815.peg.460	ID=fig|6666666.192815.peg.460;Name=Bll0523 protein		possibly mitochondrial	-	-	0	0	0	0	-2	#REF!	#REF!	#REF!
fig|6666666.192815.peg.461	ID=fig|6666666.192815.peg.461;Name=Cytochrome c-type biogenesis protein CcmE%2C heme chaperone		none	-	-	0	0	0	0	-2	#REF!	#REF!	#REF!
fig|6666666.192815.peg.462	ID=fig|6666666.192815.peg.462;Name=hypothetical protein		not used	-	-	0	0	0	0	-2	#REF!	#REF!	#REF!
fig|6666666.192815.peg.463	ID=fig|6666666.192815.peg.463;Name=DNA-directed RNA polymerase omega subunit (EC 2.7.7.6);Ontology_term=KEGG_ENZYME:2.7.7.6		none	-	-	0	0	0	0	-2	#REF!	#REF!	#REF!
fig|6666666.192815.peg.465	ID=fig|6666666.192815.peg.465;Name=SSU ribosomal protein S18p @ SSU ribosomal protein S18p%2C zinc-independent		none	-	-	0	0	0	0	-2	#REF!	#REF!	#REF!
fig|6666666.192815.peg.467	ID=fig|6666666.192815.peg.467;Name=Ubiquinone biosynthesis monooxygenase UbiB		ER	-	-	0	0	0	0	-2	#REF!	#REF!	#REF!
fig|6666666.192815.peg.468	ID=fig|6666666.192815.peg.468;Name=ubiquinol cytochrome C oxidoreductase%2C cytochrome C1 subunit		ER	-	-	0	0	0	0	-2	#REF!	#REF!	#REF!
fig|6666666.192815.peg.469	ID=fig|6666666.192815.peg.469;Name=hypothetical protein		none	-	-	0	0	0	0	-2	#REF!	#REF!	#REF!
fig|6666666.192815.peg.47	ID=fig|6666666.192815.peg.47;Name=hypothetical protein		none	-	-	0	0	0	0	-2	#REF!	#REF!	#REF!
fig|6666666.192815.peg.470	ID=fig|6666666.192815.peg.470;Name=hypothetical protein		none	-	-	0	0	0	0	-2	#REF!	#REF!	#REF!
fig|6666666.192815.peg.471	ID=fig|6666666.192815.peg.471;Name=Metal-dependent hydrolases of the beta-lactamase superfamily I%3B PhnP protein		none	-	-	0	0	0	0	-2	#REF!	#REF!	#REF!
fig|6666666.192815.peg.472	ID=fig|6666666.192815.peg.472;Name=Putative deoxyribonuclease YcfH		none	-	-	0	0	0	0	-2	#REF!	#REF!	#REF!
fig|6666666.192815.peg.474	ID=fig|6666666.192815.peg.474;Name=hypothetical protein		none	-	-	0	0	0	0	-2	#REF!	#REF!	#REF!
fig|6666666.192815.peg.475	ID=fig|6666666.192815.peg.475;Name=hypothetical protein		none	-	-	0	0	0	0	-2	#REF!	#REF!	#REF!
fig|6666666.192815.peg.476	ID=fig|6666666.192815.peg.476;Name=Uridine kinase (EC 2.7.1.48) [C1];Ontology_term=KEGG_ENZYME:2.7.1.48		none	-	-	0	0	0	0	-2	#REF!	#REF!	#REF!
fig|6666666.192815.peg.477	ID=fig|6666666.192815.peg.477;Name=hypothetical protein		none	-	-	0	0	0	0	-2	#REF!	#REF!	#REF!
fig|6666666.192815.peg.478	ID=fig|6666666.192815.peg.478;Name=Nucleoside permease NupC		ER	-	-	0	0	0	0	-2	#REF!	#REF!	#REF!
fig|6666666.192815.peg.48	ID=fig|6666666.192815.peg.48;Name=hypothetical protein		not used	-	-	0	0	0	0	-2	#REF!	#REF!	#REF!
fig|6666666.192815.peg.480	ID=fig|6666666.192815.peg.480;Name=tRNA-i(6)A37 methylthiotransferase		none	-	-	0	0	0	0	-2	#REF!	#REF!	#REF!
fig|6666666.192815.peg.481	ID=fig|6666666.192815.peg.481;Name=hypothetical protein		none	-	-	0	0	0	0	-2	#REF!	#REF!	#REF!
fig|6666666.192815.peg.484	ID=fig|6666666.192815.peg.484;Name=1-acyl-sn-glycerol-3-phosphate acyltransferase (EC 2.3.1.51);Ontology_term=KEGG_ENZYME:2.3.1.51		possibly ER	-	-	0	0	0	0	-2	#REF!	#REF!	#REF!
fig|6666666.192815.peg.485	ID=fig|6666666.192815.peg.485;Name=hypothetical protein		not used	-	-	0	0	0	0	-2	#REF!	#REF!	#REF!
fig|6666666.192815.peg.486	ID=fig|6666666.192815.peg.486;Name=3-deoxy-manno-octulosonate cytidylyltransferase (EC 2.7.7.38);Ontology_term=KEGG_ENZYME:2.7.7.38		mitochondrial	-	-	0	0	0	0	-2	#REF!	#REF!	#REF!
fig|6666666.192815.peg.487	ID=fig|6666666.192815.peg.487;Name=hypothetical protein		none	-	-	0	0	0	0	-2	#REF!	#REF!	#REF!
fig|6666666.192815.peg.488	ID=fig|6666666.192815.peg.488;Name=Ferrochelatase%2C protoheme ferro-lyase (EC 4.99.1.1);Ontology_term=KEGG_ENZYME:4.99.1.1		none	-	-	0	0	0	0	-2	#REF!	#REF!	#REF!
fig|6666666.192815.peg.489	ID=fig|6666666.192815.peg.489;Name=Octanoate-[acyl-carrier-protein]-protein-N-octanoyltransferase		none	-	-	0	0	0	0	-2	#REF!	#REF!	#REF!
fig|6666666.192815.peg.490	ID=fig|6666666.192815.peg.490;Name=hypothetical protein		none	-	-	0	0	0	0	-2	#REF!	#REF!	#REF!
fig|6666666.192815.peg.491	ID=fig|6666666.192815.peg.491;Name=hypothetical protein		none	-	-	0	0	0	0	-2	#REF!	#REF!	#REF!
fig|6666666.192815.peg.492	ID=fig|6666666.192815.peg.492;Name=Exodeoxyribonuclease III (EC 3.1.11.2);Ontology_term=KEGG_ENZYME:3.1.11.2		possibly mitochondrial	-	-	0	0	0	0	-2	#REF!	#REF!	#REF!
fig|6666666.192815.peg.493	ID=fig|6666666.192815.peg.493;Name=hypothetical protein		none	-	-	0	0	0	0	-2	#REF!	#REF!	#REF!
fig|6666666.192815.peg.495	ID=fig|6666666.192815.peg.495;Name=hypothetical protein		possibly ER	-	-	0	0	0	0	-2	#REF!	#REF!	#REF!
fig|6666666.192815.peg.496	ID=fig|6666666.192815.peg.496;Name=multi-sensor hybrid histidine kinase		ER	-	-	0	0	0	0	-2	#REF!	#REF!	#REF!
fig|6666666.192815.peg.497	ID=fig|6666666.192815.peg.497;Name=Lead%2C cadmium%2C zinc and mercury transporting ATPase (EC 3.6.3.3) (EC 3.6.3.5)%3B Copper-translocating P-type ATPase (EC 3.6.3.4);Ontology_term=KEGG_ENZYME:3.6.3.3,KEGG_ENZYME:3.6.3.5,KEGG_ENZYME:3.6.3.4		none	-	-	0	0	0	0	-2	#REF!	#REF!	#REF!
fig|6666666.192815.peg.498	ID=fig|6666666.192815.peg.498;Name=Ferric uptake regulation protein FUR		none	-	-	0	0	0	0	-2	#REF!	#REF!	#REF!
fig|6666666.192815.peg.499	ID=fig|6666666.192815.peg.499;Name=GTP-binding protein EngB		none	-	-	0	0	0	0	-2	#REF!	#REF!	#REF!
fig|6666666.192815.peg.5	ID=fig|6666666.192815.peg.5;Name=Peptide chain release factor 2%3B programmed frameshift-containing		none	-	-	0	0	0	0	-2	#REF!	#REF!	#REF!
fig|6666666.192815.peg.50	ID=fig|6666666.192815.peg.50;Name=Signal peptide peptidase A (SppA)%2C a serine protease		none	-	-	0	0	0	0	-2	#REF!	#REF!	#REF!
fig|6666666.192815.peg.500	ID=fig|6666666.192815.peg.500;Name=FIG000557: hypothetical protein co-occurring with RecR		none	-	-	0	0	0	0	-2	#REF!	#REF!	#REF!
fig|6666666.192815.peg.501	ID=fig|6666666.192815.peg.501;Name=hypothetical protein		none	-	-	0	0	0	0	-2	#REF!	#REF!	#REF!
fig|6666666.192815.peg.502	ID=fig|6666666.192815.peg.502;Name=DNA polymerase III subunits gamma and tau (EC 2.7.7.7);Ontology_term=KEGG_ENZYME:2.7.7.7		none	-	-	0	0	0	0	-2	#REF!	#REF!	#REF!
fig|6666666.192815.peg.504	ID=fig|6666666.192815.peg.504;Name=DoxD family protein%2C putative		none	-	-	0	0	0	0	-2	#REF!	#REF!	#REF!
fig|6666666.192815.peg.505	ID=fig|6666666.192815.peg.505;Name=Lipopolysaccharide ABC transporter%2C ATP-binding protein LptB		none	-	-	0	0	0	0	-2	#REF!	#REF!	#REF!
fig|6666666.192815.peg.506	ID=fig|6666666.192815.peg.506;Name=hypothetical protein		none	-	-	0	0	0	0	-2	#REF!	#REF!	#REF!
fig|6666666.192815.peg.508	ID=fig|6666666.192815.peg.508;Name=Metallo-beta-lactamase family protein%2C RNA-specific		none	-	YES	0	0	0	0	-2	#REF!	#REF!	#REF!
fig|6666666.192815.peg.509	ID=fig|6666666.192815.peg.509;Name=Porphobilinogen deaminase (EC 2.5.1.61);Ontology_term=KEGG_ENZYME:2.5.1.61		mitochondrial	-	-	0	0	0	0	-2	#REF!	#REF!	#REF!
fig|6666666.192815.peg.511	ID=fig|6666666.192815.peg.511;Name=L-Proline/Glycine betaine transporter ProP		ER	PF13328 7	-	0	0	0	0	-2	#REF!	#REF!	#REF!
fig|6666666.192815.peg.512	ID=fig|6666666.192815.peg.512;Name=hypothetical protein		none	-	-	0	0	0	0	-2	#REF!	#REF!	#REF!
fig|6666666.192815.peg.513	ID=fig|6666666.192815.peg.513;Name=L-Proline/Glycine betaine transporter ProP		ER	-	-	0	0	0	0	-2	#REF!	#REF!	#REF!
fig|6666666.192815.peg.514	ID=fig|6666666.192815.peg.514;Name=Nucleoside diphosphate kinase (EC 2.7.4.6);Ontology_term=KEGG_ENZYME:2.7.4.6		none	-	-	0	0	0	0	-2	#REF!	#REF!	#REF!
fig|6666666.192815.peg.515	ID=fig|6666666.192815.peg.515;Name=hypothetical protein		ER	-	-	0	0	0	0	-2	#REF!	#REF!	#REF!
fig|6666666.192815.peg.516	ID=fig|6666666.192815.peg.516;Name=Enoyl-[acyl-carrier-protein] reductase [NADH] (EC 1.3.1.9);Ontology_term=KEGG_ENZYME:1.3.1.9		none	-	-	0	0	0	0	-2	#REF!	#REF!	#REF!
fig|6666666.192815.peg.517	ID=fig|6666666.192815.peg.517;Name=17 kDa surface antigen precursor		none	-	-	0	0	0	0	-2	#REF!	#REF!	#REF!
fig|6666666.192815.peg.518	ID=fig|6666666.192815.peg.518;Name=hypothetical protein		none	-	-	0	0	0	0	-2	#REF!	#REF!	#REF!
fig|6666666.192815.peg.52	ID=fig|6666666.192815.peg.52;Name=hypothetical protein		none	-	-	0	0	0	0	-2	#REF!	#REF!	#REF!
fig|6666666.192815.peg.523	ID=fig|6666666.192815.peg.523;Name=sodium-solute symporter%2C putative		ER	-	-	0	0	0	0	-2	#REF!	#REF!	#REF!
fig|6666666.192815.peg.524	ID=fig|6666666.192815.peg.524;Name=Tyrosine-specific transport protein		ER	-	-	0	0	0	0	-2	#REF!	#REF!	#REF!
fig|6666666.192815.peg.525	ID=fig|6666666.192815.peg.525;Name=hypothetical protein		none	-	-	0	0	0	0	-2	#REF!	#REF!	#REF!
fig|6666666.192815.peg.526	ID=fig|6666666.192815.peg.526;Name=hypothetical protein		none	-	-	0	0	0	0	-2	#REF!	#REF!	#REF!
fig|6666666.192815.peg.527	ID=fig|6666666.192815.peg.527;Name=putative integral membrane protein (dedA homolog)		none	-	-	0	0	0	0	-2	#REF!	#REF!	#REF!
fig|6666666.192815.peg.528	ID=fig|6666666.192815.peg.528;Name=Nitrogen regulation protein NtrX		none	-	-	0	0	0	0	-2	#REF!	#REF!	#REF!
fig|6666666.192815.peg.529	ID=fig|6666666.192815.peg.529;Name=hypothetical protein		ER	-	-	0	0	0	0	-2	#REF!	#REF!	#REF!
fig|6666666.192815.peg.53	ID=fig|6666666.192815.peg.53;Name=hypothetical protein		possibly mitochondrial	-	-	0	0	0	0	-2	#REF!	#REF!	#REF!
fig|6666666.192815.peg.530	ID=fig|6666666.192815.peg.530;Name=hypothetical protein		none	-	-	0	0	0	0	-2	#REF!	#REF!	#REF!
fig|6666666.192815.peg.531	ID=fig|6666666.192815.peg.531;Name=ATP-dependent DNA helicase RecG (EC 3.6.1.-);Ontology_term=KEGG_ENZYME:3.6.1.-		none	-	-	0	0	0	0	-2	#REF!	#REF!	#REF!
fig|6666666.192815.peg.532	ID=fig|6666666.192815.peg.532;Name=Excinuclease ABC subunit B		none	-	-	0	0	0	0	-2	#REF!	#REF!	#REF!
fig|6666666.192815.peg.534	ID=fig|6666666.192815.peg.534;Name=hypothetical protein		possibly mitochondrial	-	-	0	0	0	0	-2	#REF!	#REF!	#REF!
fig|6666666.192815.peg.535	ID=fig|6666666.192815.peg.535;Name=2-amino-4-hydroxy-6-hydroxymethyldihydropteridine pyrophosphokinase (EC 2.7.6.3);Ontology_term=KEGG_ENZYME:2.7.6.3		none	-	-	0	0	0	0	-2	#REF!	#REF!	#REF!
fig|6666666.192815.peg.536	ID=fig|6666666.192815.peg.536;Name=Succinate-semialdehyde dehydrogenase [NAD] (EC 1.2.1.24)%3B Succinate-semialdehyde dehydrogenase [NAD(P)+] (EC 1.2.1.16);Ontology_term=KEGG_ENZYME:1.2.1.24,KEGG_ENZYME:1.2.1.16		none	-	-	0	0	0	0	-2	#REF!	#REF!	#REF!
fig|6666666.192815.peg.537	ID=fig|6666666.192815.peg.537;Name=CDP-diacylglycerol--serine O-phosphatidyltransferase (EC 2.7.8.8);Ontology_term=KEGG_ENZYME:2.7.8.8		ER	-	-	0	0	0	0	-2	#REF!	#REF!	#REF!
fig|6666666.192815.peg.538	ID=fig|6666666.192815.peg.538;Name=Phosphatidylserine decarboxylase (EC 4.1.1.65);Ontology_term=KEGG_ENZYME:4.1.1.65		none	-	-	0	0	0	0	-2	#REF!	#REF!	#REF!
fig|6666666.192815.peg.539	ID=fig|6666666.192815.peg.539;Name=Membrane transport protein		ER	-	-	0	0	0	0	-2	#REF!	#REF!	#REF!
fig|6666666.192815.peg.54	ID=fig|6666666.192815.peg.54;Name=Outer membrane lipoprotein OmlA		none	-	-	0	0	0	0	-2	#REF!	#REF!	#REF!
fig|6666666.192815.peg.540	ID=fig|6666666.192815.peg.540;Name=Flagellar biosynthesis protein FliQ		possibly ER	-	-	0	0	0	0	-2	#REF!	#REF!	#REF!
fig|6666666.192815.peg.542	ID=fig|6666666.192815.peg.542;Name=Transporter		ER	-	-	0	0	0	0	-2	#REF!	#REF!	#REF!
fig|6666666.192815.peg.543	ID=fig|6666666.192815.peg.543;Name=Membrane-bound lytic murein transglycosylase A precursor (EC 3.2.1.-);Ontology_term=KEGG_ENZYME:3.2.1.-		ER	-	-	0	0	0	0	-2	#REF!	#REF!	#REF!
fig|6666666.192815.peg.544	ID=fig|6666666.192815.peg.544;Name=Porphobilinogen synthase (EC 4.2.1.24);Ontology_term=KEGG_ENZYME:4.2.1.24		none	-	-	0	0	0	0	-2	#REF!	#REF!	#REF!
fig|6666666.192815.peg.545	ID=fig|6666666.192815.peg.545;Name=hypothetical protein		none	-	-	0	0	0	0	-2	#REF!	#REF!	#REF!
fig|6666666.192815.peg.547	ID=fig|6666666.192815.peg.547;Name=NADH ubiquinone oxidoreductase chain A (EC 1.6.5.3);Ontology_term=KEGG_ENZYME:1.6.5.3		ER	-	-	0	0	0	0	-2	#REF!	#REF!	#REF!
fig|6666666.192815.peg.549	ID=fig|6666666.192815.peg.549;Name=Preprotein translocase subunit YajC (TC 3.A.5.1.1)		none	-	-	0	0	0	0	-2	#REF!	#REF!	#REF!
fig|6666666.192815.peg.55	ID=fig|6666666.192815.peg.55;Name=Signal recognition particle%2C subunit Ffh SRP54 (TC 3.A.5.1.1)		none	-	YES	0	0	0	0	-2	#REF!	#REF!	#REF!
fig|6666666.192815.peg.550	ID=fig|6666666.192815.peg.550;Name=Putative inner membrane protein		ER	-	-	0	0	0	0	-2	#REF!	#REF!	#REF!
fig|6666666.192815.peg.551	ID=fig|6666666.192815.peg.551;Name=Sensory box histidine kinase/response regulator		ER	-	-	0	0	0	0	-2	#REF!	#REF!	#REF!
fig|6666666.192815.peg.553	ID=fig|6666666.192815.peg.553;Name=Dihydrolipoamide acetyltransferase component of pyruvate dehydrogenase complex (EC 2.3.1.12);Ontology_term=KEGG_ENZYME:2.3.1.12		none	-	-	0	0	0	0	-2	#REF!	#REF!	#REF!
fig|6666666.192815.peg.554	ID=fig|6666666.192815.peg.554;Name=hypothetical protein		none	-	-	0	0	0	0	-2	#REF!	#REF!	#REF!
fig|6666666.192815.peg.555	ID=fig|6666666.192815.peg.555;Name=hypothetical protein		none	-	-	0	0	0	0	-2	#REF!	#REF!	#REF!
fig|6666666.192815.peg.556	ID=fig|6666666.192815.peg.556;Name=hypothetical protein		none	-	-	0	0	0	0	-2	#REF!	#REF!	#REF!
fig|6666666.192815.peg.557	ID=fig|6666666.192815.peg.557;Name=hypothetical protein		not used	-	-	0	0	0	0	-2	#REF!	#REF!	#REF!
fig|6666666.192815.peg.558	ID=fig|6666666.192815.peg.558;Name=Succinyl-CoA ligase [ADP-forming] beta chain (EC 6.2.1.5);Ontology_term=KEGG_ENZYME:6.2.1.5		none	-	-	0	0	0	0	-2	#REF!	#REF!	#REF!
fig|6666666.192815.peg.559	ID=fig|6666666.192815.peg.559;Name=hypothetical protein		none	-	-	0	0	0	0	-2	#REF!	#REF!	#REF!
fig|6666666.192815.peg.56	ID=fig|6666666.192815.peg.56;Name=hypothetical protein		none	-	-	0	0	0	0	-2	#REF!	#REF!	#REF!
fig|6666666.192815.peg.561	ID=fig|6666666.192815.peg.561;Name=Scaffold protein for [4Fe-4S] cluster assembly ApbC%2C MRP-like		possibly mitochondrial	-	-	0	0	0	0	-2	#REF!	#REF!	#REF!
fig|6666666.192815.peg.562	ID=fig|6666666.192815.peg.562;Name=Rhodanese domain protein UPF0176		none	-	-	0	0	0	0	-2	#REF!	#REF!	#REF!
fig|6666666.192815.peg.563	ID=fig|6666666.192815.peg.563;Name=Inorganic pyrophosphatase (EC 3.6.1.1);Ontology_term=KEGG_ENZYME:3.6.1.1		none	-	-	0	0	0	0	-2	#REF!	#REF!	#REF!
fig|6666666.192815.peg.564	ID=fig|6666666.192815.peg.564;Name=major facilitator family transporter		ER	-	-	0	0	0	0	-2	#REF!	#REF!	#REF!
fig|6666666.192815.peg.567	ID=fig|6666666.192815.peg.567;Name=Translation elongation factor P		none	-	-	0	0	0	0	-2	#REF!	#REF!	#REF!
fig|6666666.192815.peg.568	ID=fig|6666666.192815.peg.568;Name=hypothetical protein		none	-	-	0	0	0	0	-2	#REF!	#REF!	#REF!
fig|6666666.192815.peg.569	ID=fig|6666666.192815.peg.569;Name=Glutaredoxin-related protein		none	-	-	0	0	0	0	-2	#REF!	#REF!	#REF!
fig|6666666.192815.peg.57	ID=fig|6666666.192815.peg.57;Name=Multimodular transpeptidase-transglycosylase (EC 2.4.1.129) (EC 3.4.-.-);Ontology_term=KEGG_ENZYME:2.4.1.129,KEGG_ENZYME:3.4.-.-		ER	-	-	0	0	0	0	-2	#REF!	#REF!	#REF!
fig|6666666.192815.peg.570	ID=fig|6666666.192815.peg.570;Name=Patatin-like protein		ER	-	-	0	0	0	0	-2	#REF!	#REF!	#REF!
fig|6666666.192815.peg.571	ID=fig|6666666.192815.peg.571;Name=Coupling protein VirD4%2C ATPase required for T-DNA transfer		ER	-	-	0	0	0	0	-2	#REF!	#REF!	#REF!
fig|6666666.192815.peg.572	ID=fig|6666666.192815.peg.572;Name=Type IV secretion system protein VirD4		none	-	YES	0	0	0	0	-2	#REF!	#REF!	#REF!
fig|6666666.192815.peg.573	ID=fig|6666666.192815.peg.573;Name=UDP-N-acetylmuramoylalanyl-D-glutamate--2%2C6-diaminopimelate ligase (EC 6.3.2.13);Ontology_term=KEGG_ENZYME:6.3.2.13		none	-	-	0	0	0	0	-2	#REF!	#REF!	#REF!
fig|6666666.192815.peg.574	ID=fig|6666666.192815.peg.574;Name=Conserved protein		none	-	-	0	0	0	0	-2	#REF!	#REF!	#REF!
fig|6666666.192815.peg.575	ID=fig|6666666.192815.peg.575;Name=Type I secretion membrane fusion protein%2C HlyD family		none	-	-	0	0	0	0	-2	#REF!	#REF!	#REF!
fig|6666666.192815.peg.576	ID=fig|6666666.192815.peg.576;Name=Alkaline protease secretion ATP-binding protein AprD		possibly ER	-	YES	0	0	0	0	-2	#REF!	#REF!	#REF!
fig|6666666.192815.peg.577	ID=fig|6666666.192815.peg.577;Name=hypothetical protein		none	-	-	0	0	0	0	-2	#REF!	#REF!	#REF!
fig|6666666.192815.peg.578	ID=fig|6666666.192815.peg.578;Name=NADH-ubiquinone oxidoreductase-related protein		none	-	-	0	0	0	0	-2	#REF!	#REF!	#REF!
fig|6666666.192815.peg.579	ID=fig|6666666.192815.peg.579;Name=Histidyl-tRNA synthetase (EC 6.1.1.21);Ontology_term=KEGG_ENZYME:6.1.1.21		none	-	-	0	0	0	0	-2	#REF!	#REF!	#REF!
fig|6666666.192815.peg.58	ID=fig|6666666.192815.peg.58;Name=Fructose-bisphosphate aldolase class I (EC 4.1.2.13);Ontology_term=KEGG_ENZYME:4.1.2.13		none	-	YES	0	0	0	0	-2	#REF!	#REF!	#REF!
fig|6666666.192815.peg.580	ID=fig|6666666.192815.peg.580;Name=ATPases involved in chromosome partitioning		none	-	-	0	0	0	0	-2	#REF!	#REF!	#REF!
fig|6666666.192815.peg.581	ID=fig|6666666.192815.peg.581;Name=Sensory box/GGDEF family protein		none	-	-	0	0	0	0	-2	#REF!	#REF!	#REF!
fig|6666666.192815.peg.582	ID=fig|6666666.192815.peg.582;Name=Succinate dehydrogenase iron-sulfur protein (EC 1.3.99.1);Ontology_term=KEGG_ENZYME:1.3.99.1		none	-	-	0	0	0	0	-2	#REF!	#REF!	#REF!
fig|6666666.192815.peg.583	ID=fig|6666666.192815.peg.583;Name=competence lipoprotein ComL%2C putative		ER	-	-	0	0	0	0	-2	#REF!	#REF!	#REF!
fig|6666666.192815.peg.584	ID=fig|6666666.192815.peg.584;Name=UDP-N-acetylmuramate--alanine ligase (EC 6.3.2.8);Ontology_term=KEGG_ENZYME:6.3.2.8		none	-	-	0	0	0	0	-2	#REF!	#REF!	#REF!
fig|6666666.192815.peg.586	ID=fig|6666666.192815.peg.586;Name=tryptophan repressor binding protein		none	-	-	0	0	0	0	-2	#REF!	#REF!	#REF!
fig|6666666.192815.peg.588	ID=fig|6666666.192815.peg.588;Name=Flagellar biosynthesis protein FliL		none	-	-	0	0	0	0	-2	#REF!	#REF!	#REF!
fig|6666666.192815.peg.589	ID=fig|6666666.192815.peg.589;Name=Flagellar motor switch protein FliM		none	-	-	0	0	0	0	-2	#REF!	#REF!	#REF!
fig|6666666.192815.peg.59	ID=fig|6666666.192815.peg.59;Name=Glutamine synthetase type I (EC 6.3.1.2);Ontology_term=KEGG_ENZYME:6.3.1.2		none	-	-	0	0	0	0	-2	#REF!	#REF!	#REF!
fig|6666666.192815.peg.590	ID=fig|6666666.192815.peg.590;Name=hypothetical protein		ER	-	-	0	0	0	0	-2	#REF!	#REF!	#REF!
fig|6666666.192815.peg.591	ID=fig|6666666.192815.peg.591;Name=hypothetical protein		none	-	-	0	0	0	0	-2	#REF!	#REF!	#REF!
fig|6666666.192815.peg.592	ID=fig|6666666.192815.peg.592;Name=Fatty acid desaturase (EC 1.14.19.1)%3B Delta-9 fatty acid desaturase (EC 1.14.19.1);Ontology_term=KEGG_ENZYME:1.14.19.1,KEGG_ENZYME:1.14.19.1		ER	-	-	0	0	0	0	-2	#REF!	#REF!	#REF!
fig|6666666.192815.peg.593	ID=fig|6666666.192815.peg.593;Name=hypothetical protein		ER	-	-	0	0	0	0	-2	#REF!	#REF!	#REF!
fig|6666666.192815.peg.594	ID=fig|6666666.192815.peg.594;Name=DNA polymerase III delta prime subunit (EC 2.7.7.7);Ontology_term=KEGG_ENZYME:2.7.7.7		none	-	-	0	0	0	0	-2	#REF!	#REF!	#REF!
fig|6666666.192815.peg.595	ID=fig|6666666.192815.peg.595;Name=Lipoprotein signal peptidase (EC 3.4.23.36);Ontology_term=KEGG_ENZYME:3.4.23.36		ER	-	-	0	0	0	0	-2	#REF!	#REF!	#REF!
fig|6666666.192815.peg.596	ID=fig|6666666.192815.peg.596;Name=hypothetical protein		none	-	-	0	0	0	0	-2	#REF!	#REF!	#REF!
fig|6666666.192815.peg.598	ID=fig|6666666.192815.peg.598;Name=hypothetical protein		none	-	-	0	0	0	0	-2	#REF!	#REF!	#REF!
fig|6666666.192815.peg.599	ID=fig|6666666.192815.peg.599;Name=hypothetical protein		none	-	-	0	0	0	0	-2	#REF!	#REF!	#REF!
fig|6666666.192815.peg.6	ID=fig|6666666.192815.peg.6;Name=L-Proline/Glycine betaine transporter ProP		possibly ER	PF13328 7	-	0	0	0	0	-2	#REF!	#REF!	#REF!
fig|6666666.192815.peg.60	ID=fig|6666666.192815.peg.60;Name=hypothetical protein		ER	-	-	0	0	0	0	-2	#REF!	#REF!	#REF!
fig|6666666.192815.peg.600	ID=fig|6666666.192815.peg.600;Name=4-hydroxy-3-methylbut-2-enyl diphosphate reductase (EC 1.17.1.2);Ontology_term=KEGG_ENZYME:1.17.1.2		none	-	-	0	0	0	0	-2	#REF!	#REF!	#REF!
fig|6666666.192815.peg.601	ID=fig|6666666.192815.peg.601;Name=Queuosine biosynthesis QueD%2C PTPS-I		none	-	-	0	0	0	0	-2	#REF!	#REF!	#REF!
fig|6666666.192815.peg.602	ID=fig|6666666.192815.peg.602;Name=Ribulose-5-phosphate 4-epimerase and related epimerases and aldolases		possibly ER	-	-	0	0	0	0	-2	#REF!	#REF!	#REF!
fig|6666666.192815.peg.603	ID=fig|6666666.192815.peg.603;Name=cytochrome c-1		possibly ER	-	-	0	0	0	0	-2	#REF!	#REF!	#REF!
fig|6666666.192815.peg.605	ID=fig|6666666.192815.peg.605;Name=UPF0301 protein YqgE		none	-	-	0	0	0	0	-2	#REF!	#REF!	#REF!
fig|6666666.192815.peg.606	ID=fig|6666666.192815.peg.606;Name=Coproporphyrinogen III oxidase%2C aerobic (EC 1.3.3.3);Ontology_term=KEGG_ENZYME:1.3.3.3		none	-	YES	0	0	0	0	-2	#REF!	#REF!	#REF!
fig|6666666.192815.peg.609	ID=fig|6666666.192815.peg.609;Name=hypothetical protein		ER	-	YES	0	0	0	0	-2	#REF!	#REF!	#REF!
fig|6666666.192815.peg.61	ID=fig|6666666.192815.peg.61;Name=Membrane-associated zinc metalloprotease		ER	-	-	0	0	0	0	-2	#REF!	#REF!	#REF!
fig|6666666.192815.peg.610	ID=fig|6666666.192815.peg.610;Name=Cytochrome c-type biogenesis protein CcmC%2C putative heme lyase for CcmE		none	-	-	0	0	0	0	-2	#REF!	#REF!	#REF!
fig|6666666.192815.peg.611	ID=fig|6666666.192815.peg.611;Name=Cytochrome c oxidase subunit CcoP (EC 1.9.3.1);Ontology_term=KEGG_ENZYME:1.9.3.1		none	-	-	0	0	0	0	-2	#REF!	#REF!	#REF!
fig|6666666.192815.peg.612	ID=fig|6666666.192815.peg.612;Name=hypothetical protein		ER	-	-	0	0	0	0	-2	#REF!	#REF!	#REF!
fig|6666666.192815.peg.613	ID=fig|6666666.192815.peg.613;Name=Cytochrome c oxidase subunit CcoO (EC 1.9.3.1);Ontology_term=KEGG_ENZYME:1.9.3.1		ER	-	-	0	0	0	0	-2	#REF!	#REF!	#REF!
fig|6666666.192815.peg.614	ID=fig|6666666.192815.peg.614;Name=Cytochrome c oxidase subunit CcoN (EC 1.9.3.1);Ontology_term=KEGG_ENZYME:1.9.3.1		ER	-	-	0	0	0	0	-2	#REF!	#REF!	#REF!
fig|6666666.192815.peg.616	ID=fig|6666666.192815.peg.616;Name=hypothetical protein		none	-	-	0	0	0	0	-2	#REF!	#REF!	#REF!
fig|6666666.192815.peg.617	ID=fig|6666666.192815.peg.617;Name=CarD-like transcriptional regulator		none	-	-	0	0	0	0	-2	#REF!	#REF!	#REF!
fig|6666666.192815.peg.618	ID=fig|6666666.192815.peg.618;Name=Quinone oxidoreductase (EC 1.6.5.5);Ontology_term=KEGG_ENZYME:1.6.5.5		none	-	-	0	0	0	0	-2	#REF!	#REF!	#REF!
fig|6666666.192815.peg.619	ID=fig|6666666.192815.peg.619;Name=Endonuclease III (EC 4.2.99.18);Ontology_term=KEGG_ENZYME:4.2.99.18		none	-	-	0	0	0	0	-2	#REF!	#REF!	#REF!
fig|6666666.192815.peg.620	ID=fig|6666666.192815.peg.620;Name=Fumarate hydratase class II (EC 4.2.1.2);Ontology_term=KEGG_ENZYME:4.2.1.2		none	-	-	0	0	0	0	-2	#REF!	#REF!	#REF!
fig|6666666.192815.peg.621	ID=fig|6666666.192815.peg.621;Name=hypothetical protein		none	-	-	0	0	0	0	-2	#REF!	#REF!	#REF!
fig|6666666.192815.peg.622	ID=fig|6666666.192815.peg.622;Name=Quaternary ammonium compound-resistance protein SugE		ER	-	-	0	0	0	0	-2	#REF!	#REF!	#REF!
fig|6666666.192815.peg.624	ID=fig|6666666.192815.peg.624;Name=L-Proline/Glycine betaine transporter ProP		none	-	-	0	0	0	0	-2	#REF!	#REF!	#REF!
fig|6666666.192815.peg.625	ID=fig|6666666.192815.peg.625;Name=Gene Transfer Agent host specificity protein		none	-	-	0	0	0	0	-2	#REF!	#REF!	#REF!
fig|6666666.192815.peg.626	ID=fig|6666666.192815.peg.626;Name=Zinc metalloprotease (EC 3.4.24.-);Ontology_term=KEGG_ENZYME:3.4.24.-		none	-	-	0	0	0	0	-2	#REF!	#REF!	#REF!
fig|6666666.192815.peg.627	ID=fig|6666666.192815.peg.627;Name=Deoxyribodipyrimidine photolyase (EC 4.1.99.3);Ontology_term=KEGG_ENZYME:4.1.99.3		none	-	-	0	0	0	0	-2	#REF!	#REF!	#REF!
fig|6666666.192815.peg.628	ID=fig|6666666.192815.peg.628;Name=Lipid A export ATP-binding/permease protein MsbA		mitochondrial	-	-	0	0	0	0	-2	#REF!	#REF!	#REF!
fig|6666666.192815.peg.63	ID=fig|6666666.192815.peg.63;Name=Outer membrane protein H precursor		ER	-	-	0	0	0	0	-2	#REF!	#REF!	#REF!
fig|6666666.192815.peg.630	ID=fig|6666666.192815.peg.630;Name=hypothetical protein		ER	-	-	0	0	0	0	-2	#REF!	#REF!	#REF!
fig|6666666.192815.peg.631	ID=fig|6666666.192815.peg.631;Name=16S rRNA (guanine(966)-N(2))-methyltransferase (EC 2.1.1.171);Ontology_term=KEGG_ENZYME:2.1.1.171		possibly mitochondrial	-	-	0	0	0	0	-2	#REF!	#REF!	#REF!
fig|6666666.192815.peg.632	ID=fig|6666666.192815.peg.632;Name=FIG004453: protein YceG like		none	-	-	0	0	0	0	-2	#REF!	#REF!	#REF!
fig|6666666.192815.peg.633	ID=fig|6666666.192815.peg.633;Name=FIG137478: Hypothetical protein		ER	-	YES	0	0	0	0	-2	#REF!	#REF!	#REF!
fig|6666666.192815.peg.634	ID=fig|6666666.192815.peg.634;Name=hypothetical protein		ER	-	-	0	0	0	0	-2	#REF!	#REF!	#REF!
fig|6666666.192815.peg.635	ID=fig|6666666.192815.peg.635;Name=Inner membrane protein of type IV secretion of T-DNA complex%2C VirB6		none	-	-	0	0	0	0	-2	#REF!	#REF!	#REF!
fig|6666666.192815.peg.636	ID=fig|6666666.192815.peg.636;Name=Inner membrane protein of type IV secretion of T-DNA complex%2C VirB6		none	-	-	0	0	0	0	-2	#REF!	#REF!	#REF!
fig|6666666.192815.peg.637	ID=fig|6666666.192815.peg.637;Name=hypothetical protein		ER	-	-	0	0	0	0	-2	#REF!	#REF!	#REF!
fig|6666666.192815.peg.638	ID=fig|6666666.192815.peg.638;Name=ATPase provides energy for both assembly of type IV secretion complex and secretion of T-DNA complex (VirB4)		none	-	-	0	0	0	0	-2	#REF!	#REF!	#REF!
fig|6666666.192815.peg.639	ID=fig|6666666.192815.peg.639;Name=ATPase provides energy for both assembly of type IV secretion complex and secretion of T-DNA complex (VirB4)		none	-	-	0	0	0	0	-2	#REF!	#REF!	#REF!
fig|6666666.192815.peg.64	ID=fig|6666666.192815.peg.64;Name=Peptidyl-prolyl cis-trans isomerase PpiD (EC 5.2.1.8);Ontology_term=KEGG_ENZYME:5.2.1.8		ER	-	-	0	0	0	0	-2	#REF!	#REF!	#REF!
fig|6666666.192815.peg.641	ID=fig|6666666.192815.peg.641;Name=Inner membrane protein forms channel for type IV secretion of T-DNA complex%2C VirB3		none	-	-	0	0	0	0	-2	#REF!	#REF!	#REF!
fig|6666666.192815.peg.643	ID=fig|6666666.192815.peg.643;Name=Thymidylate kinase (EC 2.7.4.9);Ontology_term=KEGG_ENZYME:2.7.4.9		none	-	-	0	0	0	0	-2	#REF!	#REF!	#REF!
fig|6666666.192815.peg.644	ID=fig|6666666.192815.peg.644;Name=TRAP transporter solute receptor%2C TAXI family precursor		possibly mitochondrial	-	-	0	0	0	0	-2	#REF!	#REF!	#REF!
fig|6666666.192815.peg.645	ID=fig|6666666.192815.peg.645;Name=Glycerophosphoryl diester phosphodiesterase family protein		possibly ER	-	-	0	0	0	0	-2	#REF!	#REF!	#REF!
fig|6666666.192815.peg.646	ID=fig|6666666.192815.peg.646;Name=Cold-shock DEAD-box protein A		none	-	-	0	0	0	0	-2	#REF!	#REF!	#REF!
fig|6666666.192815.peg.647	ID=fig|6666666.192815.peg.647;Name=Cell division protein FtsA		none	-	-	0	0	0	0	-2	#REF!	#REF!	#REF!
fig|6666666.192815.peg.648	ID=fig|6666666.192815.peg.648;Name=Cell division protein FtsQ		ER	-	-	0	0	0	0	-2	#REF!	#REF!	#REF!
fig|6666666.192815.peg.649	ID=fig|6666666.192815.peg.649;Name=hypothetical protein		none	-	-	0	0	0	0	-2	#REF!	#REF!	#REF!
fig|6666666.192815.peg.65	ID=fig|6666666.192815.peg.65;Name=hypothetical protein		none	-	-	0	0	0	0	-2	#REF!	#REF!	#REF!
fig|6666666.192815.peg.650	ID=fig|6666666.192815.peg.650;Name=hypothetical protein		none	-	-	0	0	0	0	-2	#REF!	#REF!	#REF!
fig|6666666.192815.peg.651	ID=fig|6666666.192815.peg.651;Name=1-hydroxy-2-methyl-2-(E)-butenyl 4-diphosphate synthase (EC 1.17.7.1);Ontology_term=KEGG_ENZYME:1.17.7.1		none	-	-	0	0	0	0	-2	#REF!	#REF!	#REF!
fig|6666666.192815.peg.652	ID=fig|6666666.192815.peg.652;Name=Tryptophanyl-tRNA synthetase (EC 6.1.1.2);Ontology_term=KEGG_ENZYME:6.1.1.2		none	-	YES	0	0	0	0	-2	#REF!	#REF!	#REF!
fig|6666666.192815.peg.653	ID=fig|6666666.192815.peg.653;Name=DNA polymerase I (EC 2.7.7.7);Ontology_term=KEGG_ENZYME:2.7.7.7		none	-	-	0	0	0	0	-2	#REF!	#REF!	#REF!
fig|6666666.192815.peg.654	ID=fig|6666666.192815.peg.654;Name=Alanyl-tRNA synthetase (EC 6.1.1.7);Ontology_term=KEGG_ENZYME:6.1.1.7		possibly mitochondrial	-	-	0	0	0	0	-2	#REF!	#REF!	#REF!
fig|6666666.192815.peg.655	ID=fig|6666666.192815.peg.655;Name=hypothetical protein		none	-	-	0	0	0	0	-2	#REF!	#REF!	#REF!
fig|6666666.192815.peg.656	ID=fig|6666666.192815.peg.656;Name=Biotin synthesis protein BioH		none	-	-	0	0	0	0	-2	#REF!	#REF!	#REF!
fig|6666666.192815.peg.657	ID=fig|6666666.192815.peg.657;Name=hypothetical protein		none	-	-	0	0	0	0	-2	#REF!	#REF!	#REF!
fig|6666666.192815.peg.658	ID=fig|6666666.192815.peg.658;Name=hypothetical protein		none	-	-	0	0	0	0	-2	#REF!	#REF!	#REF!
fig|6666666.192815.peg.659	ID=fig|6666666.192815.peg.659;Name=DNA-3-methyladenine glycosylase (EC 3.2.2.20);Ontology_term=KEGG_ENZYME:3.2.2.20		none	-	-	0	0	0	0	-2	#REF!	#REF!	#REF!
fig|6666666.192815.peg.660	ID=fig|6666666.192815.peg.660;Name=ADP/ATP Translocase%2C NTT1		none	-	-	0	0	0	0	-2	#REF!	#REF!	#REF!
fig|6666666.192815.peg.661	ID=fig|6666666.192815.peg.661;Name=LSU ribosomal protein L28p		possibly ER	-	-	0	0	0	0	-2	#REF!	#REF!	#REF!
fig|6666666.192815.peg.662	ID=fig|6666666.192815.peg.662;Name=N-acetylmuramoyl-L-alanine amidase (EC 3.5.1.28) AmpD;Ontology_term=KEGG_ENZYME:3.5.1.28		none	-	-	0	0	0	0	-2	#REF!	#REF!	#REF!
fig|6666666.192815.peg.663	ID=fig|6666666.192815.peg.663;Name=AmpG permease		ER	-	-	0	0	0	0	-2	#REF!	#REF!	#REF!
fig|6666666.192815.peg.664	ID=fig|6666666.192815.peg.664;Name=hypothetical protein		none	-	-	0	0	0	0	-2	#REF!	#REF!	#REF!
fig|6666666.192815.peg.665	ID=fig|6666666.192815.peg.665;Name=hypothetical protein		none	-	-	0	0	0	0	-2	#REF!	#REF!	#REF!
fig|6666666.192815.peg.666	ID=fig|6666666.192815.peg.666;Name=hypothetical protein		none	-	-	0	0	0	0	-2	#REF!	#REF!	#REF!
fig|6666666.192815.peg.667	ID=fig|6666666.192815.peg.667;Name=S-adenosylmethionine:tRNA ribosyltransferase-isomerase (EC 5.-.-.-);Ontology_term=KEGG_ENZYME:5.-.-.-		none	-	-	0	0	0	0	-2	#REF!	#REF!	#REF!
fig|6666666.192815.peg.668	ID=fig|6666666.192815.peg.668;Name=Adenosine (5')-pentaphospho-(5'')-adenosine pyrophosphohydrolase (EC 3.6.1.-);Ontology_term=KEGG_ENZYME:3.6.1.-		none	-	-	0	0	0	0	-2	#REF!	#REF!	#REF!
fig|6666666.192815.peg.669	ID=fig|6666666.192815.peg.669;Name=Single-stranded DNA-binding protein		none	-	-	0	0	0	0	-2	#REF!	#REF!	#REF!
fig|6666666.192815.peg.67	ID=fig|6666666.192815.peg.67;Name=sensory transduction protein kinase		ER	-	-	0	0	0	0	-2	#REF!	#REF!	#REF!
fig|6666666.192815.peg.671	ID=fig|6666666.192815.peg.671;Name=hypothetical protein		none	-	-	0	0	0	0	-2	#REF!	#REF!	#REF!
fig|6666666.192815.peg.672	ID=fig|6666666.192815.peg.672;Name=hypothetical protein		ER	-	-	0	0	0	0	-2	#REF!	#REF!	#REF!
fig|6666666.192815.peg.673	ID=fig|6666666.192815.peg.673;Name=CTP synthase (EC 6.3.4.2);Ontology_term=KEGG_ENZYME:6.3.4.2		none	-	YES	0	0	0	0	-2	#REF!	#REF!	#REF!
fig|6666666.192815.peg.675	ID=fig|6666666.192815.peg.675;Name=hypothetical protein		none	-	-	0	0	0	0	-2	#REF!	#REF!	#REF!
fig|6666666.192815.peg.676	ID=fig|6666666.192815.peg.676;Name=hypothetical protein		possibly mitochondrial	-	-	0	0	0	0	-2	#REF!	#REF!	#REF!
fig|6666666.192815.peg.677	ID=fig|6666666.192815.peg.677;Name=Tyrosine recombinase XerC		none	-	-	0	0	0	0	-2	#REF!	#REF!	#REF!
fig|6666666.192815.peg.678	ID=fig|6666666.192815.peg.678;Name=Putative DNA-binding protein in cluster with Type I restriction-modification system		none	-	-	0	0	0	0	-2	#REF!	#REF!	#REF!
fig|6666666.192815.peg.68	ID=fig|6666666.192815.peg.68;Name=sodium-solute symporter%2C putative		none	-	-	0	0	0	0	-2	#REF!	#REF!	#REF!
fig|6666666.192815.peg.680	ID=fig|6666666.192815.peg.680;Name=hypothetical protein		none	-	-	0	0	0	0	-2	#REF!	#REF!	#REF!
fig|6666666.192815.peg.682	ID=fig|6666666.192815.peg.682;Name=hypothetical protein		none	-	-	0	0	0	0	-2	#REF!	#REF!	#REF!
fig|6666666.192815.peg.683	ID=fig|6666666.192815.peg.683;Name=Pterin-4-alpha-carbinolamine dehydratase (EC 4.2.1.96);Ontology_term=KEGG_ENZYME:4.2.1.96		none	-	-	0	0	0	0	-2	#REF!	#REF!	#REF!
fig|6666666.192815.peg.684	ID=fig|6666666.192815.peg.684;Name=Putative preQ0 transporter		ER	-	-	0	0	0	0	-2	#REF!	#REF!	#REF!
fig|6666666.192815.peg.686	ID=fig|6666666.192815.peg.686;Name=hypothetical protein		none	-	-	0	0	0	0	-2	#REF!	#REF!	#REF!
fig|6666666.192815.peg.687	ID=fig|6666666.192815.peg.687;Name=hypothetical protein		none	-	-	0	0	0	0	-2	#REF!	#REF!	#REF!
fig|6666666.192815.peg.688	ID=fig|6666666.192815.peg.688;Name=Succinoglycan biosynthesis protein		none	-	-	0	0	0	0	-2	#REF!	#REF!	#REF!
fig|6666666.192815.peg.689	ID=fig|6666666.192815.peg.689;Name=hypothetical protein		none	-	-	0	0	0	0	-2	#REF!	#REF!	#REF!
fig|6666666.192815.peg.69	ID=fig|6666666.192815.peg.69;Name=Beta-lactamase class D		ER	-	-	0	0	0	0	-2	#REF!	#REF!	#REF!
fig|6666666.192815.peg.690	ID=fig|6666666.192815.peg.690;Name=hypothetical protein		none	-	-	0	0	0	0	-2	#REF!	#REF!	#REF!
fig|6666666.192815.peg.691	ID=fig|6666666.192815.peg.691;Name=IncF plasmid conjugative transfer protein TraD		possibly ER	-	YES	0	0	0	0	-2	#REF!	#REF!	#REF!
fig|6666666.192815.peg.693	ID=fig|6666666.192815.peg.693;Name=hypothetical protein		none	-	-	0	0	0	0	-2	#REF!	#REF!	#REF!
fig|6666666.192815.peg.694	ID=fig|6666666.192815.peg.694;Name=IncF plasmid conjugative transfer protein TraG		none	-	YES	0	0	0	0	-2	#REF!	#REF!	#REF!
fig|6666666.192815.peg.695	ID=fig|6666666.192815.peg.695;Name=putative conjugative transfer protein TraH		none	-	-	0	0	0	0	-2	#REF!	#REF!	#REF!
fig|6666666.192815.peg.696	ID=fig|6666666.192815.peg.696;Name=hypothetical protein		none	-	-	0	0	0	0	-2	#REF!	#REF!	#REF!
fig|6666666.192815.peg.697	ID=fig|6666666.192815.peg.697;Name=IncF plasmid conjugative transfer pilus assembly protein TraF		none	-	-	0	0	0	0	-2	#REF!	#REF!	#REF!
fig|6666666.192815.peg.698	ID=fig|6666666.192815.peg.698;Name=hypothetical protein		possibly ER	-	-	0	0	0	0	-2	#REF!	#REF!	#REF!
fig|6666666.192815.peg.699	ID=fig|6666666.192815.peg.699;Name=Ribose 5-phosphate isomerase B (EC 5.3.1.6);Ontology_term=KEGG_ENZYME:5.3.1.6		none	-	-	0	0	0	0	-2	#REF!	#REF!	#REF!
fig|6666666.192815.peg.7	ID=fig|6666666.192815.peg.7;Name=ABC transporter%2C ATP-binding protein		none	-	-	0	0	0	0	-2	#REF!	#REF!	#REF!
fig|6666666.192815.peg.70	ID=fig|6666666.192815.peg.70;Name=ATPase		none	-	-	0	0	0	0	-2	#REF!	#REF!	#REF!
fig|6666666.192815.peg.700	ID=fig|6666666.192815.peg.700;Name=hypothetical protein		ER	-	-	0	0	0	0	-2	#REF!	#REF!	#REF!
fig|6666666.192815.peg.701	ID=fig|6666666.192815.peg.701;Name=Phosphopantetheine adenylyltransferase (EC 2.7.7.3);Ontology_term=KEGG_ENZYME:2.7.7.3		none	-	-	0	0	0	0	-2	#REF!	#REF!	#REF!
fig|6666666.192815.peg.702	ID=fig|6666666.192815.peg.702;Name=Ribosomal large subunit pseudouridine synthase C (EC 4.2.1.70);Ontology_term=KEGG_ENZYME:4.2.1.70		none	-	YES	0	0	0	0	-2	#REF!	#REF!	#REF!
fig|6666666.192815.peg.704	ID=fig|6666666.192815.peg.704;Name=NADH-ubiquinone oxidoreductase chain G (EC 1.6.5.3);Ontology_term=KEGG_ENZYME:1.6.5.3		none	-	-	0	0	0	0	-2	#REF!	#REF!	#REF!
fig|6666666.192815.peg.708	ID=fig|6666666.192815.peg.708;Name=Acyl-phosphate:glycerol-3-phosphate O-acyltransferase PlsY		none	-	-	0	0	0	0	-2	#REF!	#REF!	#REF!
fig|6666666.192815.peg.709	ID=fig|6666666.192815.peg.709;Name=DNA mismatch repair protein MutL		none	-	-	0	0	0	0	-2	#REF!	#REF!	#REF!
fig|6666666.192815.peg.71	ID=fig|6666666.192815.peg.71;Name=3-oxoacyl-[acyl-carrier protein] reductase (EC 1.1.1.100);Ontology_term=KEGG_ENZYME:1.1.1.100		none	-	-	0	0	0	0	-2	#REF!	#REF!	#REF!
fig|6666666.192815.peg.710	ID=fig|6666666.192815.peg.710;Name=tmRNA-binding protein SmpB		none	-	-	0	0	0	0	-2	#REF!	#REF!	#REF!
fig|6666666.192815.peg.711	ID=fig|6666666.192815.peg.711;Name=2-Keto-3-deoxy-D-manno-octulosonate-8-phosphate synthase (EC 2.5.1.55);Ontology_term=KEGG_ENZYME:2.5.1.55		none	-	-	0	0	0	0	-2	#REF!	#REF!	#REF!
fig|6666666.192815.peg.712	ID=fig|6666666.192815.peg.712;Name=Dihydrofolate synthase (EC 6.3.2.12) @ Folylpolyglutamate synthase (EC 6.3.2.17);Ontology_term=KEGG_ENZYME:6.3.2.12,KEGG_ENZYME:6.3.2.17		none	-	-	0	0	0	0	-2	#REF!	#REF!	#REF!
fig|6666666.192815.peg.713	ID=fig|6666666.192815.peg.713;Name=hypothetical protein		none	-	-	0	0	0	0	-2	#REF!	#REF!	#REF!
fig|6666666.192815.peg.714	ID=fig|6666666.192815.peg.714;Name=DNA-binding protein HU-beta		none	-	-	0	0	0	0	-2	#REF!	#REF!	#REF!
fig|6666666.192815.peg.716	ID=fig|6666666.192815.peg.716;Name=Competence protein F homolog%2C phosphoribosyltransferase domain%3B protein YhgH required for utilization of DNA as sole source of carbon and energy		ER	-	-	0	0	0	0	-2	#REF!	#REF!	#REF!
fig|6666666.192815.peg.717	ID=fig|6666666.192815.peg.717;Name=Holliday junction DNA helicase RuvA		none	-	-	0	0	0	0	-2	#REF!	#REF!	#REF!
fig|6666666.192815.peg.718	ID=fig|6666666.192815.peg.718;Name=NADP-dependent malic enzyme (EC 1.1.1.40);Ontology_term=KEGG_ENZYME:1.1.1.40		none	-	-	0	0	0	0	-2	#REF!	#REF!	#REF!
fig|6666666.192815.peg.719	ID=fig|6666666.192815.peg.719;Name=NifU protein		none	-	-	0	0	0	0	-2	#REF!	#REF!	#REF!
fig|6666666.192815.peg.72	ID=fig|6666666.192815.peg.72;Name=Malonyl CoA-acyl carrier protein transacylase (EC 2.3.1.39);Ontology_term=KEGG_ENZYME:2.3.1.39		none	-	-	0	0	0	0	-2	#REF!	#REF!	#REF!
fig|6666666.192815.peg.721	ID=fig|6666666.192815.peg.721;Name=FIG053235: Diacylglucosamine hydrolase like		none	-	-	0	0	0	0	-2	#REF!	#REF!	#REF!
fig|6666666.192815.peg.722	ID=fig|6666666.192815.peg.722;Name=FIG01016610: hypothetical protein		none	-	-	0	0	0	0	-2	#REF!	#REF!	#REF!
fig|6666666.192815.peg.723	ID=fig|6666666.192815.peg.723;Name=NADH-ubiquinone oxidoreductase chain J (EC 1.6.5.3);Ontology_term=KEGG_ENZYME:1.6.5.3		ER	-	-	0	0	0	0	-2	#REF!	#REF!	#REF!
fig|6666666.192815.peg.724	ID=fig|6666666.192815.peg.724;Name=NADH-ubiquinone oxidoreductase chain K (EC 1.6.5.3);Ontology_term=KEGG_ENZYME:1.6.5.3		none	-	-	0	0	0	0	-2	#REF!	#REF!	#REF!
fig|6666666.192815.peg.726	ID=fig|6666666.192815.peg.726;Name=NADH-ubiquinone oxidoreductase chain M (EC 1.6.5.3);Ontology_term=KEGG_ENZYME:1.6.5.3		ER	-	-	0	0	0	0	-2	#REF!	#REF!	#REF!
fig|6666666.192815.peg.727	ID=fig|6666666.192815.peg.727;Name=NADH-ubiquinone oxidoreductase chain N (EC 1.6.5.3);Ontology_term=KEGG_ENZYME:1.6.5.3		possibly ER	-	-	0	0	0	0	-2	#REF!	#REF!	#REF!
fig|6666666.192815.peg.728	ID=fig|6666666.192815.peg.728;Name=Pantothenate kinase type III%2C CoaX-like (EC 2.7.1.33);Ontology_term=KEGG_ENZYME:2.7.1.33		none	-	-	0	0	0	0	-2	#REF!	#REF!	#REF!
fig|6666666.192815.peg.729	ID=fig|6666666.192815.peg.729;Name=hypothetical protein		none	-	-	0	0	0	0	-2	#REF!	#REF!	#REF!
fig|6666666.192815.peg.73	ID=fig|6666666.192815.peg.73;Name=inversin protein alternative isoform%2C putative		none	-	-	0	0	0	0	-2	#REF!	#REF!	#REF!
fig|6666666.192815.peg.730	ID=fig|6666666.192815.peg.730;Name=Putative permease often clustered with de novo purine synthesis		ER	-	-	0	0	0	0	-2	#REF!	#REF!	#REF!
fig|6666666.192815.peg.731	ID=fig|6666666.192815.peg.731;Name=hypothetical protein		none	-	-	0	0	0	0	-2	#REF!	#REF!	#REF!
fig|6666666.192815.peg.732	ID=fig|6666666.192815.peg.732;Name=Prolyl-tRNA synthetase (EC 6.1.1.15)%2C bacterial type;Ontology_term=KEGG_ENZYME:6.1.1.15		possibly mitochondrial	-	YES	0	0	0	0	-2	#REF!	#REF!	#REF!
fig|6666666.192815.peg.733	ID=fig|6666666.192815.peg.733;Name=Outer membrane protein romA		ER	-	-	0	0	0	0	-2	#REF!	#REF!	#REF!
fig|6666666.192815.peg.734	ID=fig|6666666.192815.peg.734;Name=Shikimate kinase I (EC 2.7.1.71);Ontology_term=KEGG_ENZYME:2.7.1.71		possibly mitochondrial	-	-	0	0	0	0	-2	#REF!	#REF!	#REF!
fig|6666666.192815.peg.735	ID=fig|6666666.192815.peg.735;Name=Folate-dependent protein for Fe/S cluster synthesis/repair in oxidative stress		none	-	-	0	0	0	0	-2	#REF!	#REF!	#REF!
fig|6666666.192815.peg.737	ID=fig|6666666.192815.peg.737;Name=2%2C3-bisphosphoglycerate-independent phosphoglycerate mutase (EC 5.4.2.1);Ontology_term=KEGG_ENZYME:5.4.2.1		possibly ER	-	-	0	0	0	0	-2	#REF!	#REF!	#REF!
fig|6666666.192815.peg.738	ID=fig|6666666.192815.peg.738;Name=Sensor histidine kinase		ER	-	-	0	0	0	0	-2	#REF!	#REF!	#REF!
fig|6666666.192815.peg.739	ID=fig|6666666.192815.peg.739;Name=FIG00801269: hypothetical protein		ER	-	-	0	0	0	0	-2	#REF!	#REF!	#REF!
fig|6666666.192815.peg.74	ID=fig|6666666.192815.peg.74;Name=Mobile element protein		mitochondrial	-	-	0	0	0	0	-2	#REF!	#REF!	#REF!
fig|6666666.192815.peg.740	ID=fig|6666666.192815.peg.740;Name=hypothetical protein		none	-	-	0	0	0	0	-2	#REF!	#REF!	#REF!
fig|6666666.192815.peg.741	ID=fig|6666666.192815.peg.741;Name=FIG000325: clustered with transcription termination protein NusA		none	-	-	0	0	0	0	-2	#REF!	#REF!	#REF!
fig|6666666.192815.peg.744	ID=fig|6666666.192815.peg.744;Name=TsaD/Kae1/Qri7 protein%2C required for threonylcarbamoyladenosine t(6)A37 formation in tRNA		none	-	-	0	0	0	0	-2	#REF!	#REF!	#REF!
fig|6666666.192815.peg.746	ID=fig|6666666.192815.peg.746;Name=hypothetical protein		possibly mitochondrial	-	-	0	0	0	0	-2	#REF!	#REF!	#REF!
fig|6666666.192815.peg.747	ID=fig|6666666.192815.peg.747;Name=hypothetical protein		none	-	-	0	0	0	0	-2	#REF!	#REF!	#REF!
fig|6666666.192815.peg.748	ID=fig|6666666.192815.peg.748;Name=Mobile element protein		none	-	-	0	0	0	0	-2	#REF!	#REF!	#REF!
fig|6666666.192815.peg.75	ID=fig|6666666.192815.peg.75;Name=hypothetical protein		none	-	-	0	0	0	0	-2	#REF!	#REF!	#REF!
fig|6666666.192815.peg.750	ID=fig|6666666.192815.peg.750;Name=Transposase and inactivated derivatives		none	-	-	0	0	0	0	-2	#REF!	#REF!	#REF!
fig|6666666.192815.peg.751	ID=fig|6666666.192815.peg.751;Name=hypothetical protein		none	-	-	0	0	0	0	-2	#REF!	#REF!	#REF!
fig|6666666.192815.peg.753	ID=fig|6666666.192815.peg.753;Name=hypothetical protein		none	-	-	0	0	0	0	-2	#REF!	#REF!	#REF!
fig|6666666.192815.peg.755	ID=fig|6666666.192815.peg.755;Name=Spermidine Putrescine ABC transporter permease component PotB (TC 3.A.1.11.1)		ER	-	-	0	0	0	0	-2	#REF!	#REF!	#REF!
fig|6666666.192815.peg.756	ID=fig|6666666.192815.peg.756;Name=hypothetical protein		none	-	-	0	0	0	0	-2	#REF!	#REF!	#REF!
fig|6666666.192815.peg.757	ID=fig|6666666.192815.peg.757;Name=Spermidine Putrescine ABC transporter permease component potC (TC_3.A.1.11.1)		ER	-	-	0	0	0	0	-2	#REF!	#REF!	#REF!
fig|6666666.192815.peg.758	ID=fig|6666666.192815.peg.758;Name=ABC transporter%2C periplasmic spermidine putrescine-binding protein PotD (TC 3.A.1.11.1)		possibly mitochondrial	-	-	0	0	0	0	-2	#REF!	#REF!	#REF!
fig|6666666.192815.peg.759	ID=fig|6666666.192815.peg.759;Name=LSU ribosomal protein L33p @ LSU ribosomal protein L33p%2C zinc-independent		none	-	-	0	0	0	0	-2	#REF!	#REF!	#REF!
fig|6666666.192815.peg.76	ID=fig|6666666.192815.peg.76;Name=hypothetical protein		none	-	-	0	0	0	0	-2	#REF!	#REF!	#REF!
fig|6666666.192815.peg.760	ID=fig|6666666.192815.peg.760;Name=Lipoprotein releasing system ATP-binding protein LolD		none	-	-	0	0	0	0	-2	#REF!	#REF!	#REF!
fig|6666666.192815.peg.761	ID=fig|6666666.192815.peg.761;Name=Holliday junction DNA helicase RuvB		none	-	-	0	0	0	0	-2	#REF!	#REF!	#REF!
fig|6666666.192815.peg.762	ID=fig|6666666.192815.peg.762;Name=Riboflavin kinase (EC 2.7.1.26) / FMN adenylyltransferase (EC 2.7.7.2);Ontology_term=KEGG_ENZYME:2.7.1.26,KEGG_ENZYME:2.7.7.2		none	-	-	0	0	0	0	-2	#REF!	#REF!	#REF!
fig|6666666.192815.peg.763	ID=fig|6666666.192815.peg.763;Name=Formamidopyrimidine-DNA glycosylase (EC 3.2.2.23);Ontology_term=KEGG_ENZYME:3.2.2.23		none	-	-	0	0	0	0	-2	#REF!	#REF!	#REF!
fig|6666666.192815.peg.764	ID=fig|6666666.192815.peg.764;Name=hypothetical protein		possibly mitochondrial	-	-	0	0	0	0	-2	#REF!	#REF!	#REF!
fig|6666666.192815.peg.765	ID=fig|6666666.192815.peg.765;Name=Glutamyl-tRNA(Gln) synthetase (EC 6.1.1.24);Ontology_term=KEGG_ENZYME:6.1.1.24		possibly mitochondrial	-	-	0	0	0	0	-2	#REF!	#REF!	#REF!
fig|6666666.192815.peg.766	ID=fig|6666666.192815.peg.766;Name=hypothetical protein		none	-	-	0	0	0	0	-2	#REF!	#REF!	#REF!
fig|6666666.192815.peg.767	ID=fig|6666666.192815.peg.767;Name=tRNA-specific adenosine-34 deaminase (EC 3.5.4.-);Ontology_term=KEGG_ENZYME:3.5.4.-		none	-	-	0	0	0	0	-2	#REF!	#REF!	#REF!
fig|6666666.192815.peg.768	ID=fig|6666666.192815.peg.768;Name=Inositol-1-monophosphatase (EC 3.1.3.25);Ontology_term=KEGG_ENZYME:3.1.3.25		none	-	-	0	0	0	0	-2	#REF!	#REF!	#REF!
fig|6666666.192815.peg.769	ID=fig|6666666.192815.peg.769;Name=hypothetical protein		none	-	-	0	0	0	0	-2	#REF!	#REF!	#REF!
fig|6666666.192815.peg.770	ID=fig|6666666.192815.peg.770;Name=sodium/alanine symporter family protein		none	-	-	0	0	0	0	-2	#REF!	#REF!	#REF!
fig|6666666.192815.peg.771	ID=fig|6666666.192815.peg.771;Name=hypothetical protein		none	-	-	0	0	0	0	-2	#REF!	#REF!	#REF!
fig|6666666.192815.peg.772	ID=fig|6666666.192815.peg.772;Name=hypothetical protein		none	-	-	0	0	0	0	-2	#REF!	#REF!	#REF!
fig|6666666.192815.peg.773	ID=fig|6666666.192815.peg.773;Name=Phage-related protein		none	-	-	0	0	0	0	-2	#REF!	#REF!	#REF!
fig|6666666.192815.peg.774	ID=fig|6666666.192815.peg.774;Name=Xaa-Pro aminopeptidase (EC 3.4.11.9);Ontology_term=KEGG_ENZYME:3.4.11.9		none	-	-	0	0	0	0	-2	#REF!	#REF!	#REF!
fig|6666666.192815.peg.776	ID=fig|6666666.192815.peg.776;Name=S-adenosylmethionine synthetase (EC 2.5.1.6);Ontology_term=KEGG_ENZYME:2.5.1.6		none	-	-	0	0	0	0	-2	#REF!	#REF!	#REF!
fig|6666666.192815.peg.777	ID=fig|6666666.192815.peg.777;Name=Response regulator of zinc sigma-54-dependent two-component system		possibly mitochondrial	-	-	0	0	0	0	-2	#REF!	#REF!	#REF!
fig|6666666.192815.peg.778	ID=fig|6666666.192815.peg.778;Name=Permease of the drug/metabolite transporter (DMT) superfamily		none	-	-	0	0	0	0	-2	#REF!	#REF!	#REF!
fig|6666666.192815.peg.779	ID=fig|6666666.192815.peg.779;Name=hypothetical protein		possibly ER	-	YES	0	0	0	0	-2	#REF!	#REF!	#REF!
fig|6666666.192815.peg.780	ID=fig|6666666.192815.peg.780;Name=hypothetical protein		none	-	-	0	0	0	0	-2	#REF!	#REF!	#REF!
fig|6666666.192815.peg.781	ID=fig|6666666.192815.peg.781;Name=hypothetical protein		none	-	-	0	0	0	0	-2	#REF!	#REF!	#REF!
fig|6666666.192815.peg.782	ID=fig|6666666.192815.peg.782;Name=hypothetical protein		none	-	YES	0	0	0	0	-2	#REF!	#REF!	#REF!
fig|6666666.192815.peg.783	ID=fig|6666666.192815.peg.783;Name=Methyltransferase type 11		none	-	-	0	0	0	0	-2	#REF!	#REF!	#REF!
fig|6666666.192815.peg.786	ID=fig|6666666.192815.peg.786;Name=Excinuclease ABC subunit A		none	-	-	0	0	0	0	-2	#REF!	#REF!	#REF!
fig|6666666.192815.peg.787	ID=fig|6666666.192815.peg.787;Name=RIKEN cDNA 2310005O14		none	-	-	0	0	0	0	-2	#REF!	#REF!	#REF!
fig|6666666.192815.peg.788	ID=fig|6666666.192815.peg.788;Name=Methionine aminopeptidase (EC 3.4.11.18);Ontology_term=KEGG_ENZYME:3.4.11.18		none	-	-	0	0	0	0	-2	#REF!	#REF!	#REF!
fig|6666666.192815.peg.789	ID=fig|6666666.192815.peg.789;Name=DNA polymerase III delta subunit (EC 2.7.7.7);Ontology_term=KEGG_ENZYME:2.7.7.7		none	-	-	0	0	0	0	-2	#REF!	#REF!	#REF!
fig|6666666.192815.peg.79	ID=fig|6666666.192815.peg.79;Name=FIG000859: hypothetical protein YebC		none	-	-	0	0	0	0	-2	#REF!	#REF!	#REF!
fig|6666666.192815.peg.790	ID=fig|6666666.192815.peg.790;Name=Phospho-N-acetylmuramoyl-pentapeptide-transferase (EC 2.7.8.13);Ontology_term=KEGG_ENZYME:2.7.8.13		ER	-	-	0	0	0	0	-2	#REF!	#REF!	#REF!
fig|6666666.192815.peg.791	ID=fig|6666666.192815.peg.791;Name=Heavy-metal-associated domain (N-terminus) and membrane-bounded cytochrome biogenesis cycZ-like domain%2C possible membrane copper tolerance protein		none	-	-	0	0	0	0	-2	#REF!	#REF!	#REF!
fig|6666666.192815.peg.792	ID=fig|6666666.192815.peg.792;Name=Outer membrane protein YfgL%2C lipoprotein component of the protein assembly complex (forms a complex with YaeT%2C YfiO%2C and NlpB)		ER	-	-	0	0	0	0	-2	#REF!	#REF!	#REF!
fig|6666666.192815.peg.794	ID=fig|6666666.192815.peg.794;Name=Alanine racemase (EC 5.1.1.1);Ontology_term=KEGG_ENZYME:5.1.1.1		none	-	-	0	0	0	0	-2	#REF!	#REF!	#REF!
fig|6666666.192815.peg.795	ID=fig|6666666.192815.peg.795;Name=ABC transporter permease protein		none	-	-	0	0	0	0	-2	#REF!	#REF!	#REF!
fig|6666666.192815.peg.796	ID=fig|6666666.192815.peg.796;Name=Methionine ABC transporter ATP-binding protein		none	-	-	0	0	0	0	-2	#REF!	#REF!	#REF!
fig|6666666.192815.peg.797	ID=fig|6666666.192815.peg.797;Name=hypothetical protein		ER	-	-	0	0	0	0	-2	#REF!	#REF!	#REF!
fig|6666666.192815.peg.798	ID=fig|6666666.192815.peg.798;Name=Flagellar biosynthesis protein FliP		ER	-	-	0	0	0	0	-2	#REF!	#REF!	#REF!
fig|6666666.192815.peg.799	ID=fig|6666666.192815.peg.799;Name=Flagellar biosynthesis protein FliP		none	-	-	0	0	0	0	-2	#REF!	#REF!	#REF!
fig|6666666.192815.peg.8	ID=fig|6666666.192815.peg.8;Name=ABC transporter%2C ATP-binding protein		none	-	-	0	0	0	0	-2	#REF!	#REF!	#REF!
fig|6666666.192815.peg.80	ID=fig|6666666.192815.peg.80;Name=Crossover junction endodeoxyribonuclease RuvC (EC 3.1.22.4);Ontology_term=KEGG_ENZYME:3.1.22.4		none	-	-	0	0	0	0	-2	#REF!	#REF!	#REF!
fig|6666666.192815.peg.800	ID=fig|6666666.192815.peg.800;Name=Valyl-tRNA synthetase (EC 6.1.1.9);Ontology_term=KEGG_ENZYME:6.1.1.9		none	-	-	0	0	0	0	-2	#REF!	#REF!	#REF!
fig|6666666.192815.peg.801	ID=fig|6666666.192815.peg.801;Name=ATP synthase delta chain (EC 3.6.3.14);Ontology_term=KEGG_ENZYME:3.6.3.14		possibly ER	-	-	0	0	0	0	-2	#REF!	#REF!	#REF!
fig|6666666.192815.peg.802	ID=fig|6666666.192815.peg.802;Name=ATP synthase alpha chain (EC 3.6.3.14);Ontology_term=KEGG_ENZYME:3.6.3.14		none	-	-	0	0	0	0	-2	#REF!	#REF!	#REF!
fig|6666666.192815.peg.803	ID=fig|6666666.192815.peg.803;Name=ATP synthase gamma chain (EC 3.6.3.14);Ontology_term=KEGG_ENZYME:3.6.3.14		possibly mitochondrial	-	YES	0	0	0	0	-2	#REF!	#REF!	#REF!
fig|6666666.192815.peg.805	ID=fig|6666666.192815.peg.805;Name=hypothetical protein		none	-	-	0	0	0	0	-2	#REF!	#REF!	#REF!
fig|6666666.192815.peg.807	ID=fig|6666666.192815.peg.807;Name=LSU ribosomal protein L27p		none	-	-	0	0	0	0	-2	#REF!	#REF!	#REF!
fig|6666666.192815.peg.808	ID=fig|6666666.192815.peg.808;Name=hypothetical protein		none	-	-	0	0	0	0	-2	#REF!	#REF!	#REF!
fig|6666666.192815.peg.809	ID=fig|6666666.192815.peg.809;Name=hypothetical protein		none	-	-	0	0	0	0	-2	#REF!	#REF!	#REF!
fig|6666666.192815.peg.811	ID=fig|6666666.192815.peg.811;Name=hypothetical protein		none	-	YES	0	0	0	0	-2	#REF!	#REF!	#REF!
fig|6666666.192815.peg.812	ID=fig|6666666.192815.peg.812;Name=hypothetical protein		none	-	-	0	0	0	0	-2	#REF!	#REF!	#REF!
fig|6666666.192815.peg.813	ID=fig|6666666.192815.peg.813;Name=Iojap protein		none	-	-	0	0	0	0	-2	#REF!	#REF!	#REF!
fig|6666666.192815.peg.814	ID=fig|6666666.192815.peg.814;Name=ATP-dependent protease La (EC 3.4.21.53) Type I;Ontology_term=KEGG_ENZYME:3.4.21.53		none	-	-	0	0	0	0	-2	#REF!	#REF!	#REF!
fig|6666666.192815.peg.815	ID=fig|6666666.192815.peg.815;Name=hypothetical protein		ER	-	-	0	0	0	0	-2	#REF!	#REF!	#REF!
fig|6666666.192815.peg.816	ID=fig|6666666.192815.peg.816;Name=Cell division protein FtsI [Peptidoglycan synthetase] (EC 2.4.1.129);Ontology_term=KEGG_ENZYME:2.4.1.129		possibly ER	-	-	0	0	0	0	-2	#REF!	#REF!	#REF!
fig|6666666.192815.peg.817	ID=fig|6666666.192815.peg.817;Name=hypothetical protein		none	-	-	0	0	0	0	-2	#REF!	#REF!	#REF!
fig|6666666.192815.peg.819	ID=fig|6666666.192815.peg.819;Name=DNA recombination and repair protein RecO		none	-	-	0	0	0	0	-2	#REF!	#REF!	#REF!
fig|6666666.192815.peg.82	ID=fig|6666666.192815.peg.82;Name=MG(2+) CHELATASE FAMILY PROTEIN / ComM-related protein		none	-	-	0	0	0	0	-2	#REF!	#REF!	#REF!
fig|6666666.192815.peg.820	ID=fig|6666666.192815.peg.820;Name=Fructose-1%2C6-bisphosphatase%2C GlpX type (EC 3.1.3.11);Ontology_term=KEGG_ENZYME:3.1.3.11		none	-	-	0	0	0	0	-2	#REF!	#REF!	#REF!
fig|6666666.192815.peg.821	ID=fig|6666666.192815.peg.821;Name=Ribulose-phosphate 3-epimerase (EC 5.1.3.1);Ontology_term=KEGG_ENZYME:5.1.3.1		none	-	-	0	0	0	0	-2	#REF!	#REF!	#REF!
fig|6666666.192815.peg.822	ID=fig|6666666.192815.peg.822;Name=hypothetical protein		none	-	-	0	0	0	0	-2	#REF!	#REF!	#REF!
fig|6666666.192815.peg.823	ID=fig|6666666.192815.peg.823;Name=Glutathione synthetase (EC 6.3.2.3);Ontology_term=KEGG_ENZYME:6.3.2.3		none	-	-	0	0	0	0	-2	#REF!	#REF!	#REF!
fig|6666666.192815.peg.825	ID=fig|6666666.192815.peg.825;Name=Cell division protein FtsJ / Ribosomal RNA large subunit methyltransferase E (EC 2.1.1.-);Ontology_term=KEGG_ENZYME:2.1.1.-		possibly mitochondrial	-	-	0	0	0	0	-2	#REF!	#REF!	#REF!
fig|6666666.192815.peg.826	ID=fig|6666666.192815.peg.826;Name=hypothetical protein		none	-	-	0	0	0	0	-2	#REF!	#REF!	#REF!
fig|6666666.192815.peg.829	ID=fig|6666666.192815.peg.829;Name=DNA-directed RNA polymerase alpha subunit (EC 2.7.7.6);Ontology_term=KEGG_ENZYME:2.7.7.6		none	-	-	0	0	0	0	-2	#REF!	#REF!	#REF!
fig|6666666.192815.peg.83	ID=fig|6666666.192815.peg.83;Name=hypothetical protein		none	-	-	0	0	0	0	-2	#REF!	#REF!	#REF!
fig|6666666.192815.peg.830	ID=fig|6666666.192815.peg.830;Name=LSU ribosomal protein L17p		none	-	-	0	0	0	0	-2	#REF!	#REF!	#REF!
fig|6666666.192815.peg.831	ID=fig|6666666.192815.peg.831;Name=Ubiquinone/menaquinone biosynthesis methyltransferase UbiE (EC 2.1.1.-);Ontology_term=KEGG_ENZYME:2.1.1.-		none	-	-	0	0	0	0	-2	#REF!	#REF!	#REF!
fig|6666666.192815.peg.832	ID=fig|6666666.192815.peg.832;Name=hypothetical protein		none	-	-	0	0	0	0	-2	#REF!	#REF!	#REF!
fig|6666666.192815.peg.833	ID=fig|6666666.192815.peg.833;Name=Protoporphyrinogen IX oxidase%2C novel form%2C HemJ (EC 1.3.-.-);Ontology_term=KEGG_ENZYME:1.3.-.-		ER	-	-	0	0	0	0	-2	#REF!	#REF!	#REF!
fig|6666666.192815.peg.837	ID=fig|6666666.192815.peg.837;Name=Cysteinyl-tRNA synthetase (EC 6.1.1.16);Ontology_term=KEGG_ENZYME:6.1.1.16		none	-	-	0	0	0	0	-2	#REF!	#REF!	#REF!
fig|6666666.192815.peg.839	ID=fig|6666666.192815.peg.839;Name=hypothetical protein		none	-	-	0	0	0	0	-2	#REF!	#REF!	#REF!
fig|6666666.192815.peg.84	ID=fig|6666666.192815.peg.84;Name=hypothetical protein		none	-	-	0	0	0	0	-2	#REF!	#REF!	#REF!
fig|6666666.192815.peg.840	ID=fig|6666666.192815.peg.840;Name=hypothetical protein		none	-	YES	0	0	0	0	-2	#REF!	#REF!	#REF!
fig|6666666.192815.peg.842	ID=fig|6666666.192815.peg.842;Name=HflC protein		ER	-	-	0	0	0	0	-2	#REF!	#REF!	#REF!
fig|6666666.192815.peg.843	ID=fig|6666666.192815.peg.843;Name=HflK protein		none	-	-	0	0	0	0	-2	#REF!	#REF!	#REF!
fig|6666666.192815.peg.844	ID=fig|6666666.192815.peg.844;Name=hypothetical protein		none	-	-	0	0	0	0	-2	#REF!	#REF!	#REF!
fig|6666666.192815.peg.846	ID=fig|6666666.192815.peg.846;Name=GMP synthase [glutamine-hydrolyzing] (EC 6.3.5.2);Ontology_term=KEGG_ENZYME:6.3.5.2		none	-	-	0	0	0	0	-2	#REF!	#REF!	#REF!
fig|6666666.192815.peg.848	ID=fig|6666666.192815.peg.848;Name=FIG00494044: hypothetical protein		none	-	-	0	0	0	0	-2	#REF!	#REF!	#REF!
fig|6666666.192815.peg.85	ID=fig|6666666.192815.peg.85;Name=hypothetical protein		none	-	YES	0	0	0	0	-2	#REF!	#REF!	#REF!
fig|6666666.192815.peg.850	ID=fig|6666666.192815.peg.850;Name=Cytochrome c-type biogenesis protein DsbD%2C protein-disulfide reductase (EC 1.8.1.8);Ontology_term=KEGG_ENZYME:1.8.1.8		ER	-	-	0	0	0	0	-2	#REF!	#REF!	#REF!
fig|6666666.192815.peg.851	ID=fig|6666666.192815.peg.851;Name=RelA/SpoT-related protein		possibly ER	PF13328 7	-	0	0	0	0	-2	#REF!	#REF!	#REF!
fig|6666666.192815.peg.853	ID=fig|6666666.192815.peg.853;Name=hypothetical protein		none	-	-	0	0	0	0	-2	#REF!	#REF!	#REF!
fig|6666666.192815.peg.854	ID=fig|6666666.192815.peg.854;Name=hypothetical protein		none	-	-	0	0	0	0	-2	#REF!	#REF!	#REF!
fig|6666666.192815.peg.855	ID=fig|6666666.192815.peg.855;Name=Radical SAM family enzyme%2C similar to coproporphyrinogen III oxidase%2C oxygen-independent%2C clustered with nucleoside-triphosphatase RdgB		none	-	-	0	0	0	0	-2	#REF!	#REF!	#REF!
fig|6666666.192815.peg.858	ID=fig|6666666.192815.peg.858;Name=Flagellar motor rotation protein MotA		ER	-	-	0	0	0	0	-2	#REF!	#REF!	#REF!
fig|6666666.192815.peg.859	ID=fig|6666666.192815.peg.859;Name=Flagellar motor rotation protein MotB		none	-	-	0	0	0	0	-2	#REF!	#REF!	#REF!
fig|6666666.192815.peg.86	ID=fig|6666666.192815.peg.86;Name=hypothetical protein		possibly mitochondrial	-	-	0	0	0	0	-2	#REF!	#REF!	#REF!
fig|6666666.192815.peg.861	ID=fig|6666666.192815.peg.861;Name=UDP-3-O-[3-hydroxymyristoyl] N-acetylglucosamine deacetylase (EC 3.5.1.108);Ontology_term=KEGG_ENZYME:3.5.1.108		none	-	-	0	0	0	0	-2	#REF!	#REF!	#REF!
fig|6666666.192815.peg.863	ID=fig|6666666.192815.peg.863;Name=Mobile element protein		none	-	-	0	0	0	0	-2	#REF!	#REF!	#REF!
fig|6666666.192815.peg.864	ID=fig|6666666.192815.peg.864;Name=hypothetical protein		none	-	-	0	0	0	0	-2	#REF!	#REF!	#REF!
fig|6666666.192815.peg.865	ID=fig|6666666.192815.peg.865;Name=hypothetical protein		none	-	-	0	0	0	0	-2	#REF!	#REF!	#REF!
fig|6666666.192815.peg.867	ID=fig|6666666.192815.peg.867;Name=Chromosome (plasmid) partitioning protein ParA		none	-	-	0	0	0	0	-2	#REF!	#REF!	#REF!
fig|6666666.192815.peg.87	ID=fig|6666666.192815.peg.87;Name=hypothetical protein		possibly mitochondrial	-	YES	0	0	0	0	-2	#REF!	#REF!	#REF!
fig|6666666.192815.peg.870	ID=fig|6666666.192815.peg.870;Name=sodium-solute symporter%2C putative		none	-	-	0	0	0	0	-2	#REF!	#REF!	#REF!
fig|6666666.192815.peg.873	ID=fig|6666666.192815.peg.873;Name=hypothetical protein		none	-	-	0	0	0	0	-2	#REF!	#REF!	#REF!
fig|6666666.192815.peg.874	ID=fig|6666666.192815.peg.874;Name=Chromosome (plasmid) partitioning protein ParB / Stage 0 sporulation protein J		none	-	-	0	0	0	0	-2	#REF!	#REF!	#REF!
fig|6666666.192815.peg.876	ID=fig|6666666.192815.peg.876;Name=Superfamily I DNA and RNA helicases and helicase subunits		none	-	-	0	0	0	0	-2	#REF!	#REF!	#REF!
fig|6666666.192815.peg.877	ID=fig|6666666.192815.peg.877;Name=tRNA:m(5)U-54 MTase gid		none	-	-	0	0	0	0	-2	#REF!	#REF!	#REF!
fig|6666666.192815.peg.879	ID=fig|6666666.192815.peg.879;Name=Cold shock protein CspA		none	-	-	0	0	0	0	-2	#REF!	#REF!	#REF!
fig|6666666.192815.peg.88	ID=fig|6666666.192815.peg.88;Name=hypothetical protein		none	-	YES	0	0	0	0	-2	#REF!	#REF!	#REF!
fig|6666666.192815.peg.882	ID=fig|6666666.192815.peg.882;Name=Inner membrane protein YihY%2C formerly thought to be RNase BN		possibly mitochondrial	-	-	0	0	0	0	-2	#REF!	#REF!	#REF!
fig|6666666.192815.peg.883	ID=fig|6666666.192815.peg.883;Name=Methylenetetrahydrofolate dehydrogenase (NADP+) (EC 1.5.1.5) / Methenyltetrahydrofolate cyclohydrolase (EC 3.5.4.9);Ontology_term=KEGG_ENZYME:1.5.1.5,KEGG_ENZYME:3.5.4.9		none	-	-	0	0	0	0	-2	#REF!	#REF!	#REF!
fig|6666666.192815.peg.884	ID=fig|6666666.192815.peg.884;Name=Thioredoxin reductase (EC 1.8.1.9);Ontology_term=KEGG_ENZYME:1.8.1.9		possibly ER	-	-	0	0	0	0	-2	#REF!	#REF!	#REF!
fig|6666666.192815.peg.885	ID=fig|6666666.192815.peg.885;Name=Lipid A biosynthesis lauroyl acyltransferase (EC 2.3.1.-);Ontology_term=KEGG_ENZYME:2.3.1.-		none	-	-	0	0	0	0	-2	#REF!	#REF!	#REF!
fig|6666666.192815.peg.886	ID=fig|6666666.192815.peg.886;Name=HIT family protein		none	-	-	0	0	0	0	-2	#REF!	#REF!	#REF!
fig|6666666.192815.peg.887	ID=fig|6666666.192815.peg.887;Name=hypothetical protein		none	-	-	0	0	0	0	-2	#REF!	#REF!	#REF!
fig|6666666.192815.peg.888	ID=fig|6666666.192815.peg.888;Name=Sensor histidine kinase/response regulator LuxN		none	-	-	0	0	0	0	-2	#REF!	#REF!	#REF!
fig|6666666.192815.peg.889	ID=fig|6666666.192815.peg.889;Name=proline/betaine transporter		none	-	-	0	0	0	0	-2	#REF!	#REF!	#REF!
fig|6666666.192815.peg.89	ID=fig|6666666.192815.peg.89;Name=Helicase PriA essential for oriC/DnaA-independent DNA replication		ER	-	-	0	0	0	0	-2	#REF!	#REF!	#REF!
fig|6666666.192815.peg.890	ID=fig|6666666.192815.peg.890;Name=Transcription termination factor Rho		none	-	-	0	0	0	0	-2	#REF!	#REF!	#REF!
fig|6666666.192815.peg.891	ID=fig|6666666.192815.peg.891;Name=4-diphosphocytidyl-2-C-methyl-D-erythritol kinase (EC 2.7.1.148);Ontology_term=KEGG_ENZYME:2.7.1.148		possibly mitochondrial	-	-	0	0	0	0	-2	#REF!	#REF!	#REF!
fig|6666666.192815.peg.893	ID=fig|6666666.192815.peg.893;Name=hypothetical protein		ER	-	-	0	0	0	0	-2	#REF!	#REF!	#REF!
fig|6666666.192815.peg.894	ID=fig|6666666.192815.peg.894;Name=Uncharacterized ABC transporter%2C periplasmic component YrbD		ER	-	-	0	0	0	0	-2	#REF!	#REF!	#REF!
fig|6666666.192815.peg.895	ID=fig|6666666.192815.peg.895;Name=NADH:ubiquinone oxidoreductase 17.2 kD subunit		none	-	-	0	0	0	0	-2	#REF!	#REF!	#REF!
fig|6666666.192815.peg.896	ID=fig|6666666.192815.peg.896;Name=Enolase (EC 4.2.1.11);Ontology_term=KEGG_ENZYME:4.2.1.11		none	-	-	0	0	0	0	-2	#REF!	#REF!	#REF!
fig|6666666.192815.peg.897	ID=fig|6666666.192815.peg.897;Name=hypothetical protein		none	-	-	0	0	0	0	-2	#REF!	#REF!	#REF!
fig|6666666.192815.peg.898	ID=fig|6666666.192815.peg.898;Name=Nicotinamide phosphoribosyltransferase (EC 2.4.2.12);Ontology_term=KEGG_ENZYME:2.4.2.12		none	-	YES	0	0	0	0	-2	#REF!	#REF!	#REF!
fig|6666666.192815.peg.899	ID=fig|6666666.192815.peg.899;Name=Nicotinamide-nucleotide adenylyltransferase%2C NadM family (EC 2.7.7.1) / ADP-ribose pyrophosphatase (EC 3.6.1.13);Ontology_term=KEGG_ENZYME:2.7.7.1,KEGG_ENZYME:3.6.1.13		none	-	-	0	0	0	0	-2	#REF!	#REF!	#REF!
fig|6666666.192815.peg.9	ID=fig|6666666.192815.peg.9;Name=hypothetical protein		none	-	-	0	0	0	0	-2	#REF!	#REF!	#REF!
fig|6666666.192815.peg.90	ID=fig|6666666.192815.peg.90;Name=hypothetical protein		none	-	-	0	0	0	0	-2	#REF!	#REF!	#REF!
fig|6666666.192815.peg.901	ID=fig|6666666.192815.peg.901;Name=hypothetical protein		ER	-	-	0	0	0	0	-2	#REF!	#REF!	#REF!
fig|6666666.192815.peg.902	ID=fig|6666666.192815.peg.902;Name=putative esterase		none	-	-	0	0	0	0	-2	#REF!	#REF!	#REF!
fig|6666666.192815.peg.903	ID=fig|6666666.192815.peg.903;Name=Adenosylmethionine-8-amino-7-oxononanoate aminotransferase (EC 2.6.1.62);Ontology_term=KEGG_ENZYME:2.6.1.62		none	-	-	0	0	0	0	-2	#REF!	#REF!	#REF!
fig|6666666.192815.peg.904	ID=fig|6666666.192815.peg.904;Name=Biotin synthase (EC 2.8.1.6);Ontology_term=KEGG_ENZYME:2.8.1.6		none	-	-	0	0	0	0	-2	#REF!	#REF!	#REF!
fig|6666666.192815.peg.905	ID=fig|6666666.192815.peg.905;Name=8-amino-7-oxononanoate synthase (EC 2.3.1.47);Ontology_term=KEGG_ENZYME:2.3.1.47		possibly mitochondrial	-	-	0	0	0	0	-2	#REF!	#REF!	#REF!
fig|6666666.192815.peg.906	ID=fig|6666666.192815.peg.906;Name=Biotin synthesis protein BioC		none	-	-	0	0	0	0	-2	#REF!	#REF!	#REF!
fig|6666666.192815.peg.907	ID=fig|6666666.192815.peg.907;Name=Dethiobiotin synthetase (EC 6.3.3.3);Ontology_term=KEGG_ENZYME:6.3.3.3		none	-	-	0	0	0	0	-2	#REF!	#REF!	#REF!
fig|6666666.192815.peg.908	ID=fig|6666666.192815.peg.908;Name=hypothetical protein		possibly mitochondrial	-	-	0	0	0	0	-2	#REF!	#REF!	#REF!
fig|6666666.192815.peg.909	ID=fig|6666666.192815.peg.909;Name=Triosephosphate isomerase (EC 5.3.1.1);Ontology_term=KEGG_ENZYME:5.3.1.1		none	-	-	0	0	0	0	-2	#REF!	#REF!	#REF!
fig|6666666.192815.peg.910	ID=fig|6666666.192815.peg.910;Name=hypothetical protein		possibly ER	-	-	0	0	0	0	-2	#REF!	#REF!	#REF!
fig|6666666.192815.peg.911	ID=fig|6666666.192815.peg.911;Name=Protocatechuate 3%2C4-dioxygenase beta chain (EC 1.13.11.3);Ontology_term=KEGG_ENZYME:1.13.11.3		none	-	-	0	0	0	0	-2	#REF!	#REF!	#REF!
fig|6666666.192815.peg.912	ID=fig|6666666.192815.peg.912;Name=NAD synthetase (EC 6.3.1.5) / Glutamine amidotransferase chain of NAD synthetase;Ontology_term=KEGG_ENZYME:6.3.1.5		none	-	-	0	0	0	0	-2	#REF!	#REF!	#REF!
fig|6666666.192815.peg.913	ID=fig|6666666.192815.peg.913;Name=hypothetical protein		none	-	YES	0	0	0	0	-2	#REF!	#REF!	#REF!
fig|6666666.192815.peg.914	ID=fig|6666666.192815.peg.914;Name=hypothetical protein		none	-	-	0	0	0	0	-2	#REF!	#REF!	#REF!
fig|6666666.192815.peg.915	ID=fig|6666666.192815.peg.915;Name=hypothetical protein		none	-	-	0	0	0	0	-2	#REF!	#REF!	#REF!
fig|6666666.192815.peg.916	ID=fig|6666666.192815.peg.916;Name=Sulfur acceptor protein SufE for iron-sulfur cluster assembly		none	-	-	0	0	0	0	-2	#REF!	#REF!	#REF!
fig|6666666.192815.peg.918	ID=fig|6666666.192815.peg.918;Name=Iron-sulfur cluster assembly protein SufB		none	-	-	0	0	0	0	-2	#REF!	#REF!	#REF!
fig|6666666.192815.peg.920	ID=fig|6666666.192815.peg.920;Name=Iron-sulfur cluster assembly protein SufD		none	-	-	0	0	0	0	-2	#REF!	#REF!	#REF!
fig|6666666.192815.peg.921	ID=fig|6666666.192815.peg.921;Name=Cysteine desulfurase (EC 2.8.1.7)%2C SufS subfamily;Ontology_term=KEGG_ENZYME:2.8.1.7		none	-	-	0	0	0	0	-2	#REF!	#REF!	#REF!
fig|6666666.192815.peg.922	ID=fig|6666666.192815.peg.922;Name=PaaD-like protein (DUF59) involved in Fe-S cluster assembly		none	-	-	0	0	0	0	-2	#REF!	#REF!	#REF!
fig|6666666.192815.peg.923	ID=fig|6666666.192815.peg.923;Name=DNA ligase (EC 6.5.1.2);Ontology_term=KEGG_ENZYME:6.5.1.2		none	-	-	0	0	0	0	-2	#REF!	#REF!	#REF!
fig|6666666.192815.peg.924	ID=fig|6666666.192815.peg.924;Name=Octaprenyl diphosphate synthase (EC 2.5.1.90) / Dimethylallyltransferase (EC 2.5.1.1) / (2E%2C6E)-farnesyl diphosphate synthase (EC 2.5.1.10) / Geranylgeranyl diphosphate synthase (EC 2.5.1.29);Ontology_term=KEGG_ENZYME:2.5.1.90,KEGG_ENZYME:2.5.1.1,KEGG_ENZYME:2.5.1.10,KEGG_ENZYME:2.5.1.29		none	-	-	0	0	0	0	-2	#REF!	#REF!	#REF!
fig|6666666.192815.peg.925	ID=fig|6666666.192815.peg.925;Name=Ubiquinol-cytochrome C reductase iron-sulfur subunit (EC 1.10.2.2);Ontology_term=KEGG_ENZYME:1.10.2.2		none	-	-	0	0	0	0	-2	#REF!	#REF!	#REF!
fig|6666666.192815.peg.926	ID=fig|6666666.192815.peg.926;Name=INTEGRAL MEMBRANE PROTEIN (Rhomboid family)		none	-	-	0	0	0	0	-2	#REF!	#REF!	#REF!
fig|6666666.192815.peg.927	ID=fig|6666666.192815.peg.927;Name=Conserved domain protein		none	-	-	0	0	0	0	-2	#REF!	#REF!	#REF!
fig|6666666.192815.peg.928	ID=fig|6666666.192815.peg.928;Name=Uncharacterized protein conserved in bacteria%2C NMA0228-like		none	-	-	0	0	0	0	-2	#REF!	#REF!	#REF!
fig|6666666.192815.peg.929	ID=fig|6666666.192815.peg.929;Name=Putative signal peptide protein		ER	-	-	0	0	0	0	-2	#REF!	#REF!	#REF!
fig|6666666.192815.peg.93	ID=fig|6666666.192815.peg.93;Name=hypothetical protein		possibly ER	-	-	0	0	0	0	-2	#REF!	#REF!	#REF!
fig|6666666.192815.peg.930	ID=fig|6666666.192815.peg.930;Name=Prolipoprotein diacylglyceryl transferase (EC 2.4.99.-);Ontology_term=KEGG_ENZYME:2.4.99.-		none	-	-	0	0	0	0	-2	#REF!	#REF!	#REF!
fig|6666666.192815.peg.931	ID=fig|6666666.192815.peg.931;Name=hypothetical protein		none	-	-	0	0	0	0	-2	#REF!	#REF!	#REF!
fig|6666666.192815.peg.932	ID=fig|6666666.192815.peg.932;Name=hypothetical protein		none	-	-	0	0	0	0	-2	#REF!	#REF!	#REF!
fig|6666666.192815.peg.933	ID=fig|6666666.192815.peg.933;Name=Ribonuclease HII (EC 3.1.26.4);Ontology_term=KEGG_ENZYME:3.1.26.4		none	-	-	0	0	0	0	-2	#REF!	#REF!	#REF!
fig|6666666.192815.peg.934	ID=fig|6666666.192815.peg.934;Name=Transketolase (EC 2.2.1.1);Ontology_term=KEGG_ENZYME:2.2.1.1		none	-	-	0	0	0	0	-2	#REF!	#REF!	#REF!
fig|6666666.192815.peg.935	ID=fig|6666666.192815.peg.935;Name=Ribose-phosphate pyrophosphokinase (EC 2.7.6.1);Ontology_term=KEGG_ENZYME:2.7.6.1		none	-	-	0	0	0	0	-2	#REF!	#REF!	#REF!
fig|6666666.192815.peg.936	ID=fig|6666666.192815.peg.936;Name=Dihydroorotate dehydrogenase (EC 1.3.3.1);Ontology_term=KEGG_ENZYME:1.3.3.1		none	-	-	0	0	0	0	-2	#REF!	#REF!	#REF!
fig|6666666.192815.peg.937	ID=fig|6666666.192815.peg.937;Name=hypothetical protein		none	-	-	0	0	0	0	-2	#REF!	#REF!	#REF!
fig|6666666.192815.peg.938	ID=fig|6666666.192815.peg.938;Name=Orotidine 5'-phosphate decarboxylase (EC 4.1.1.23);Ontology_term=KEGG_ENZYME:4.1.1.23		none	-	-	0	0	0	0	-2	#REF!	#REF!	#REF!
fig|6666666.192815.peg.939	ID=fig|6666666.192815.peg.939;Name=hypothetical protein		none	-	-	0	0	0	0	-2	#REF!	#REF!	#REF!
fig|6666666.192815.peg.94	ID=fig|6666666.192815.peg.94;Name=Sulfate permease		none	-	-	0	0	0	0	-2	#REF!	#REF!	#REF!
fig|6666666.192815.peg.940	ID=fig|6666666.192815.peg.940;Name=L-Proline/Glycine betaine transporter ProP		ER	PF13328 7	-	0	0	0	0	-2	#REF!	#REF!	#REF!
fig|6666666.192815.peg.941	ID=fig|6666666.192815.peg.941;Name=L-Proline/Glycine betaine transporter ProP		possibly mitochondrial	-	-	0	0	0	0	-2	#REF!	#REF!	#REF!
fig|6666666.192815.peg.942	ID=fig|6666666.192815.peg.942;Name=L-Proline/Glycine betaine transporter ProP		none	-	-	0	0	0	0	-2	#REF!	#REF!	#REF!
fig|6666666.192815.peg.943	ID=fig|6666666.192815.peg.943;Name=Iron binding protein IscA for iron-sulfur cluster assembly		none	-	-	0	0	0	0	-2	#REF!	#REF!	#REF!
fig|6666666.192815.peg.944	ID=fig|6666666.192815.peg.944;Name=UDP-N-acetylmuramoylalanyl-D-glutamyl-2%2C6-diaminopimelate--D-alanyl-D-alanine ligase (EC 6.3.2.10);Ontology_term=KEGG_ENZYME:6.3.2.10		none	-	-	0	0	0	0	-2	#REF!	#REF!	#REF!
fig|6666666.192815.peg.945	ID=fig|6666666.192815.peg.945;Name=RNA polymerase sigma-54 factor RpoN		mitochondrial	-	-	0	0	0	0	-2	#REF!	#REF!	#REF!
fig|6666666.192815.peg.946	ID=fig|6666666.192815.peg.946;Name=tRNA(Ile)-lysidine synthetase (EC 6.3.4.19);Ontology_term=KEGG_ENZYME:6.3.4.19		none	-	-	0	0	0	0	-2	#REF!	#REF!	#REF!
fig|6666666.192815.peg.947	ID=fig|6666666.192815.peg.947;Name=TolA protein		ER	-	-	0	0	0	0	-2	#REF!	#REF!	#REF!
fig|6666666.192815.peg.948	ID=fig|6666666.192815.peg.948;Name=hypothetical protein		none	-	-	0	0	0	0	-2	#REF!	#REF!	#REF!
fig|6666666.192815.peg.949	ID=fig|6666666.192815.peg.949;Name=Major facilitator superfamily precursor		ER	-	-	0	0	0	0	-2	#REF!	#REF!	#REF!
fig|6666666.192815.peg.95	ID=fig|6666666.192815.peg.95;Name=Protease II (EC 3.4.21.83);Ontology_term=KEGG_ENZYME:3.4.21.83		none	-	-	0	0	0	0	-2	#REF!	#REF!	#REF!
fig|6666666.192815.peg.952	ID=fig|6666666.192815.peg.952;Name=Methionine ABC transporter ATP-binding protein		none	-	-	0	0	0	0	-2	#REF!	#REF!	#REF!
fig|6666666.192815.peg.953	ID=fig|6666666.192815.peg.953;Name=Predicted ABC transporter for tryptophane%2C permease protein TrpY		ER	-	-	0	0	0	0	-2	#REF!	#REF!	#REF!
fig|6666666.192815.peg.955	ID=fig|6666666.192815.peg.955;Name=Cell division protein MraZ		none	-	-	0	0	0	0	-2	#REF!	#REF!	#REF!
fig|6666666.192815.peg.956	ID=fig|6666666.192815.peg.956;Name=rRNA small subunit methyltransferase H		none	-	-	0	0	0	0	-2	#REF!	#REF!	#REF!
fig|6666666.192815.peg.957	ID=fig|6666666.192815.peg.957;Name=hypothetical protein		ER	-	-	0	0	0	0	-2	#REF!	#REF!	#REF!
fig|6666666.192815.peg.958	ID=fig|6666666.192815.peg.958;Name=Cell division protein FtsI [Peptidoglycan synthetase] (EC 2.4.1.129);Ontology_term=KEGG_ENZYME:2.4.1.129		ER	-	-	0	0	0	0	-2	#REF!	#REF!	#REF!
fig|6666666.192815.peg.961	ID=fig|6666666.192815.peg.961;Name=hypothetical protein		none	-	-	0	0	0	0	-2	#REF!	#REF!	#REF!
fig|6666666.192815.peg.962	ID=fig|6666666.192815.peg.962;Name=hypothetical protein		ER	-	-	0	0	0	0	-2	#REF!	#REF!	#REF!
fig|6666666.192815.peg.963	ID=fig|6666666.192815.peg.963;Name=L-Proline/Glycine betaine transporter ProP		none	PF13328 7	-	0	0	0	0	-2	#REF!	#REF!	#REF!
fig|6666666.192815.peg.964	ID=fig|6666666.192815.peg.964;Name=Phenylalanyl-tRNA synthetase beta chain (EC 6.1.1.20);Ontology_term=KEGG_ENZYME:6.1.1.20		none	-	-	0	0	0	0	-2	#REF!	#REF!	#REF!
fig|6666666.192815.peg.966	ID=fig|6666666.192815.peg.966;Name=ATP-dependent Clp protease proteolytic subunit (EC 3.4.21.92);Ontology_term=KEGG_ENZYME:3.4.21.92		none	-	-	0	0	0	0	-2	#REF!	#REF!	#REF!
fig|6666666.192815.peg.968	ID=fig|6666666.192815.peg.968;Name=5-aminolevulinate synthase (EC 2.3.1.37);Ontology_term=KEGG_ENZYME:2.3.1.37		possibly mitochondrial	-	-	0	0	0	0	-2	#REF!	#REF!	#REF!
fig|6666666.192815.peg.969	ID=fig|6666666.192815.peg.969;Name=hypothetical protein		ER	-	-	0	0	0	0	-2	#REF!	#REF!	#REF!
fig|6666666.192815.peg.970	ID=fig|6666666.192815.peg.970;Name=Flagellar motor switch protein FliN		none	-	-	0	0	0	0	-2	#REF!	#REF!	#REF!
fig|6666666.192815.peg.971	ID=fig|6666666.192815.peg.971;Name=hypothetical protein		none	-	-	0	0	0	0	-2	#REF!	#REF!	#REF!
fig|6666666.192815.peg.972	ID=fig|6666666.192815.peg.972;Name=Flagellar motor switch protein FliG		none	-	-	0	0	0	0	-2	#REF!	#REF!	#REF!
fig|6666666.192815.peg.973	ID=fig|6666666.192815.peg.973;Name=Flagellar M-ring protein FliF		ER	-	-	0	0	0	0	-2	#REF!	#REF!	#REF!
fig|6666666.192815.peg.974	ID=fig|6666666.192815.peg.974;Name=putative lipoprotein		mitochondrial	-	-	0	0	0	0	-2	#REF!	#REF!	#REF!
fig|6666666.192815.peg.975	ID=fig|6666666.192815.peg.975;Name=Lipid IVA 3-deoxy-D-manno-octulosonic acid transferase (EC 2.4.99.12) [often with (EC 2.4.99.13) also];Ontology_term=KEGG_ENZYME:2.4.99.12,KEGG_ENZYME:2.4.99.13		mitochondrial	-	-	0	0	0	0	-2	#REF!	#REF!	#REF!
fig|6666666.192815.peg.978	ID=fig|6666666.192815.peg.978;Name=hypothetical protein		none	-	-	0	0	0	0	-2	#REF!	#REF!	#REF!
fig|6666666.192815.peg.979	ID=fig|6666666.192815.peg.979;Name=COG0515: Serine/threonine protein kinase		none	-	-	0	0	0	0	-2	#REF!	#REF!	#REF!
fig|6666666.192815.peg.98	ID=fig|6666666.192815.peg.98;Name=DNA-invertase		none	-	-	0	0	0	0	-2	#REF!	#REF!	#REF!
fig|6666666.192815.peg.982	ID=fig|6666666.192815.peg.982;Name=Ribosome-binding factor A		none	-	-	0	0	0	0	-2	#REF!	#REF!	#REF!
fig|6666666.192815.peg.983	ID=fig|6666666.192815.peg.983;Name=probable iron binding protein from the HesB_IscA_SufA family		none	-	-	0	0	0	0	-2	#REF!	#REF!	#REF!
fig|6666666.192815.peg.984	ID=fig|6666666.192815.peg.984;Name=hypothetical protein		none	-	-	0	0	0	0	-2	#REF!	#REF!	#REF!
fig|6666666.192815.peg.988	ID=fig|6666666.192815.peg.988;Name=Peptide deformylase (EC 3.5.1.88);Ontology_term=KEGG_ENZYME:3.5.1.88		possibly ER	-	-	0	0	0	0	-2	#REF!	#REF!	#REF!
fig|6666666.192815.peg.989	ID=fig|6666666.192815.peg.989;Name=hypothetical protein		ER	-	-	0	0	0	0	-2	#REF!	#REF!	#REF!
fig|6666666.192815.peg.99	ID=fig|6666666.192815.peg.99;Name=hypothetical protein		none	-	-	0	0	0	0	-2	#REF!	#REF!	#REF!
fig|6666666.192815.peg.990	ID=fig|6666666.192815.peg.990;Name=hypothetical protein		none	-	-	0	0	0	0	-2	#REF!	#REF!	#REF!
fig|6666666.192815.peg.991	ID=fig|6666666.192815.peg.991;Name=hypothetical protein		none	-	-	0	0	0	0	-2	#REF!	#REF!	#REF!
fig|6666666.192815.peg.992	ID=fig|6666666.192815.peg.992;Name=SSU ribosomal protein S4p (S9e)		none	-	-	0	0	0	0	-2	#REF!	#REF!	#REF!
fig|6666666.192815.peg.993	ID=fig|6666666.192815.peg.993;Name=SSU ribosomal protein S20p		none	-	-	0	0	0	0	-2	#REF!	#REF!	#REF!
fig|6666666.192815.peg.994	ID=fig|6666666.192815.peg.994;Name=hypothetical protein		none	-	-	0	0	0	0	-2	#REF!	#REF!	#REF!
fig|6666666.192815.peg.995	ID=fig|6666666.192815.peg.995;Name=Secreted protein%2C suppressor for copper-sensitivity ScsC		ER	-	-	0	0	0	0	-2	#REF!	#REF!	#REF!
fig|6666666.192815.peg.996	ID=fig|6666666.192815.peg.996;Name=hypothetical protein		not used	-	-	0	0	0	0	-2	#REF!	#REF!	#REF!
fig|6666666.192815.peg.997	ID=fig|6666666.192815.peg.997;Name=CrcB protein		possibly mitochondrial	-	-	0	0	0	0	-2	#REF!	#REF!	#REF!
fig|6666666.192815.peg.998	ID=fig|6666666.192815.peg.998;Name=hypothetical protein		not used	-	-	0	0	0	0	-2	#REF!	#REF!	#REF!
fig|6666666.192815.peg.999	ID=fig|6666666.192815.peg.999;Name=DNA recombination and repair protein RecF		none	-	-	0	0	0	0	-2	#REF!	#REF!	#REF!
	ID=fig|6666666.192815.rna.1;Name=tRNA-Arg-TCT
	ID=fig|6666666.192815.rna.1;Name=tRNA-Arg-TCT
	ID=fig|6666666.192815.rna.1;Name=tRNA-Arg-TCT
	ID=fig|6666666.192815.rna.10;Name=tRNA-Glu-TTC
	ID=fig|6666666.192815.rna.10;Name=tRNA-Glu-TTC
	ID=fig|6666666.192815.rna.10;Name=tRNA-Glu-TTC
	ID=fig|6666666.192815.rna.11;Name=tRNA-Phe-GAA
	ID=fig|6666666.192815.rna.11;Name=tRNA-Phe-GAA
	ID=fig|6666666.192815.rna.11;Name=tRNA-Phe-GAA
	ID=fig|6666666.192815.rna.12;Name=tRNA-Thr-CGT
	ID=fig|6666666.192815.rna.12;Name=tRNA-Thr-CGT
	ID=fig|6666666.192815.rna.12;Name=tRNA-Thr-CGT
	ID=fig|6666666.192815.rna.13;Name=tRNA-Leu-TAG
	ID=fig|6666666.192815.rna.13;Name=tRNA-Leu-TAG
	ID=fig|6666666.192815.rna.13;Name=tRNA-Leu-TAG
	ID=fig|6666666.192815.rna.14;Name=tRNA-Ala-TGC
	ID=fig|6666666.192815.rna.14;Name=tRNA-Ala-TGC
	ID=fig|6666666.192815.rna.14;Name=tRNA-Ala-TGC
	ID=fig|6666666.192815.rna.15;Name=tRNA-Gly-GCC
	ID=fig|6666666.192815.rna.15;Name=tRNA-Gly-GCC
	ID=fig|6666666.192815.rna.15;Name=tRNA-Gly-GCC
	ID=fig|6666666.192815.rna.16;Name=tRNA-Ser-TGA
	ID=fig|6666666.192815.rna.16;Name=tRNA-Ser-TGA
	ID=fig|6666666.192815.rna.16;Name=tRNA-Ser-TGA
	ID=fig|6666666.192815.rna.17;Name=tRNA-Met-CAT
	ID=fig|6666666.192815.rna.17;Name=tRNA-Met-CAT
	ID=fig|6666666.192815.rna.17;Name=tRNA-Met-CAT
	ID=fig|6666666.192815.rna.18;Name=tRNA-Arg-ACG
	ID=fig|6666666.192815.rna.18;Name=tRNA-Arg-ACG
	ID=fig|6666666.192815.rna.18;Name=tRNA-Arg-ACG
	ID=fig|6666666.192815.rna.19;Name=tRNA-Arg-CCT
	ID=fig|6666666.192815.rna.19;Name=tRNA-Arg-CCT
	ID=fig|6666666.192815.rna.19;Name=tRNA-Arg-CCT
	ID=fig|6666666.192815.rna.2;Name=tRNA-Ser-GCT
	ID=fig|6666666.192815.rna.2;Name=tRNA-Ser-GCT
	ID=fig|6666666.192815.rna.2;Name=tRNA-Ser-GCT
	ID=fig|6666666.192815.rna.20;Name=tRNA-Asn-GTT
	ID=fig|6666666.192815.rna.20;Name=tRNA-Asn-GTT
	ID=fig|6666666.192815.rna.20;Name=tRNA-Asn-GTT
	ID=fig|6666666.192815.rna.21;Name=tRNA-Gly-TCC
	ID=fig|6666666.192815.rna.21;Name=tRNA-Gly-TCC
	ID=fig|6666666.192815.rna.21;Name=tRNA-Gly-TCC
	ID=fig|6666666.192815.rna.22;Name=tRNA-Lys-TTT
	ID=fig|6666666.192815.rna.22;Name=tRNA-Lys-TTT
	ID=fig|6666666.192815.rna.22;Name=tRNA-Lys-TTT
	ID=fig|6666666.192815.rna.23;Name=tRNA-Pro-TGG
	ID=fig|6666666.192815.rna.23;Name=tRNA-Pro-TGG
	ID=fig|6666666.192815.rna.23;Name=tRNA-Pro-TGG
	ID=fig|6666666.192815.rna.24;Name=Large Subunit Ribosomal RNA%3B lsuRNA%3B LSU rRNA
	ID=fig|6666666.192815.rna.24;Name=Large Subunit Ribosomal RNA%3B lsuRNA%3B LSU rRNA
	ID=fig|6666666.192815.rna.24;Name=Large Subunit Ribosomal RNA%3B lsuRNA%3B LSU rRNA
	ID=fig|6666666.192815.rna.25;Name=tRNA-Leu-GAG
	ID=fig|6666666.192815.rna.25;Name=tRNA-Leu-GAG
	ID=fig|6666666.192815.rna.25;Name=tRNA-Leu-GAG
	ID=fig|6666666.192815.rna.26;Name=tRNA-Ile-GAT
	ID=fig|6666666.192815.rna.26;Name=tRNA-Ile-GAT
	ID=fig|6666666.192815.rna.26;Name=tRNA-Ile-GAT
	ID=fig|6666666.192815.rna.27;Name=tRNA-Trp-CCA
	ID=fig|6666666.192815.rna.27;Name=tRNA-Trp-CCA
	ID=fig|6666666.192815.rna.27;Name=tRNA-Trp-CCA
	ID=fig|6666666.192815.rna.28;Name=tRNA-Met-CAT
	ID=fig|6666666.192815.rna.28;Name=tRNA-Met-CAT
	ID=fig|6666666.192815.rna.28;Name=tRNA-Met-CAT
	ID=fig|6666666.192815.rna.29;Name=tRNA-Leu-CAA
	ID=fig|6666666.192815.rna.29;Name=tRNA-Leu-CAA
	ID=fig|6666666.192815.rna.29;Name=tRNA-Leu-CAA
	ID=fig|6666666.192815.rna.3;Name=tRNA-Ser-GGA
	ID=fig|6666666.192815.rna.3;Name=tRNA-Ser-GGA
	ID=fig|6666666.192815.rna.3;Name=tRNA-Ser-GGA
	ID=fig|6666666.192815.rna.30;Name=tRNA-Cys-GCA
	ID=fig|6666666.192815.rna.30;Name=tRNA-Cys-GCA
	ID=fig|6666666.192815.rna.30;Name=tRNA-Cys-GCA
	ID=fig|6666666.192815.rna.31;Name=tRNA-Met-CAT
	ID=fig|6666666.192815.rna.31;Name=tRNA-Met-CAT
	ID=fig|6666666.192815.rna.31;Name=tRNA-Met-CAT
	ID=fig|6666666.192815.rna.32;Name=tRNA-Thr-GGT
	ID=fig|6666666.192815.rna.32;Name=tRNA-Thr-GGT
	ID=fig|6666666.192815.rna.32;Name=tRNA-Thr-GGT
	ID=fig|6666666.192815.rna.33;Name=Small Subunit Ribosomal RNA%3B ssuRNA%3B SSU rRNA
	ID=fig|6666666.192815.rna.33;Name=Small Subunit Ribosomal RNA%3B ssuRNA%3B SSU rRNA
	ID=fig|6666666.192815.rna.33;Name=Small Subunit Ribosomal RNA%3B ssuRNA%3B SSU rRNA
	ID=fig|6666666.192815.rna.34;Name=tRNA-Val-GAC
	ID=fig|6666666.192815.rna.34;Name=tRNA-Val-GAC
	ID=fig|6666666.192815.rna.34;Name=tRNA-Val-GAC
	ID=fig|6666666.192815.rna.35;Name=tRNA-Arg-CCG
	ID=fig|6666666.192815.rna.35;Name=tRNA-Arg-CCG
	ID=fig|6666666.192815.rna.35;Name=tRNA-Arg-CCG
	ID=fig|6666666.192815.rna.36;Name=tRNA-Gln-TTG
	ID=fig|6666666.192815.rna.36;Name=tRNA-Gln-TTG
	ID=fig|6666666.192815.rna.36;Name=tRNA-Gln-TTG
	ID=fig|6666666.192815.rna.4;Name=tRNA-His-GTG
	ID=fig|6666666.192815.rna.4;Name=tRNA-His-GTG
	ID=fig|6666666.192815.rna.4;Name=tRNA-His-GTG
	ID=fig|6666666.192815.rna.5;Name=tRNA-Val-TAC
	ID=fig|6666666.192815.rna.5;Name=tRNA-Val-TAC
	ID=fig|6666666.192815.rna.5;Name=tRNA-Val-TAC
	ID=fig|6666666.192815.rna.6;Name=tRNA-Asp-GTC
	ID=fig|6666666.192815.rna.6;Name=tRNA-Asp-GTC
	ID=fig|6666666.192815.rna.6;Name=tRNA-Asp-GTC
	ID=fig|6666666.192815.rna.7;Name=tRNA-Leu-TAA
	ID=fig|6666666.192815.rna.7;Name=tRNA-Leu-TAA
	ID=fig|6666666.192815.rna.7;Name=tRNA-Leu-TAA
	ID=fig|6666666.192815.rna.8;Name=tRNA-Thr-TGT
	ID=fig|6666666.192815.rna.8;Name=tRNA-Thr-TGT
	ID=fig|6666666.192815.rna.8;Name=tRNA-Thr-TGT
	ID=fig|6666666.192815.rna.9;Name=tRNA-Tyr-GTA
	ID=fig|6666666.192815.rna.9;Name=tRNA-Tyr-GTA
	ID=fig|6666666.192815.rna.9;Name=tRNA-Tyr-GTA
