# Supplementary material for: Two intracellular and cell type-specific bacterial symbionts in the placozoan Trichoplax H2
Source: Nat Microbiol. 2019 Jun 10;4(9):1465–74. doi: 10.1038/s41564-019-0475-9 (PMC6784892; doi:10.1038/s41564-019-0475-9)
Supplement: Supplementary file 6 — ‘G. incantans’ proteome. [file 41564_2019_475_MOESM6_ESM.xlsx]

## Sheet: ST6_Grellia_proteome
Supplementary Table 6 – Cand. Grellia incantans proteome
Table listing detected proteins of Cand. Grellia incatans of three individuals and their average, sorted by abundance.
Accession	Description	NSAF%_Tricho1	NSAF%_Tricho3-5	NSAF%_Tricho2	Average
fig|6666666.192815.peg.17	Chaperone protein HtpG	0.101492	0.0146593	0.0333189	0.0498235
fig|6666666.192815.peg.862	putative secreted protein	0.0153988	0.0398243	0.0707738	0.0419989
fig|6666666.192815.peg.683	Pterin-4-alpha-carbinolamine dehydratase (EC 4.2.1.96)	0	0.00889043	0.106648	0.0385127
fig|6666666.192815.peg.802	ATP synthase alpha chain (EC 3.6.3.14)	0.0498866	0.029626	0.0275138	0.0356755
fig|6666666.192815.peg.1151	Outer surface protein	0.0161872	0.0213193	0.0650977	0.0342014
fig|6666666.192815.peg.804	ATP synthase beta chain (EC 3.6.3.14)	0.0216175	0.0253653	0.00496777	0.0173169
fig|6666666.192815.peg.1018	NADH-ubiquinone oxidoreductase chain I (EC 1.6.5.3)	0.00674467	0	0.0309989	0.0125812
fig|6666666.192815.peg.1092	18K peptidoglycan-associated outer membrane lipoprotein; Peptidoglycan-associated lipoprotein precursor; Outer membrane protein P6; OmpA/MotB precursor	0	0.0262324	0	0.00874414
fig|6666666.192815.peg.565	Chaperone protein DnaK	0.00158078	0.0230908	0	0.00822386
fig|6666666.192815.peg.361	hypothetical protein	0	0.00176835	0.0169702	0.00624619
fig|6666666.192815.peg.173	Heat shock protein 60 family chaperone GroEL	0	0.00482773	0.0126354	0.00582105
fig|6666666.192815.peg.500	FIG000557: hypothetical protein co-occurring with RecR	0	0.0141125	0	0.00470416
fig|6666666.192815.peg.172	Heat shock protein 60 family co-chaperone GroES	0	0.0102006	0	0.0034002
fig|6666666.192815.peg.985	putative S-layer protein	0	0.00526661	0	0.00175554
fig|6666666.192815.peg.1164	hypothetical protein	0	0.00146383	0.00351196	0.0016586
fig|6666666.192815.peg.187	GTP-binding and nucleic acid-binding protein YchF	0.00273433	0.00130954	0	0.00134795
fig|6666666.192815.peg.582	Succinate dehydrogenase iron-sulfur protein (EC 1.3.99.1)	0	0.00374153	0	0.00124718
fig|6666666.192815.peg.233	Translation elongation factor Tu	0	0.00308224	0	0.00102741
fig|6666666.192815.peg.714	DNA-binding protein HU-beta	0	0.00266224	0	0.000887415
fig|6666666.192815.peg.715	NADH-ubiquinone oxidoreductase chain F (EC 1.6.5.3)	0	0.00229634	0	0.000765448
fig|6666666.192815.peg.910	hypothetical protein	0	0.0022024	0	0.000734134
fig|6666666.192815.peg.960	Outer membrane receptor proteins, mostly Fe transport	0	0.00179899	0	0.000599664
fig|6666666.192815.peg.182	FIG041266: ATP-dependent nuclease subunit B	0	0.00157827	0	0.000526089
fig|6666666.192815.peg.849	hypothetical protein	0	0.00143777	0	0.000479257
fig|6666666.192815.peg.546	NADH-ubiquinone oxidoreductase chain B (EC 1.6.5.3)	0	0.00138437	0	0.000461456
fig|6666666.192815.peg.266	Lipid A export ATP-binding/permease protein MsbA	0	0.00131427	0	0.000438091
fig|6666666.192815.peg.1048	hypothetical protein	0	0.000605661	0	0.000201887
fig|6666666.192815.peg.642	hypothetical protein	0	0.00057682	0	0.000192273
