# Supplementary material for: Two intracellular and cell type-specific bacterial symbionts in the placozoan Trichoplax H2
Source: Nat Microbiol. 2019 Jun 10;4(9):1465–74. doi: 10.1038/s41564-019-0475-9 (PMC6784892; doi:10.1038/s41564-019-0475-9)
Supplement: Supplementary file 7 — Grellia is the most widely distributed midichloracean genus. This table shows IMNGS results for the characterized genera of Midichloriacea. Environmental categories were filtered for categories with at least ten cumulative hits accross all taxa. [file 41564_2019_475_MOESM7_ESM.xlsx]

## Sheet: ST7 - IMNGS of Midichloriaceae
	Supplementary Table 7 - Grellia is the most widely distributed Midichloracean genus. Table shows IMNGS results for the characterized genera of Midichloriacea. Environmental categories were filtered for categories with at least 10 cumulative hits accross all taxa
												Environment source
		activated carbon metagenome	activated sludge metagenome	air metagenome	algae metagenome	ammonia-oxidizing enrichment culture	anaerobic digester metagenome	Anas platyrhynchos	ant fungus garden metagenome	Total aquatic		aquatic	Aspergillus acanthosporus	beach sand metagenome	beetle metagenome	bioanode metagenome	biofilm metagenome	biofilter metagenome	biogas fermenter metagenome	bioreactor metagenome	bioreactor sludge metagenome	Boechera stricta	Bos taurus	bovine gut metagenome	bovine metagenome	Calliphora	cellular organisms	chicken gut metagenome	coal metagenome	cold seep metagenome	compost metagenome	coral metagenome	crude oil metagenome	echinoderm metagenome	ecological metagenomes	endophyte bacterium 01	endophyte metagenome	environmental samples	epibiont metagenome	Equus caballus	Euryarchaeota	fermentation metagenome	fish gut metagenome	fish metagenome	food fermentation metagenome	food metagenome	freshwater	freshwater sediment metagenome	Gallus gallus
	Sample number in db	13	310	232	52	1	278	322	118	8026		999	1	24	283	1	956	30	69	723	58	626	17	351	484	36	100	315	2	6	56	671	18	36	39	4	621	3	103	31	2	155	18	267	67	1165	2022	395	65
	Grellia	0	0	1	0	0	0	0	0	845		120	0	0	0	0	10	7	0	0	0	0	0	0	0	0	0	0	0	0	0	0	0	0	0	0	0	0	0	0	0	0	0	15	0	0	205	6	0
	Jidaibacter	0	1	0	0	0	0	0	0	1		0	0	0	0	0	1	0	0	0	0	1	0	0	0	0	0	0	0	0	0	0	0	0	0	0	0	0	1	0	0	0	0	0	0	0	1	0	0
	Lariskella	0	0	0	0	0	0	2	0	1		0	0	0	0	0	0	0	0	0	0	1	0	0	0	0	2	0	0	0	0	0	0	0	0	0	0	0	1	0	0	0	0	0	0	0	0	0	0
	Bandiella	0	0	0	0	0	0	0	0	4		0	0	0	0	0	0	0	0	0	0	0	0	0	0	0	0	0	0	0	0	0	0	0	0	0	0	0	0	0	0	0	0	0	0	0	2	0	0
	Midichloria	0	0	0	0	0	2	0	0	0		0	0	0	0	0	0	0	0	0	0	0	0	0	0	0	0	0	0	0	0	0	0	0	0	0	0	0	0	0	0	0	0	0	0	0	0	0	0
	Anadelfobacter	0	1	0	0	0	0	0	0	0		0	0	0	0	0	0	0	0	0	0	0	0	0	0	0	0	0	0	0	0	0	0	0	0	0	0	0	0	0	0	0	0	0	0	0	0	0	0
	Lyticum	0	0	0	0	0	0	0	0	0		0	0	0	0	0	0	0	0	0	0	0	0	0	0	0	0	0	0	0	0	0	0	0	0	0	0	0	0	0	0	0	0	0	0	0	0	0	0
	Cyrtobacter	0	0	0	0	0	0	0	0	0		0	0	0	0	0	0	0	0	0	0	0	0	0	0	0	0	0	0	0	0	0	0	0	0	0	0	0	0	0	0	0	0	0	0	0	0	0	0
	total for all genera	0	2	1	0	0	2	2	0	851		120	0	0	0	0	11	7	0	0	0	2	0	0	0	0	2	0	0	0	0	0	0	0	0	0	0	0	2	0	0	0	0	15	0	0	208	6	0
[truncated: 118 more columns]
